# Supplementary material for: Identification of a five-gene signature in association with overall survival for hepatocellular carcinoma
Source: PeerJ. 2021 Apr 28;9:e11273. doi: 10.7717/peerj.11273 (PMC8088210; doi:10.7717/peerj.11273)
Supplement: Supplemental Information 1 [file peerj-09-11273-s001.txt]

ID	adj.P.Val	P.Value	t	B	logFC	Gene.symbol	Gene.title
209365_s_at	4.91e-159	2.21e-163	-43.724886	362.879878	-2.3778707	ECM1	extracellular matrix protein 1
205019_s_at	7.26e-152	6.52e-156	-41.676583	345.78494	-2.8528569	VIPR1	vasoactive intestinal peptide receptor 1
218002_s_at	4.84e-151	6.53e-155	-41.406705	343.494483	-3.4560507	CXCL14	C-X-C motif chemokine ligand 14
220114_s_at	2.77e-138	4.97e-142	-38.021262	313.993392	-1.9174259	STAB2	stabilin 2
205866_at	5.10e-133	1.14e-136	-36.657972	301.706257	-3.3611909	FCN3	ficolin 3
207609_s_at	5.69e-130	1.53e-133	-35.874618	294.53942	-4.2427123	CYP1A2	cytochrome P450 family 1 subfamily A member 2
204428_s_at	4.20e-127	1.32e-130	-35.146705	287.810129	-3.0160896	LCAT	lecithin-cholesterol acyltransferase
203554_x_at	1.19e-118	4.26e-122	33.0759	268.301497	2.5248093	PTTG1	pituitary tumor-transforming 1
207804_s_at	3.28e-117	1.33e-120	-32.718022	264.875855	-2.6596619	FCN2	ficolin 2
220496_at	3.44e-117	1.55e-120	-32.702144	264.723498	-2.2517329	CLEC1B	C-type lectin domain family 1 member B
205911_at	1.01e-116	4.99e-120	-32.580598	263.55623	-1.7095248	PTH1R	parathyroid hormone 1 receptor
205225_at	1.58e-116	8.52e-120	-32.525215	263.023759	-2.8138157	ESR1	estrogen receptor 1
211762_s_at	3.15e-116	1.84e-119	32.445647	262.258101	2.4761852	KPNA2	karyopherin subunit alpha 2
207608_x_at	2.07e-114	1.30e-117	-32.00598	258.013415	-5.1937146	CYP1A2	cytochrome P450 family 1 subfamily A member 2
210481_s_at	4.25e-114	2.86e-117	-31.92493	257.228371	-2.1290636	CLEC4M	C-type lectin domain family 4 member M
206797_at	9.34e-114	6.71e-117	-31.837449	256.380143	-3.8117662	NAT2	N-acetyltransferase 2
200910_at	5.63e-112	4.30e-115	31.411463	252.236575	1.5696213	CCT3	chaperonin containing TCP1 subunit 3
219918_s_at	8.33e-112	6.74e-115	31.365551	251.788701	3.0396575	ASPM	abnormal spindle microtubule assembly
201088_at	1.27e-111	1.09e-114	31.316786	251.312705	2.3251662	KPNA2	karyopherin subunit alpha 2
222077_s_at	2.48e-108	2.23e-111	30.54219	243.714309	2.2191296	RACGAP1	Rac GTPase activating protein 1
207262_at	6.92e-108	6.52e-111	-30.433666	242.644147	-3.5383684	APOF	apolipoprotein F
209189_at	2.31e-107	2.29e-110	-30.307172	241.395063	-3.740732	FOS	Fos proto-oncogene, AP-1 transcription factor subunit
212554_at	2.78e-107	2.87e-110	30.284109	241.167121	2.5289544	CAP2	CAP, adenylate cyclase-associated protein, 2 (yeast)
214710_s_at	4.77e-106	5.14e-109	29.993831	238.293013	2.5271482	CCNB1	cyclin B1
218009_s_at	9.24e-106	1.04e-108	29.923278	237.593004	2.4569889	PRC1	protein regulator of cytokinesis 1
201890_at	3.30e-105	3.85e-108	29.791615	236.285167	3.1064036	RRM2	ribonucleotide reductase regulatory subunit M2
207584_at	5.78e-105	7.01e-108	-29.73173	235.68967	-2.7328441	LPA	lipoprotein(a)
203316_s_at	5.39e-104	6.77e-107	29.504757	233.429016	1.5662906	SNRPE	small nuclear ribonucleoprotein polypeptide E
220432_s_at	1.40e-103	1.83e-106	-29.405528	232.43889	-3.4279337	CYP39A1	cytochrome P450 family 39 subfamily A member 1
206755_at	6.26e-103	8.43e-106	-29.253104	230.915863	-3.4378083	CYP2B6	cytochrome P450 family 2 subfamily B member 6
206938_at	5.09e-102	7.09e-105	-29.041229	228.79457	-2.5976698	SRD5A2	steroid 5 alpha-reductase 2
220491_at	3.82e-101	5.49e-104	-28.837819	226.753443	-5.4455838	HAMP	hepcidin antimicrobial peptide
207828_s_at	3.87e-101	5.73e-104	28.833637	226.711436	2.3915396	CENPF	centromere protein F
218039_at	1.43e-100	2.18e-103	28.701309	225.381144	2.4395974	NUSAP1	nucleolar and spindle associated protein 1
201693_s_at	4.08e-100	6.41e-103	-28.594416	224.305191	-2.7635205	EGR1	early growth response 1
213629_x_at	6.89e-100	1.11e-102	-28.539682	223.753791	-3.9817543	MT1F	metallothionein 1F
209773_s_at	3.03e-99	5.03e-102	28.390705	222.251368	2.8818546	RRM2	ribonucleotide reductase regulatory subunit M2
220070_at	3.45e-99	5.88e-102	-28.375285	222.09572	-1.8450706	KDM8	lysine demethylase 8
205554_s_at	4.16e-99	7.28e-102	-28.354256	221.883432	-2.9406049	DNASE1L3	deoxyribonuclease 1 like 3
209714_s_at	1.15e-98	2.06e-101	28.251428	220.844675	2.4259378	CDKN3	cyclin dependent kinase inhibitor 3
202503_s_at	4.12e-98	7.59e-101	28.123123	219.547035	2.7911067	KIAA0101	KIAA0101
214431_at	7.51e-98	1.42e-100	28.061683	218.925047	1.2987958	GMPS	guanine monophosphate synthase
201291_s_at	8.51e-98	1.64e-100	28.047079	218.777149	3.0471649	TOP2A	topoisomerase (DNA) II alpha
211609_x_at	1.48e-97	2.92e-100	27.99055	218.204452	1.2236904	PSMD4	proteasome 26S subunit, non-ATPase 4
204023_at	1.88e-97	3.81e-100	27.964346	217.938872	2.1971025	RFC4	replication factor C subunit 4
201128_s_at	2.23e-97	4.62e-100	27.94545	217.747315	1.6027544	ACLY	ATP citrate lyase
201292_at	5.14e-97	1.08e-99	27.86156	216.896448	2.7190528	TOP2A	topoisomerase (DNA) II alpha
203213_at	1.46e-96	3.15e-99	27.756748	215.832382	2.4739191	CDK1	cyclin dependent kinase 1
214420_s_at	2.00e-96	4.40e-99	-27.724074	215.500456	-2.2896354	CYP2C9	cytochrome P450 family 2 subfamily C member 9
218728_s_at	3.27e-96	7.35e-99	27.67371	214.988595	1.9986327	CNIH4	cornichon family AMPA receptor auxiliary protein 4
209531_at	3.82e-96	8.75e-99	-27.65657	214.814352	-2.4412541	GSTZ1	glutathione S-transferase zeta 1
206380_s_at	1.28e-95	3.00e-98	-27.536061	213.588386	-1.4482859	CFP	complement factor properdin
202690_s_at	1.47e-95	3.51e-98	27.520557	213.430564	1.7048095	SNRPD1	small nuclear ribonucleoprotein D1 polypeptide
201577_at	1.57e-95	3.82e-98	27.512311	213.346608	1.5104567	NME1	NME/NM23 nucleoside diphosphate kinase 1
209687_at	2.13e-95	5.26e-98	-27.480907	213.026823	-3.1494372	CXCL12	C-X-C motif chemokine ligand 12
210524_x_at	2.44e-95	6.14e-98	-27.465844	212.873405	-3.410099
210106_at	4.58e-95	1.17e-97	-27.402545	212.228443	-1.459558	RDH5	retinol dehydrogenase 5
217946_s_at	4.76e-95	1.24e-97	27.397018	212.172115	1.5998052	SAE1	SUMO1 activating enzyme subunit 1
200052_s_at	9.64e-95	2.55e-97	27.326407	211.452163	1.8497507	ILF2	interleukin enhancer binding factor 2
204955_at	2.99e-94	8.05e-97	-27.214313	210.308275	-2.5601846	SRPX	sushi repeat containing protein, X-linked
204026_s_at	3.48e-94	9.53e-97	27.19779	210.139558	2.4708027	ZWINT	ZW10 interacting kinetochore protein
206680_at	3.83e-94	1.07e-96	-27.186814	210.027469	-2.4127972	CD5L	CD5 molecule like
211978_x_at	5.81e-94	1.64e-96	27.14456	209.595852	0.7811014	PPIA	peptidylprolyl isomerase A
209614_at	8.10e-94	2.33e-96	-27.110625	209.249094	-3.9660539	ADH1C///ADH1B///ADH1A	alcohol dehydrogenase 1C (class I), gamma polypeptide///alcohol dehydrogenase 1B (class I), beta polypeptide///alcohol dehydrogenase 1A (class I), alpha polypeptide
208079_s_at	1.66e-93	4.86e-96	27.038876	208.515584	2.2745921	AURKA	aurora kinase A
204170_s_at	1.72e-93	5.09e-96	27.034332	208.469113	2.3760279	CKS2	CDC28 protein kinase regulatory subunit 2
203666_at	2.13e-93	6.39e-96	-27.01214	208.242131	-2.42088	CXCL12	C-X-C motif chemokine ligand 12
217165_x_at	2.19e-93	6.70e-96	-27.007633	208.196023	-3.5014466	MT1F	metallothionein 1F
211378_x_at	6.59e-93	2.04e-95	26.899084	207.085072	0.7918552	PPIA	peptidylprolyl isomerase A
209609_s_at	1.15e-92	3.62e-95	26.843314	206.513855	1.246077	MRPL9	mitochondrial ribosomal protein L9
206102_at	1.43e-92	4.55e-95	26.821027	206.285513	2.3747657	GINS1	GINS complex subunit 1
220186_s_at	1.90e-92	6.15e-95	-26.7918	205.985985	-2.2909416	CDHR2	cadherin related family member 2
221848_at	2.88e-92	9.45e-95	-26.749979	205.557264	-2.2980544	ZGPAT	zinc finger CCCH-type and G-patch domain containing
207995_s_at	4.18e-92	1.39e-94	-26.712507	205.172985	-2.0042677	CLEC4M	C-type lectin domain family 4 member M
57539_at	5.09e-92	1.72e-94	-26.692058	204.963228	-2.4082645	ZGPAT	zinc finger CCCH-type and G-patch domain containing
211489_at	9.04e-92	3.08e-94	-26.635068	204.378456	-1.9595113	ADRA1A	adrenoceptor alpha 1A
203429_s_at	2.65e-91	9.15e-94	26.529472	203.294149	1.6912478	SUCO	SUN domain containing ossification factor
209335_at	4.73e-91	1.66e-93	-26.471799	202.701525	-2.6145673	DCN	decorin
218350_s_at	1.05e-90	3.72e-93	26.393447	201.895934	2.2268759	GMNN	geminin, DNA replication inhibitor
222083_at	1.70e-90	6.11e-93	-26.345381	201.401476	-3.5734196	GLYAT	glycine-N-acyltransferase
212247_at	1.75e-90	6.37e-93	26.341406	201.360577	1.1795008	NUP205	nucleoporin 205
215712_s_at	2.14e-90	7.89e-93	-26.32056	201.146057	-2.0435279	IGFALS	insulin like growth factor binding protein acid labile subunit
202861_at	7.01e-90	2.61e-92	-26.204636	199.952461	-1.8285264	PER1	period circadian clock 1
201694_s_at	1.40e-89	5.30e-92	-26.136349	199.248811	-2.8748556	EGR1	early growth response 1
208644_at	1.84e-89	7.03e-92	26.108962	198.9665	1.1290443	PARP1	poly(ADP-ribose) polymerase 1
222291_at	3.07e-89	1.18e-91	-26.058532	198.446478	-1.9773008	FAM149A	family with sequence similarity 149 member A
200882_s_at	3.81e-89	1.49e-91	26.036468	198.218895	1.1750803	PSMD4	proteasome 26S subunit, non-ATPase 4
211765_x_at	4.41e-89	1.74e-91	26.021228	198.061677	0.8062268	PPIA	peptidylprolyl isomerase A
201293_x_at	4.64e-89	1.86e-91	26.015122	197.998687	0.8051826	PPIA	peptidylprolyl isomerase A
213375_s_at	5.73e-89	2.32e-91	-25.993675	197.777393	-1.9398886	N4BP2L1	NEDD4 binding protein 2 like 1
217546_at	9.02e-89	3.68e-91	-25.94888	197.315059	-4.1172573	MT1M	metallothionein 1M
201714_at	2.33e-88	9.64e-91	25.85605	196.356435	1.5225495	TUBG1	tubulin gamma 1
212661_x_at	2.43e-88	1.01e-90	25.85126	196.30695	0.786746	PPIA	peptidylprolyl isomerase A
204767_s_at	6.11e-88	2.58e-90	25.761109	195.375286	1.7848055	FEN1	flap structure-specific endonuclease 1
205449_at	6.29e-88	2.68e-90	25.7573	195.3359	1.5947393	SAC3D1	SAC3 domain containing 1
209836_x_at	8.80e-88	3.79e-90	25.723939	194.990959	1.4153675	BOLA2B///BOLA2	bolA family member 2B///bolA family member 2
208822_s_at	1.00e-87	4.37e-90	25.710248	194.849364	1.1946682	DAP3	death associated protein 3
209219_at	2.50e-87	1.10e-89	25.621429	193.930465	1.3704504	NELFE	negative elongation factor complex member E
336_at	2.87e-87	1.28e-89	-25.607003	193.781159	-1.0734235	TBXA2R	thromboxane A2 receptor
36829_at	4.81e-87	2.16e-89	-25.556303	193.256288	-1.334364	PER1	period circadian clock 1
206610_s_at	4.98e-87	2.26e-89	-25.552086	193.212623	-2.2482056	F11	coagulation factor XI
209220_at	1.94e-86	8.86e-89	25.420462	191.849018	4.8149283	GPC3	glypican 3
214180_at	2.37e-86	1.10e-88	-25.399901	191.635886	-1.5865134	MAN1C1	mannosidase alpha class 1C member 1
205307_s_at	3.44e-86	1.61e-88	-25.3633	191.256414	-2.4917137	KMO	kynurenine 3-monooxygenase (kynurenine 3-hydroxylase)
204745_x_at	3.49e-86	1.64e-88	-25.361071	191.233301	-3.4848571	MT1G	metallothionein 1G
205436_s_at	4.03e-86	1.92e-88	25.346118	191.078239	1.6835997	H2AFX	H2A histone family member X
209044_x_at	4.58e-86	2.20e-88	25.332917	190.941328	1.4495798	SF3B4	splicing factor 3b subunit 4
212551_at	5.14e-86	2.50e-88	25.320951	190.817213	2.0510312	CAP2	CAP, adenylate cyclase-associated protein, 2 (yeast)
214419_s_at	5.50e-86	2.69e-88	-25.313651	190.741493	-1.4805859	CYP2C9	cytochrome P450 family 2 subfamily C member 9
218585_s_at	1.22e-85	6.02e-88	25.236256	189.938448	2.2728242	DTL	denticleless E3 ubiquitin protein ligase homolog
218594_at	1.63e-85	8.13e-88	25.207524	189.640215	1.5033938	HEATR1	HEAT repeat containing 1
203120_at	1.94e-85	9.75e-88	25.189985	189.458124	1.6514614	TP53BP2	tumor protein p53 binding protein 2
207718_x_at	2.84e-85	1.44e-87	-25.152604	189.069981	-2.7430002	CYP2A13///CYP2A7P1///CYP2A7///CYP2A6	cytochrome P450 family 2 subfamily A member 13///cytochrome P450 family 2 subfamily A member 7 pseudogene 1///cytochrome P450 family 2 subfamily A member 7///cytochrome P450 family 2 subfamily A member 6
206453_s_at	3.21e-85	1.65e-87	-25.139771	188.936703	-1.5949649	NDRG2	NDRG family member 2
214906_x_at	5.81e-85	3.00e-87	-25.082126	188.337879	-1.2977109	N4BP2L1	NEDD4 binding protein 2 like 1
218595_s_at	6.44e-85	3.35e-87	25.071434	188.226787	1.2862101	HEATR1	HEAT repeat containing 1
211072_x_at	6.45e-85	3.39e-87	25.070373	188.215763	1.349009	TUBA1B	tubulin alpha 1b
201664_at	6.80e-85	3.60e-87	25.064624	188.156018	1.9011083	SMC4	structural maintenance of chromosomes 4
201090_x_at	8.94e-85	4.78e-87	25.03751	187.874246	1.3412178	TUBA1B	tubulin alpha 1b
202366_at	9.58e-85	5.16e-87	-25.030101	187.797238	-1.253682	ACADS	acyl-CoA dehydrogenase, C-2 to C-3 short chain
211231_x_at	9.65e-85	5.24e-87	-25.028555	187.781166	-2.5238635	CYP4A11	cytochrome P450 family 4 subfamily A member 11
200829_x_at	2.55e-84	1.40e-86	24.934602	186.804304	0.9188203	ZNF207	zinc finger protein 207
201663_s_at	5.98e-84	3.30e-86	24.852101	185.946003	1.9022809	SMC4	structural maintenance of chromosomes 4
213646_x_at	6.69e-84	3.73e-86	24.84063	185.826628	1.337988	TUBA1B	tubulin alpha 1b
208369_s_at	8.25e-84	4.63e-86	-24.819834	185.610182	-1.9633044	GCDH	glutaryl-CoA dehydrogenase
202469_s_at	9.15e-84	5.18e-86	24.809057	185.498003	1.3154984	CPSF6	cleavage and polyadenylation specific factor 6
217820_s_at	1.17e-83	6.66e-86	24.78498	185.247354	1.9463142	ENAH	enabled homolog (Drosophila)
210105_s_at	1.37e-83	7.87e-86	-24.768953	185.080488	-1.6480376	FYN	FYN proto-oncogene, Src family tyrosine kinase
204326_x_at	2.64e-83	1.53e-85	-24.70541	184.418736	-3.1877969	MT1X	metallothionein 1X
201377_at	2.66e-83	1.55e-85	24.703916	184.403172	1.490718	UBAP2L	ubiquitin associated protein 2 like
219787_s_at	2.90e-83	1.71e-85	24.694833	184.308553	2.0617808	ECT2	epithelial cell transforming 2
213661_at	3.13e-83	1.86e-85	-24.686879	184.225699	-1.3105818	PAMR1	peptidase domain containing associated with muscle regeneration 1
218544_s_at	4.96e-83	2.96e-85	-24.642119	183.759336	-2.061869	RCL1	RNA terminal phosphate cyclase like 1
208581_x_at	5.51e-83	3.31e-85	-24.63139	183.647523	-3.0449763	MT1X	metallothionein 1X
202244_at	5.81e-83	3.52e-85	24.625518	183.586332	0.9180015	PSMB4	proteasome subunit beta 4
209447_at	7.37e-83	4.50e-85	-24.602102	183.34227	-1.5619808	SYNE1	spectrin repeat containing nuclear envelope protein 1
201327_s_at	7.98e-83	4.91e-85	24.593768	183.255407	1.5300736	CCT6A	chaperonin containing TCP1 subunit 6A
205984_at	8.06e-83	5.07e-85	-24.590785	183.224307	-2.2740288	CRHBP	corticotropin releasing hormone binding protein
207027_at	8.06e-83	5.08e-85	-24.590479	183.221123	-3.0369844	HGFAC	HGF activator
200788_s_at	8.06e-83	5.09e-85	24.590422	183.220523	1.373946	PEA15	phosphoprotein enriched in astrocytes 15
201930_at	8.06e-83	5.10e-85	24.590133	183.217512	2.0870718	MCM6	minichromosome maintenance complex component 6
218622_at	9.60e-83	6.12e-85	24.572707	183.035848	1.4559409	NUP37	nucleoporin 37
205789_at	1.27e-82	8.13e-85	-24.545575	182.752974	-1.7733536	CD1D	CD1d molecule
211058_x_at	1.54e-82	9.93e-85	24.526467	182.553715	1.3096309	TUBA1B	tubulin alpha 1b
210460_s_at	1.70e-82	1.11e-84	24.516239	182.447056	1.2356585	PSMD4	proteasome 26S subunit, non-ATPase 4
202261_at	3.92e-82	2.57e-84	24.435565	181.605495	1.2373196	VPS72	vacuolar protein sorting 72 homolog
202954_at	4.42e-82	2.91e-84	24.423543	181.480059	1.7703519	UBE2C///PAK3	ubiquitin conjugating enzyme E2 C///p21 (RAC1) activated kinase 3
219037_at	9.11e-82	6.06e-84	24.353679	180.750874	1.4970435	RRP15	ribosomal RNA processing 15 homolog
213832_at	9.72e-82	6.50e-84	-24.3469	180.680106	-2.2251262
205531_s_at	1.35e-81	9.11e-84	-24.314732	180.344253	-3.4260356	GLS2	glutaminase 2
200826_at	1.47e-81	9.95e-84	24.306282	180.256011	1.1067293	SNRPD2	small nuclear ribonucleoprotein D2 polypeptide
206461_x_at	1.47e-81	1.00e-83	-24.3057	180.249938	-3.0873774	MT1H	metallothionein 1H
202992_at	1.52e-81	1.05e-83	-24.301518	180.206264	-3.2834728	C7	complement component 7
206754_s_at	1.80e-81	1.25e-83	-24.284837	180.032064	-3.5900407	CYP2B7P	cytochrome P450 family 2 subfamily B member 7, pseudogene
207076_s_at	3.01e-81	2.09e-83	-24.235229	179.51391	-1.9406775	ASS1	argininosuccinate synthase 1
213175_s_at	3.45e-81	2.41e-83	24.221683	179.37239	1.4495963	SNRPB	small nuclear ribonucleoprotein polypeptides B and B1
220446_s_at	4.09e-81	2.89e-83	-24.204625	179.194174	-1.3940705	CHST4	carbohydrate sulfotransferase 4
209218_at	4.58e-81	3.25e-83	24.193263	179.075453	2.8922436	SQLE	squalene epoxidase
217197_x_at	4.58e-81	3.27e-83	-24.192718	179.069759	-1.3922649	N4BP2L1	NEDD4 binding protein 2 like 1
213706_at	5.93e-81	4.26e-83	-24.167472	178.805936	-2.2039843	GPD1	glycerol-3-phosphate dehydrogenase 1
207165_at	9.78e-81	7.07e-83	24.119131	178.300675	1.9586359	HMMR	hyaluronan mediated motility receptor
201897_s_at	1.20e-80	8.76e-83	24.09874	178.087507	1.58045	CKS1B	CDC28 protein kinase regulatory subunit 1B
216336_x_at	1.42e-80	1.04e-82	-24.082102	177.913556	-2.8462194	MT1M	metallothionein 1M
210377_at	1.92e-80	1.42e-82	-24.052938	177.608601	-2.2784395	ACSM3	acyl-CoA synthetase medium-chain family member 3
218755_at	3.78e-80	2.80e-82	23.987919	176.92855	1.696732	KIF20A	kinesin family member 20A
214621_at	3.80e-80	2.83e-82	-23.986853	176.917391	-3.4073749	GYS2	glycogen synthase 2
220878_at	3.99e-80	2.99e-82	-23.98159	176.862334	-2.5412918
200652_at	5.92e-80	4.46e-82	23.94349	176.463714	1.3470059	SSR2	signal sequence receptor subunit 2
201587_s_at	6.56e-80	4.98e-82	23.933137	176.355383	1.2751083	IRAK1	interleukin 1 receptor associated kinase 1
211456_x_at	8.09e-80	6.18e-82	-23.912595	176.14041	-2.6084214	MT1HL1	metallothionein 1H-like 1
207069_s_at	1.28e-79	9.83e-82	-23.868361	175.677433	-1.290033	SMAD6	SMAD family member 6
207244_x_at	1.34e-79	1.03e-81	-23.86351	175.626653	-3.5072483	CYP2A6	cytochrome P450 family 2 subfamily A member 6
218285_s_at	1.44e-79	1.12e-81	-23.855739	175.545302	-2.0047838	BDH2	3-hydroxybutyrate dehydrogenase, type 2
202422_s_at	1.68e-79	1.32e-81	23.840521	175.38598	3.2985348	ACSL4	acyl-CoA synthetase long-chain family member 4
200843_s_at	1.71e-79	1.34e-81	23.838534	175.365182	1.1815054	EPRS	glutamyl-prolyl-tRNA synthetase
209825_s_at	1.91e-79	1.51e-81	23.827232	175.246849	1.4394931	UCK2	uridine-cytidine kinase 2
212185_x_at	2.03e-79	1.61e-81	-23.821281	175.184547	-2.4901255	MT2A	metallothionein 2A
218424_s_at	2.04e-79	1.63e-81	-23.820263	175.173883	-1.9540923	STEAP3	STEAP3 metalloreductase
217319_x_at	2.64e-79	2.13e-81	-23.79486	174.907883	-2.9736167	LOC654164///CYP4A22///CYP4A11	similar to cytochrome P450, family 4, subfamily A, polypeptide 22///cytochrome P450 family 4 subfamily A member 22///cytochrome P450 family 4 subfamily A member 11
210565_at	2.90e-79	2.34e-81	-23.785674	174.811689	-1.5762486	GCGR	glucagon receptor
203714_s_at	3.26e-79	2.65e-81	23.773751	174.686827	1.4919363	TBCE	tubulin folding cofactor E
205998_x_at	3.92e-79	3.20e-81	-23.755932	174.500198	-2.8311959	CYP3A4	cytochrome P450 family 3 subfamily A member 4
212591_at	5.44e-79	4.47e-81	23.724151	174.167294	1.2668803	RBM34	RNA binding motif protein 34
206541_at	5.65e-79	4.67e-81	-23.719966	174.123458	-2.4886241	KLKB1	kallikrein B1
212639_x_at	7.92e-79	6.58e-81	23.687313	173.78136	1.3052665	TUBA1B	tubulin alpha 1b
211896_s_at	8.16e-79	6.82e-81	-23.683974	173.746374	-3.3088527	DCN	decorin
205773_at	8.85e-79	7.43e-81	-23.675731	173.660004	-1.8136968	CPEB3	cytoplasmic polyadenylation element binding protein 3
219954_s_at	9.07e-79	7.65e-81	-23.672946	173.630823	-3.0733747	GBA3	glucosylceramidase beta 3 (gene/pseudogene)
211813_x_at	1.09e-78	9.23e-81	-23.655158	173.444423	-3.0688017	DCN	decorin
211295_x_at	1.86e-78	1.58e-80	-23.603782	172.905977	-3.8066381	CYP2A6	cytochrome P450 family 2 subfamily A member 6
217755_at	1.95e-78	1.68e-80	23.598353	172.849068	1.7325323	HN1	hematological and neurological expressed 1
203358_s_at	2.39e-78	2.06e-80	23.578562	172.641609	1.7692648	EZH2	enhancer of zeste 2 polycomb repressive complex 2 subunit
208937_s_at	2.42e-78	2.10e-80	-23.577006	172.625298	-2.7472481	ID1	inhibitor of DNA binding 1, HLH protein
203547_at	2.59e-78	2.25e-80	-23.570182	172.553764	-1.6114997	CD4	CD4 molecule
203500_at	3.09e-78	2.70e-80	-23.552946	172.373058	-1.7609461	GCDH	glutaryl-CoA dehydrogenase
204641_at	3.68e-78	3.23e-80	23.535844	172.193749	1.7971316	NEK2	NIMA related kinase 2
202544_at	4.16e-78	3.68e-80	23.523603	172.065393	1.2881131	GMFB	glia maturation factor beta
201518_at	8.10e-78	7.21e-80	23.459716	171.395376	1.422217	CBX1	chromobox 1
221923_s_at	1.40e-77	1.25e-79	23.407496	170.84758	1.3917493	NPM1	nucleophosmin
201555_at	1.58e-77	1.42e-79	23.395299	170.719602	1.5913096	MCM3	minichromosome maintenance complex component 3
211594_s_at	1.58e-77	1.42e-79	23.394921	170.71564	1.1769274	MRPL9	mitochondrial ribosomal protein L9
215014_at	5.36e-77	4.86e-79	-23.278261	169.49131	-1.1694044
208694_at	7.59e-77	6.92e-79	23.244857	169.140628	1.4767185	PRKDC	protein kinase, DNA-activated, catalytic polypeptide
209251_x_at	8.09e-77	7.41e-79	23.2383	169.071781	1.2814807	TUBA1C	tubulin alpha 1c
220975_s_at	8.34e-77	7.67e-79	-23.234979	169.036907	-1.2888787	C1QTNF1	C1q and tumor necrosis factor related protein 1
204825_at	8.66e-77	8.01e-79	23.230853	168.993593	1.6901301	MELK	maternal embryonic leucine zipper kinase
212859_x_at	1.12e-76	1.04e-78	-23.206091	168.733588	-3.1825283	MT1E	metallothionein 1E
220801_s_at	1.13e-76	1.05e-78	-23.20488	168.720866	-3.4877662	HAO2	hydroxyacid oxidase 2
209268_at	1.64e-76	1.54e-78	23.168965	168.343701	1.2178721	VPS45	vacuolar protein sorting 45 homolog
205819_at	2.16e-76	2.04e-78	-23.142149	168.062053	-1.9987131	MARCO	macrophage receptor with collagenous structure
202846_s_at	2.46e-76	2.33e-78	23.12957	167.929925	1.2629857	PIGC	phosphatidylinositol glycan anchor biosynthesis class C
220116_at	2.50e-76	2.38e-78	-23.127603	167.909259	-2.7212759	KCNN2	potassium calcium-activated channel subfamily N member 2
210766_s_at	3.16e-76	3.03e-78	23.104754	167.669244	1.1248767	CSE1L	chromosome segregation 1 like
212832_s_at	3.19e-76	3.06e-78	23.103564	167.656741	1.0611566	CKAP5	cytoskeleton associated protein 5
202963_at	5.82e-76	5.62e-78	23.045946	167.051381	1.4683989	RFX5	regulatory factor X5
1494_f_at	1.01e-75	9.81e-78	-22.99315	166.49656	-4.0644673	CYP2A6	cytochrome P450 family 2 subfamily A member 6
202243_s_at	1.22e-75	1.19e-77	22.975039	166.306212	1.0281101	PSMB4	proteasome subunit beta 4
201268_at	1.26e-75	1.23e-77	22.971478	166.268783	0.9753459	NME1-NME2///NME2	NME1-NME2 readthrough///NME/NM23 nucleoside diphosphate kinase 2
214320_x_at	1.37e-75	1.35e-77	-22.962722	166.176747	-3.94863	CYP2A6	cytochrome P450 family 2 subfamily A member 6
214512_s_at	1.55e-75	1.53e-77	22.951007	166.053613	1.2405224	SUB1	SUB1 homolog, transcriptional regulator
209382_at	1.73e-75	1.71e-77	22.940221	165.940229	1.0804052	POLR3C	RNA polymerase III subunit C
202095_s_at	1.98e-75	1.98e-77	22.926594	165.796978	1.7782826	BIRC5	baculoviral IAP repeat containing 5
201841_s_at	2.51e-75	2.51e-77	22.903939	165.558814	1.4983945	MEIS3///HSPB1	Meis homeobox 3///heat shock protein family B (small) member 1
201893_x_at	3.08e-75	3.10e-77	-22.883978	165.348945	-3.2009159	DCN	decorin
205392_s_at	3.29e-75	3.32e-77	-22.877523	165.281078	-1.8697643	CCL15///CCL14	C-C motif chemokine ligand 15///C-C motif chemokine ligand 14
206629_at	3.57e-75	3.62e-77	-22.869329	165.194918	-1.0639547	ADAMTSL2	ADAMTS like 2
206867_at	3.79e-75	3.87e-77	-22.863099	165.129416	-1.8156427	GCKR	glucokinase (hexokinase 4) regulator
218768_at	4.04e-75	4.14e-77	22.856669	165.061805	1.3009371	NUP107	nucleoporin 107
217047_s_at	4.13e-75	4.25e-77	-22.854168	165.035504	-2.2364003	FAM13A	family with sequence similarity 13 member A
210143_at	4.72e-75	4.88e-77	-22.841076	164.897837	-2.4862969	ANXA10	annexin A10
201252_at	4.82e-75	5.00e-77	22.838715	164.87301	1.0109637	LOC652826///PSMC4	26S protease regulatory subunit 6B-like///proteasome 26S subunit, ATPase 4
205053_at	5.17e-75	5.39e-77	22.831544	164.797598	1.5132252	PRIM1	primase (DNA) subunit 1
219485_s_at	6.63e-75	6.94e-77	22.807578	164.545561	1.3997076	PSMD10	proteasome 26S subunit, non-ATPase 10
201656_at	1.05e-74	1.10e-76	22.76364	164.083427	1.4604739	ITGA6	integrin subunit alpha 6
213820_s_at	1.06e-74	1.12e-76	-22.762219	164.068479	-1.2393722	STARD5	StAR related lipid transfer domain containing 5
211750_x_at	1.41e-74	1.50e-76	22.734753	163.779563	1.277834	TUBA1C	tubulin alpha 1c
208821_at	1.56e-74	1.66e-76	22.724989	163.676845	1.2063057	SNRPB	small nuclear ribonucleoprotein polypeptides B and B1
208815_x_at	1.72e-74	1.84e-76	22.715329	163.575224	1.1341966	HSPA4	heat shock protein family A (Hsp70) member 4
212766_s_at	2.08e-74	2.24e-76	22.696669	163.378905	1.390104	ISG20L2	interferon stimulated exonuclease gene 20 like 2
203509_at	2.12e-74	2.29e-76	-22.694509	163.356185	-1.8383211	SORL1	sortilin related receptor 1
202870_s_at	2.65e-74	2.86e-76	22.673271	163.132725	1.9268251	CDC20	cell division cycle 20
202324_s_at	3.05e-74	3.32e-76	22.659394	162.986712	1.1273731	ACBD3	acyl-CoA binding domain containing 3
214142_at	3.70e-74	4.04e-76	-22.640697	162.789971	-2.152338
219313_at	4.51e-74	4.95e-76	-22.621479	162.587735	-1.8260224	GRAMD1C	GRAM domain containing 1C
209696_at	5.12e-74	5.63e-76	-22.609164	162.458137	-2.4583508	FBP1	fructose-bisphosphatase 1
208696_at	5.14e-74	5.70e-76	22.608135	162.447304	1.1148948	CCT5	chaperonin containing TCP1 subunit 5
217978_s_at	5.14e-74	5.70e-76	22.608107	162.447008	1.1009247	UBE2Q1	ubiquitin conjugating enzyme E2 Q1
202184_s_at	6.60e-74	7.36e-76	22.583902	162.192264	1.3498619	NUP133	nucleoporin 133
218233_s_at	7.58e-74	8.48e-76	22.570426	162.050436	0.7500189	PRICKLE4	prickle planar cell polarity protein 4
213071_at	1.00e-73	1.12e-75	-22.543732	161.769461	-1.4922804	DPT	dermatopontin
209540_at	1.01e-73	1.13e-75	-22.542979	161.761535	-2.759941	IGF1	insulin like growth factor 1
213491_x_at	1.18e-73	1.34e-75	22.527367	161.597199	0.7718859	RPN2	ribophorin II
206753_at	1.25e-73	1.42e-75	-22.521465	161.535067	-2.8688504	RDH16	retinol dehydrogenase 16 (all-trans)
218662_s_at	1.36e-73	1.55e-75	22.513119	161.447205	1.884353	NCAPG	non-SMC condensin I complex subunit G
203755_at	1.39e-73	1.59e-75	22.510705	161.421795	1.7351767	BUB1B	BUB1 mitotic checkpoint serine/threonine kinase B
200703_at	1.42e-73	1.63e-75	22.508711	161.400807	0.9327896	DYNLL1	dynein light chain LC8-type 1
212296_at	1.50e-73	1.73e-75	22.502635	161.336838	1.1606153	PSMD14	proteasome 26S subunit, non-ATPase 14
218918_at	1.55e-73	1.79e-75	-22.499562	161.304496	-2.0617134	MAN1C1	mannosidase alpha class 1C member 1
221188_s_at	1.55e-73	1.80e-75	-22.499294	161.301672	-1.9134836	CIDEB	cell death-inducing DFFA-like effector b
208370_s_at	1.86e-73	2.18e-75	-22.481127	161.110416	-1.8952657	RCAN1	regulator of calcineurin 1
201731_s_at	1.88e-73	2.21e-75	22.479849	161.09696	1.0366825	BTRC///TPR	beta-transducin repeat containing E3 ubiquitin protein ligase///translocated promoter region, nuclear basket protein
207201_s_at	2.02e-73	2.38e-75	-22.472759	161.022307	-4.0838041	SLC22A1	solute carrier family 22 member 1
218252_at	2.11e-73	2.49e-75	22.468476	160.977223	1.4935459	CKAP2	cytoskeleton associated protein 2
201112_s_at	2.20e-73	2.61e-75	22.464114	160.931297	1.2036983	CSE1L	chromosome segregation 1 like
218552_at	2.58e-73	3.07e-75	-22.448659	160.768573	-1.6512416	ECHDC2	enoyl-CoA hydratase domain containing 2
213222_at	3.30e-73	3.94e-75	22.425037	160.519838	2.1905189	PLCB1	phospholipase C beta 1
206030_at	3.61e-73	4.33e-75	-22.415999	160.42467	-1.7628216	ASPA	aspartoacylase
201342_at	4.79e-73	5.76e-75	22.388998	160.140344	0.8919285	SNRPC	small nuclear ribonucleoprotein polypeptide C
209160_at	5.07e-73	6.12e-75	22.383271	160.080034	1.7769157	AKR1C3	aldo-keto reductase family 1, member C3
213355_at	7.54e-73	9.14e-75	-22.345295	159.68008	-1.7535486	ST3GAL6	ST3 beta-galactoside alpha-2,3-sialyltransferase 6
200064_at	8.08e-73	9.84e-75	22.338336	159.606787	1.1652277	HSP90AB1	heat shock protein 90 alpha family class B member 1
218162_at	8.91e-73	1.09e-74	-22.328803	159.50638	-1.6986568	OLFML3	olfactomedin like 3
209960_at	1.13e-72	1.38e-74	-22.30626	159.268944	-1.669556	HGF	hepatocyte growth factor
202973_x_at	1.14e-72	1.41e-74	-22.304565	159.251089	-2.5352268	FAM13A	family with sequence similarity 13 member A
201326_at	1.55e-72	1.92e-74	22.27517	158.941449	1.0331681	CCT6A	chaperonin containing TCP1 subunit 6A
210691_s_at	1.55e-72	1.92e-74	22.275064	158.940331	1.4084078	CACYBP	calcyclin binding protein
213399_x_at	1.57e-72	1.96e-74	22.273285	158.921595	0.7941803	RPN2	ribophorin II
202651_at	2.30e-72	2.87e-74	22.237102	158.540425	1.7229995	LPGAT1	lysophosphatidylglycerol acyltransferase 1
219293_s_at	2.47e-72	3.10e-74	22.22982	158.463709	1.1978585	OLA1	Obg-like ATPase 1
222036_s_at	3.19e-72	4.01e-74	22.205347	158.205872	1.6014285	SLC12A4	solute carrier family 12 member 4
209541_at	3.24e-72	4.09e-74	-22.203513	158.18655	-2.994982	IGF1	insulin like growth factor 1
210559_s_at	3.53e-72	4.47e-74	22.19509	158.097808	1.6551453	CDK1	cyclin dependent kinase 1
218361_at	4.42e-72	5.62e-74	22.17344	157.869696	1.3019664	GOLPH3L	golgi phosphoprotein 3 like
212724_at	4.61e-72	5.88e-74	-22.16913	157.824281	-2.1020539	RND3	Rho family GTPase 3
214274_s_at	5.42e-72	6.93e-74	-22.153568	157.660307	-1.523617	ACAA1	acetyl-CoA acyltransferase 1
210942_s_at	5.80e-72	7.45e-74	-22.146737	157.588319	-1.7180493	ST3GAL6	ST3 beta-galactoside alpha-2,3-sialyltransferase 6
218296_x_at	6.62e-72	8.53e-74	22.13392	157.453266	1.1619903	LOC731059///MSTO1	similar to misato///misato 1, mitochondrial distribution and morphology regulator
203721_s_at	7.42e-72	9.60e-74	22.122772	157.335789	1.3379397	UTP18	UTP18, small subunit processome component
213194_at	1.58e-71	2.06e-73	22.050714	156.576395	2.7700676	ROBO1	roundabout guidance receptor 1
200068_s_at	1.71e-71	2.23e-73	22.042905	156.494085	0.8487466	CANX	calnexin
203270_at	1.72e-71	2.24e-73	22.042517	156.489996	1.0715111	DTYMK	deoxythymidylate kinase
202025_x_at	1.85e-71	2.42e-73	-22.035158	156.412439	-1.579119	ACAA1	acetyl-CoA acyltransferase 1
46323_at	1.93e-71	2.54e-73	22.030874	156.367287	0.9573554	CANT1	calcium activated nucleotidase 1
202972_s_at	1.96e-71	2.59e-73	-22.028705	156.344421	-1.4389704	FAM13A	family with sequence similarity 13 member A
207877_s_at	2.19e-71	2.89e-73	22.018335	156.235119	0.9985387	NVL	nuclear VCP-like
204244_s_at	2.63e-71	3.49e-73	22.000569	156.047862	1.270463	DBF4	DBF4 zinc finger
207407_x_at	2.65e-71	3.54e-73	-21.999346	156.034971	-2.9338538	CYP4A11	cytochrome P450 family 4 subfamily A member 11
218883_s_at	2.72e-71	3.63e-73	21.996823	156.008379	2.0022974	CENPU	centromere protein U
200062_s_at	2.84e-71	3.83e-73	21.991865	155.956115	0.6847505	RPL30	ribosomal protein L30
205858_at	2.84e-71	3.83e-73	-21.991792	155.955348	-0.827193	NGFR	nerve growth factor receptor
213911_s_at	3.54e-71	4.78e-73	21.970811	155.734177	1.4703867	H2AFZ	H2A histone family member Z
210589_s_at	4.89e-71	6.63e-73	21.939936	155.40871	1.3777517	GBAP1///GBA	glucosylceramidase beta pseudogene 1///glucosylceramidase beta
207184_at	5.16e-71	7.02e-73	-21.93457	155.352148	-1.2108537	SLC6A13	solute carrier family 6 member 13
201771_at	6.77e-71	9.24e-73	21.908566	155.078009	1.0770321	SCAMP3	secretory carrier membrane protein 3
206916_x_at	6.91e-71	9.47e-73	-21.90625	155.05359	-2.407899	TAT	tyrosine aminotransferase
210052_s_at	7.25e-71	9.96e-73	21.901503	155.003539	1.6867548	TPX2	TPX2, microtubule nucleation factor
202144_s_at	8.38e-71	1.16e-72	21.887412	154.85498	1.1371365	ADSL	adenylosuccinate lyase
218672_at	9.68e-71	1.34e-72	21.873541	154.708739	1.0298677	SCNM1	sodium channel modifier 1
214413_at	1.12e-70	1.56e-72	-21.859016	154.5556	-2.4598203	TAT	tyrosine aminotransferase
213931_at	1.27e-70	1.76e-72	-21.847433	154.43348	-1.7241361	ID2B///ID2	inhibitor of DNA binding 2B, HLH protein (pseudogene)///inhibitor of DNA binding 2, HLH protein
200842_s_at	1.35e-70	1.88e-72	21.841337	154.369197	1.09178	EPRS	glutamyl-prolyl-tRNA synthetase
202487_s_at	1.40e-70	1.96e-72	21.837603	154.329834	1.0537932	H2AFV	H2A histone family member V
200765_x_at	1.42e-70	1.99e-72	21.836003	154.312967	0.9583715	CTNNA1	catenin alpha 1
214890_s_at	1.42e-70	2.00e-72	-21.835768	154.310482	-1.6530971	FAM149A	family with sequence similarity 149 member A
218532_s_at	1.83e-70	2.59e-72	-21.811022	154.049556	-2.2835397	FAM134B	family with sequence similarity 134 member B
209852_x_at	2.08e-70	2.96e-72	21.79857	153.918261	1.2093959	PSME3	proteasome activator subunit 3
210909_x_at	2.71e-70	3.86e-72	-21.773482	153.653715	-1.1899047	LPAL2	lipoprotein(a) like 2, pseudogene
204092_s_at	2.71e-70	3.87e-72	21.773235	153.651117	1.6914358	AURKA	aurora kinase A
201477_s_at	3.51e-70	5.02e-72	21.748486	153.390133	1.2447055	RRM1	ribonucleotide reductase catalytic subunit M1
218782_s_at	3.60e-70	5.18e-72	21.745612	153.359823	1.6984746	ATAD2	ATPase family, AAA domain containing 2
205442_at	4.20e-70	6.06e-72	-21.730723	153.202812	-2.2156839	MFAP3L	microfibrillar associated protein 3 like
219148_at	4.37e-70	6.31e-72	21.726879	153.16228	1.5959858	PBK	PDZ binding kinase
208926_at	4.37e-70	6.34e-72	21.726535	153.158652	1.6634466	NEU1	neuraminidase 1 (lysosomal sialidase)
222303_at	4.39e-70	6.39e-72	-21.725773	153.150614	-1.9380466
213626_at	5.24e-70	7.65e-72	-21.708685	152.970405	-1.3434565	CBR4	carbonyl reductase 4
211303_x_at	5.54e-70	8.11e-72	-21.703241	152.912994	-1.9414241	FOLH1B	folate hydrolase 1B
209421_at	5.64e-70	8.28e-72	21.701186	152.891319	1.2818159	MSH2	mutS homolog 2
201453_x_at	6.97e-70	1.03e-71	21.680936	152.67776	0.894012	RHEB	Ras homolog enriched in brain
200792_at	7.10e-70	1.05e-71	21.678863	152.655897	0.8657168	XRCC6	X-ray repair cross complementing 6
206305_s_at	8.44e-70	1.25e-71	-21.66223	152.480484	-2.5385437	C8A	complement component 8 alpha subunit
205361_s_at	1.06e-69	1.58e-71	21.64008	152.246878	1.4592629	PFDN4	prefoldin subunit 4
218355_at	1.36e-69	2.03e-71	21.616686	152.000136	1.4302924	KIF4A	kinesin family member 4A
209035_at	1.49e-69	2.22e-71	21.607896	151.90743	2.3052112	MDK	midkine (neurite growth-promoting factor 2)
208034_s_at	1.59e-69	2.38e-71	-21.601451	151.839445	-2.0676904	PROZ	protein Z, vitamin K dependent plasma glycoprotein
218541_s_at	2.13e-69	3.21e-71	-21.573207	151.541539	-2.2544026	C8orf4	chromosome 8 open reading frame 4
201956_s_at	2.13e-69	3.21e-71	21.573144	151.540879	1.0605756	GNPAT	glyceronephosphate O-acyltransferase
202824_s_at	2.15e-69	3.26e-71	21.571826	151.526973	1.2184136	TCEB1	transcription elongation factor B subunit 1
216058_s_at	2.51e-69	3.81e-71	-21.55707	151.371335	-2.2898977	CYP2C19	cytochrome P450 family 2 subfamily C member 19
200783_s_at	3.11e-69	4.74e-71	21.536326	151.152523	1.2453028	STMN1	stathmin 1
218576_s_at	3.57e-69	5.44e-71	21.523214	151.014213	1.0898459	DUSP12	dual specificity phosphatase 12
212371_at	3.86e-69	5.91e-71	21.515457	150.932389	1.3919657	DESI2	desumoylating isopeptidase 2
202543_s_at	4.56e-69	7.02e-71	21.49922	150.761116	1.4922982	GMFB	glia maturation factor beta
218905_at	4.56e-69	7.03e-71	21.499042	150.759237	1.2220699	INTS8	integrator complex subunit 8
202107_s_at	6.32e-69	9.76e-71	21.468052	150.432335	1.6479274	MCM2	minichromosome maintenance complex component 2
203218_at	6.63e-69	1.03e-70	21.46327	150.381892	1.2771172	MAPK9	mitogen-activated protein kinase 9
217133_x_at	6.77e-69	1.05e-70	-21.460941	150.357326	-1.8386677	CYP2B6	cytochrome P450 family 2 subfamily B member 6
204478_s_at	7.53e-69	1.17e-70	21.450618	150.248425	1.0740279	RABIF	RAB interacting factor
221498_at	7.53e-69	1.18e-70	21.450396	150.246086	0.9625375	SNX27	sorting nexin family member 27
212271_at	8.12e-69	1.27e-70	21.442993	150.167993	1.1144279	MAPK1	mitogen-activated protein kinase 1
204822_at	9.73e-69	1.53e-70	21.425621	149.984736	1.6881095	TTK	TTK protein kinase
33494_at	1.09e-68	1.71e-70	-21.414832	149.870909	-1.8108269	ETFDH	electron transfer flavoprotein dehydrogenase
212067_s_at	1.20e-68	1.89e-70	-21.405594	149.773461	-1.8238112	C1R	complement C1r subcomponent
205644_s_at	1.20e-68	1.91e-70	21.404711	149.764146	0.8026828	SNRPG	small nuclear ribonucleoprotein polypeptide G
207102_at	1.81e-68	2.88e-70	-21.365783	149.353471	-3.4091037	AKR1D1	aldo-keto reductase family 1, member D1
210095_s_at	1.82e-68	2.91e-70	-21.36485	149.343624	-1.9713536	IGFBP3	insulin like growth factor binding protein 3
218061_at	1.92e-68	3.07e-70	21.359799	149.290346	0.8284156	MEA1	male-enhanced antigen 1
206450_at	2.59e-68	4.15e-70	-21.331283	148.989498	-0.9409175	DBH	dopamine beta-hydroxylase
221570_s_at	2.90e-68	4.67e-70	21.320155	148.872104	1.0997209	METTL5	methyltransferase like 5
204905_s_at	3.89e-68	6.26e-70	21.29236	148.578864	1.2445628	EEF1E1	eukaryotic translation elongation factor 1 epsilon 1
201584_s_at	4.80e-68	7.76e-70	21.272155	148.365696	1.3828105	DDX39A	DEAD-box helicase 39A
201531_at	6.14e-68	9.95e-70	-21.248632	148.11752	-1.4714482	ZFP36	ZFP36 ring finger protein
207735_at	6.34e-68	1.03e-69	-21.245245	148.081784	-1.6812536	RNF125	ring finger protein 125
218239_s_at	6.40e-68	1.04e-69	21.244174	148.070479	0.9473502	GTPBP4	GTP binding protein 4
205440_s_at	7.81e-68	1.28e-69	-21.22505	147.868719	-1.2963056	NPY1R	neuropeptide Y receptor Y1
202882_x_at	8.79e-68	1.44e-69	21.213607	147.747984	1.1639625	NOL7	nucleolar protein 7
201425_at	9.10e-68	1.50e-69	-21.210098	147.710963	-1.4977336	ALDH2	aldehyde dehydrogenase 2 family (mitochondrial)
205813_s_at	9.78e-68	1.61e-69	-21.203059	147.636696	-1.8518345	MAT1A	methionine adenosyltransferase 1A
212168_at	1.08e-67	1.78e-69	21.193743	147.538414	1.3248529	RBM12	RNA binding motif protein 12
206052_s_at	2.20e-67	3.64e-69	21.126066	146.824366	1.2705554	SLBP	stem-loop binding protein
215450_at	2.49e-67	4.14e-69	21.11393	146.696326	1.3231452
221928_at	2.91e-67	4.85e-69	-21.099024	146.539057	-1.6818172	ACACB	acetyl-CoA carboxylase beta
211621_at	2.97e-67	4.97e-69	-21.096701	146.514541	-1.1862932	AR	androgen receptor
205530_at	3.36e-67	5.63e-69	-21.084882	146.389842	-1.7002726	ETFDH	electron transfer flavoprotein dehydrogenase
206550_s_at	3.45e-67	5.80e-69	21.082132	146.360824	1.0966919	NUP155	nucleoporin 155
222056_s_at	5.01e-67	8.43e-69	-21.046702	145.987009	-1.272168	FAHD2A	fumarylacetoacetate hydrolase domain containing 2A
218510_x_at	5.23e-67	8.83e-69	-21.04233	145.940883	-1.8382842	FAM134B	family with sequence similarity 134 member B
209236_at	5.37e-67	9.09e-69	-21.039606	145.912142	-1.5779261	SLC23A2	solute carrier family 23 member 2
220218_at	5.58e-67	9.47e-69	-21.035699	145.870921	-1.0166724	SPATA6L	spermatogenesis associated 6 like
43427_at	5.73e-67	9.75e-69	-21.032955	145.841973	-1.8440519	ACACB	acetyl-CoA carboxylase beta
202580_x_at	5.91e-67	1.01e-68	21.029845	145.809154	1.1819378	FOXM1	forkhead box M1
208693_s_at	6.53e-67	1.12e-68	21.020185	145.70723	1.0932352	GARS	glycyl-tRNA synthetase
205657_at	7.06e-67	1.21e-68	-21.012444	145.625556	-1.5478887	HAAO	3-hydroxyanthranilate 3,4-dioxygenase
218561_s_at	7.88e-67	1.35e-68	21.001908	145.514396	1.1695821	LYRM4	LYR motif containing 4
201111_at	8.93e-67	1.54e-68	20.989765	145.386281	1.2745307	CSE1L	chromosome segregation 1 like
221139_s_at	1.00e-66	1.73e-68	-20.978699	145.269521	-1.4909817	CSAD	cysteine sulfinic acid decarboxylase
202705_at	1.16e-66	2.02e-68	20.964297	145.117569	1.4119944	CCNB2	cyclin B2
213684_s_at	1.18e-66	2.04e-68	-20.963039	145.104303	-1.2526379	PDLIM5	PDZ and LIM domain 5
200713_s_at	1.35e-66	2.35e-68	20.949869	144.965341	1.3536648	MAPRE1	microtubule associated protein RP/EB family member 1
218983_at	1.41e-66	2.47e-68	-20.945278	144.91691	-1.5391595	C1RL	complement C1r subcomponent like
204224_s_at	1.42e-66	2.48e-68	-20.944616	144.909923	-1.6498599	GCH1	GTP cyclohydrolase 1
204134_at	1.43e-66	2.51e-68	-20.94348	144.897942	-0.919718	PDE2A	phosphodiesterase 2A
201381_x_at	1.56e-66	2.75e-68	20.935023	144.808706	1.3077909	CACYBP	calcyclin binding protein
206930_at	2.06e-66	3.63e-68	-20.908698	144.530965	-2.7745838	GLYAT	glycine-N-acyltransferase
218921_at	3.13e-66	5.54e-68	-20.868836	144.110396	-1.4640651	SIGIRR	single Ig and TIR domain containing
202395_at	3.41e-66	6.05e-68	20.860446	144.021877	0.9501308	NSF	N-ethylmaleimide sensitive factor, vesicle fusing ATPase
202475_at	4.28e-66	7.62e-68	20.838728	143.792748	0.9365285	TMEM147	transmembrane protein 147
219733_s_at	4.44e-66	7.91e-68	-20.835133	143.754826	-2.6168947	SLC27A5	solute carrier family 27 member 5
206856_at	4.59e-66	8.20e-68	-20.83176	143.719232	-0.7321666	LILRB5	leukocyte immunoglobulin like receptor B5
204127_at	5.14e-66	9.21e-68	20.820797	143.603574	1.3898164	RFC3	replication factor C subunit 3
203073_at	5.24e-66	9.41e-68	20.8188	143.582508	1.0540291	COG2	component of oligomeric golgi complex 2
212857_x_at	6.05e-66	1.09e-67	20.804942	143.436302	0.902603	SUB1	SUB1 homolog, transcriptional regulator
207041_at	6.34e-66	1.14e-67	-20.800295	143.387269	-2.2650377	MASP2	mannan binding lectin serine peptidase 2
218984_at	6.55e-66	1.19e-67	20.796982	143.35232	1.2584239	PUS7	pseudouridylate synthase 7 (putative)
216381_x_at	7.33e-66	1.33e-67	-20.786124	143.237767	-2.3709465	AKR7A3	aldo-keto reductase family 7 member A3
200021_at	7.55e-66	1.37e-67	20.783082	143.205681	0.7024747	CFL1	cofilin 1
211458_s_at	8.17e-66	1.49e-67	-20.775322	143.123809	-1.6065601	GABARAPL3///GABARAPL1	GABA type A receptor associated protein like 3 pseudogene///GABA type A receptor associated protein like 1
205582_s_at	8.54e-66	1.56e-67	-20.770973	143.077927	-1.0551608	GGT5	gamma-glutamyltransferase 5
202246_s_at	1.13e-65	2.08e-67	20.743854	142.791825	1.2793063	CDK4	cyclin dependent kinase 4
206727_at	1.29e-65	2.36e-67	-20.731867	142.665368	-3.7475597	C9	complement component 9
52940_at	1.30e-65	2.39e-67	-20.730677	142.652817	-1.5393348	SIGIRR	single Ig and TIR domain containing
202145_at	1.41e-65	2.61e-67	-20.722528	142.566848	-2.0103	LY6E	lymphocyte antigen 6 complex, locus E
210097_s_at	1.60e-65	2.96e-67	20.71051	142.440065	1.1712775	NOL7	nucleolar protein 7
220112_at	1.99e-65	3.70e-67	-20.689468	142.218084	-0.5842374	ANKRD55	ankyrin repeat domain 55
204700_x_at	2.02e-65	3.75e-67	20.688092	142.203565	1.1785398	DIEXF	digestive organ expansion factor homolog (zebrafish)
219277_s_at	2.15e-65	4.02e-67	-20.681656	142.135671	-2.1321566	OGDHL	oxoglutarate dehydrogenase-like
219481_at	2.36e-65	4.41e-67	20.672861	142.042893	1.2028671	TTC13	tetratricopeptide repeat domain 13
201764_at	2.37e-65	4.45e-67	20.672056	142.0344	1.2095646	TMEM106C	transmembrane protein 106C
213478_at	2.41e-65	4.52e-67	-20.670432	142.017275	-1.0585602	KAZN	kazrin, periplakin interacting protein
219343_at	2.62e-65	4.94e-67	-20.662173	141.93015	-1.54096	CDC37L1	cell division cycle 37 like 1
213330_s_at	3.01e-65	5.67e-67	20.649067	141.791893	1.1918995	STIP1	stress induced phosphoprotein 1
208808_s_at	3.10e-65	5.85e-67	20.646053	141.760103	1.752106	HMGB2	high mobility group box 2
211931_s_at	3.25e-65	6.15e-67	20.64138	141.710808	1.2099114	HNRNPA3///HNRNPA3P1	heterogeneous nuclear ribonucleoprotein A3///heterogeneous nuclear ribonucleoprotein A3 pseudogene 1
212143_s_at	3.46e-65	6.58e-67	-20.63504	141.64393	-2.3015007	IGFBP3	insulin like growth factor binding protein 3
204719_at	3.78e-65	7.20e-67	-20.626542	141.554288	-2.9404357	ABCA8	ATP binding cassette subfamily A member 8
208029_s_at	4.11e-65	7.85e-67	20.618327	141.467627	2.3164477	LAPTM4B	lysosomal protein transmembrane 4 beta
204159_at	4.41e-65	8.43e-67	20.611553	141.396167	1.6570981	CDKN2C	cyclin dependent kinase inhibitor 2C
205498_at	4.86e-65	9.32e-67	-20.602138	141.296862	-2.7091007	GHR	growth hormone receptor
205306_x_at	4.96e-65	9.53e-67	-20.599977	141.274061	-2.3174981	KMO	kynurenine 3-monooxygenase (kynurenine 3-hydroxylase)
211138_s_at	5.78e-65	1.11e-66	-20.585278	141.119016	-2.2471555	KMO	kynurenine 3-monooxygenase (kynurenine 3-hydroxylase)
201472_at	8.80e-65	1.70e-66	20.545374	140.698109	1.2366534	VBP1	VHL binding protein 1
222039_at	9.48e-65	1.83e-66	20.538113	140.621521	0.9065769	KIF18B	kinesin family member 18B
207202_s_at	1.02e-64	1.99e-66	-20.53059	140.542175	-2.4210939	NR1I2	nuclear receptor subfamily 1 group I member 2
201074_at	1.09e-64	2.13e-66	20.524061	140.473315	1.06138	SMARCC1	SWI/SNF related, matrix associated, actin dependent regulator of chromatin subfamily c member 1
49452_at	1.19e-64	2.33e-66	-20.515681	140.384923	-1.9305821	ACACB	acetyl-CoA carboxylase beta
219029_at	1.35e-64	2.63e-66	20.504005	140.26178	0.9264761	TMEM267	transmembrane protein 267
202309_at	1.36e-64	2.65e-66	-20.50316	140.252864	-1.5732135	MTHFD1	methylenetetrahydrofolate dehydrogenase, cyclohydrolase and formyltetrahydrofolate synthetase 1
207168_s_at	2.06e-64	4.04e-66	20.463526	139.834851	0.9419059	H2AFY	H2A histone family member Y
209774_x_at	2.10e-64	4.13e-66	-20.461499	139.813475	-2.7138644	CXCL2	C-X-C motif chemokine ligand 2
202589_at	2.16e-64	4.26e-66	20.458419	139.780987	1.9888814	TYMS	thymidylate synthetase
216237_s_at	2.16e-64	4.28e-66	20.458076	139.777369	1.4559376	MCM5	minichromosome maintenance complex component 5
218269_at	2.36e-64	4.68e-66	20.449522	139.687163	0.9480098	DROSHA	drosha ribonuclease III
201275_at	2.37e-64	4.71e-66	20.448963	139.681266	1.4611809	FDPS	farnesyl diphosphate synthase
208869_s_at	2.50e-64	4.97e-66	-20.443944	139.628335	-1.4086087	GABARAPL1	GABA type A receptor associated protein like 1
201378_s_at	3.00e-64	5.98e-66	20.426425	139.443571	1.1542589	UBAP2L	ubiquitin associated protein 2 like
219978_s_at	3.08e-64	6.15e-66	20.423808	139.415969	1.9726999	NUSAP1	nucleolar and spindle associated protein 1
202029_x_at	3.14e-64	6.28e-66	20.421774	139.394525	0.5449908	RPL38	ribosomal protein L38
221685_s_at	3.28e-64	6.58e-66	20.417414	139.34854	0.9476709	SPDL1	spindle apparatus coiled-coil protein 1
201177_s_at	3.51e-64	7.05e-66	20.410785	139.278638	1.1010546	UBA2	ubiquitin like modifier activating enzyme 2
200853_at	3.99e-64	8.05e-66	20.398351	139.147515	1.4110539	H2AFZ	H2A histone family member Z
206140_at	4.71e-64	9.52e-66	-20.38246	138.979934	-1.0957012	LHX2	LIM homeobox 2
211015_s_at	5.57e-64	1.13e-65	20.366361	138.81017	1.387714	HSPA4	heat shock protein family A (Hsp70) member 4
202892_at	5.77e-64	1.17e-65	20.362888	138.773545	1.0325898	CDC23	cell division cycle 23
201590_x_at	6.03e-64	1.23e-65	20.358478	138.727038	1.8054359	ANXA2	annexin A2
214039_s_at	7.03e-64	1.43e-65	20.343714	138.571359	2.0835769	LAPTM4B	lysosomal protein transmembrane 4 beta
212051_at	7.03e-64	1.44e-65	20.343592	138.570079	0.9998237	WIPF2	WAS/WASL interacting protein family member 2
210233_at	7.14e-64	1.46e-65	-20.341895	138.55218	-2.1972864	IL1RAP	interleukin 1 receptor accessory protein
213320_at	7.71e-64	1.58e-65	20.334361	138.472738	1.1234971	PRMT3	protein arginine methyltransferase 3
213801_x_at	8.63e-64	1.78e-65	20.323496	138.358169	0.7848027	RPSAP19///RPSAP58///RPSAP12///RPSA	ribosomal protein SA pseudogene 19///ribosomal protein SA pseudogene 58///ribosomal protein SA pseudogene 12///ribosomal protein SA
201201_at	8.90e-64	1.83e-65	20.320407	138.325604	1.3284894	CSTB	cystatin B
203411_s_at	9.06e-64	1.87e-65	20.31858	138.306342	1.1284336	LMNA	lamin A/C
202276_at	9.83e-64	2.03e-65	20.310645	138.222672	0.5824118	SHFM1	split hand/foot malformation (ectrodactyly) type 1
221529_s_at	1.10e-63	2.28e-65	20.299773	138.108043	1.5243376	PLVAP	plasmalemma vesicle associated protein
213503_x_at	1.14e-63	2.36e-65	20.296553	138.074086	1.800134	ANXA2	annexin A2
210427_x_at	1.31e-63	2.73e-65	20.282754	137.928599	1.8012421	ANXA2	annexin A2
203800_s_at	1.57e-63	3.28e-65	20.265448	137.74613	0.9326269	MRPS14	mitochondrial ribosomal protein S14
209284_s_at	1.62e-63	3.39e-65	20.262252	137.712438	1.0446516	FAM208A	family with sequence similarity 208 member A
200594_x_at	1.82e-63	3.81e-65	20.251246	137.596402	0.7633904	HNRNPU	heterogeneous nuclear ribonucleoprotein U
205942_s_at	1.92e-63	4.03e-65	-20.245918	137.54023	-1.9848914	ACSM3	acyl-CoA synthetase medium-chain family member 3
200771_at	1.98e-63	4.16e-65	20.243013	137.509606	1.68471	LAMC1	laminin subunit gamma 1
203682_s_at	2.14e-63	4.51e-65	-20.235426	137.429619	-1.2349659	IVD	isovaleryl-CoA dehydrogenase
202810_at	2.23e-63	4.71e-65	20.231206	137.385126	0.6857196	DRG1	developmentally regulated GTP binding protein 1
222250_s_at	2.26e-63	4.80e-65	20.22958	137.367992	1.2058628	INTS7	integrator complex subunit 7
214765_s_at	2.56e-63	5.44e-65	-20.217678	137.242514	-1.2479544	NAAA	N-acylethanolamine acid amidase
204763_s_at	2.66e-63	5.66e-65	-20.21387	137.202373	-0.886881	GNAO1	G protein subunit alpha o1
213608_s_at	2.68e-63	5.72e-65	20.212928	137.192438	0.9338531	SRRD	SRR1 domain containing
211758_x_at	2.89e-63	6.18e-65	20.205581	137.114988	1.1190612	TXNDC9	thioredoxin domain containing 9
207773_x_at	2.90e-63	6.21e-65	-20.205132	137.110257	-2.1173168	CYP3A43	cytochrome P450 family 3 subfamily A member 43
204289_at	3.14e-63	6.75e-65	-20.197303	137.027718	-1.2561049	ALDH6A1	aldehyde dehydrogenase 6 family member A1
218092_s_at	3.19e-63	6.87e-65	20.195632	137.01011	1.2089406	AGFG1	ArfGAP with FG repeats 1
217797_at	3.46e-63	7.47e-65	20.187726	136.926768	0.9981766	UFC1	ubiquitin-fold modifier conjugating enzyme 1
202345_s_at	4.30e-63	9.28e-65	20.16714	136.709762	2.1152011	FABP5P2///FABP5P7///FABP5	fatty acid binding protein 5 pseudogene 2///fatty acid binding protein 5 pseudogene 7///fatty acid binding protein 5
201485_s_at	4.40e-63	9.51e-65	20.164799	136.685088	1.3844388	RCN2	reticulocalbin 2
205790_at	4.56e-63	9.88e-65	-20.161213	136.647283	-1.2279651	SKAP1	src kinase associated phosphoprotein 1
204162_at	4.83e-63	1.05e-64	20.155478	136.586838	1.3246628	NDC80	NDC80, kinetochore complex component
202679_at	5.15e-63	1.12e-64	20.149166	136.520304	1.2740902	NPC1	NPC intracellular cholesterol transporter 1
201795_at	5.67e-63	1.24e-64	20.139873	136.422351	1.2391577	LBR	lamin B receptor
213088_s_at	5.69e-63	1.24e-64	20.139473	136.418136	1.2505568	DNAJC9	DnaJ heat shock protein family (Hsp40) member C9
220524_at	6.20e-63	1.36e-64	-20.131056	136.329411	-1.302371	EPB41L4B	erythrocyte membrane protein band 4.1 like 4B
210337_s_at	6.38e-63	1.40e-64	20.128171	136.299009	1.2754915	ACLY	ATP citrate lyase
212560_at	8.36e-63	1.84e-64	-20.102409	136.027484	-1.8823276
202635_s_at	8.99e-63	1.98e-64	20.09542	135.953824	1.3065199	POLR2K	RNA polymerase II subunit K
212141_at	1.01e-62	2.23e-64	20.084434	135.838041	1.2751926	MCM4	minichromosome maintenance complex component 4
218909_at	1.14e-62	2.53e-64	20.072262	135.709759	1.1819677	RPS6KC1	ribosomal protein S6 kinase C1
202081_at	1.17e-62	2.59e-64	-20.07012	135.687183	-1.1660501	IER2	immediate early response 2
218238_at	1.20e-62	2.67e-64	20.067375	135.658255	1.1849268	GTPBP4	GTP binding protein 4
219014_at	1.81e-62	4.04e-64	-20.028018	135.243509	-1.7702742	PLAC8	placenta specific 8
217917_s_at	1.91e-62	4.25e-64	20.023184	135.192566	0.7272472	DYNLRB1	dynein light chain roadblock-type 1
212160_at	1.93e-62	4.31e-64	20.021868	135.178704	1.285357	XPOT	exportin for tRNA
219543_at	1.95e-62	4.38e-64	-20.020455	135.163817	-2.019369	PBLD	phenazine biosynthesis like protein domain containing
204146_at	1.97e-62	4.42e-64	20.019573	135.154524	1.3723808	RAD51AP1	RAD51 associated protein 1
206706_at	2.12e-62	4.78e-64	-20.012097	135.075746	-0.6238069	NTF3	neurotrophin 3
216958_s_at	2.23e-62	5.03e-64	-20.007312	135.025323	-1.1868051	IVD	isovaleryl-CoA dehydrogenase
211761_s_at	2.42e-62	5.47e-64	19.999379	134.941731	1.26007	CACYBP	calcyclin binding protein
208367_x_at	2.61e-62	5.92e-64	-19.991938	134.863334	-3.1570889	CYP3A4	cytochrome P450 family 3 subfamily A member 4
202768_at	2.86e-62	6.49e-64	-19.983188	134.771133	-2.4796471	FOSB	FosB proto-oncogene, AP-1 transcription factor subunit
214440_at	3.06e-62	6.94e-64	-19.976804	134.703868	-1.4222583	NAT1	N-acetyltransferase 1
212494_at	3.37e-62	7.67e-64	-19.967385	134.604628	-1.0466073	TNS2	tensin 2
221588_x_at	3.54e-62	8.08e-64	-19.962486	134.55302	-1.8038886	ALDH6A1	aldehyde dehydrogenase 6 family member A1
218253_s_at	3.55e-62	8.11e-64	19.962091	134.548854	0.9430902	EIF2D	eukaryotic translation initiation factor 2D
209712_at	4.88e-62	1.12e-63	-19.931701	134.228682	-1.2833743	SLC35D1	solute carrier family 35 member D1
203362_s_at	4.91e-62	1.13e-63	19.931063	134.221966	1.5236926	MAD2L1	MAD2 mitotic arrest deficient-like 1 (yeast)
200750_s_at	5.09e-62	1.17e-63	19.927416	134.18354	1.3673537	RAN	RAN, member RAS oncogene family
206469_x_at	5.60e-62	1.29e-63	-19.918213	134.086588	-2.2180327	AKR7A3	aldo-keto reductase family 7 member A3
209787_s_at	5.97e-62	1.38e-63	19.911858	134.019644	1.1541129	HMGN4	high mobility group nucleosomal binding domain 4
209054_s_at	6.99e-62	1.62e-63	19.896789	133.860907	0.9407954	WHSC1	Wolf-Hirschhorn syndrome candidate 1
215231_at	7.27e-62	1.68e-63	-19.892933	133.820288	-1.1136589	PRKAG2	protein kinase AMP-activated non-catalytic subunit gamma 2
221590_s_at	7.52e-62	1.75e-63	-19.889507	133.7842	-2.2390095	ALDH6A1	aldehyde dehydrogenase 6 family member A1
200757_s_at	7.90e-62	1.84e-63	19.884718	133.733757	0.9827405	CALU	calumenin
202413_s_at	7.90e-62	1.84e-63	19.884535	133.731823	1.236583	USP1	ubiquitin specific peptidase 1
208021_s_at	8.11e-62	1.89e-63	19.881843	133.703475	1.0105906	RFC1	replication factor C subunit 1
215363_x_at	8.31e-62	1.94e-63	-19.879394	133.677671	-2.0577954	FOLH1	folate hydrolase (prostate-specific membrane antigen) 1
200037_s_at	8.64e-62	2.02e-63	19.875512	133.636782	0.9120325	LOC653972///CBX3	similar to chromobox homolog 3///chromobox 3
201266_at	1.01e-61	2.37e-63	19.860483	133.478478	1.7348947	TXNRD1	thioredoxin reductase 1
200889_s_at	1.04e-61	2.44e-63	19.858029	133.452632	1.3538756	SSR1	signal sequence receptor subunit 1
205176_s_at	1.14e-61	2.70e-63	19.848404	133.351263	1.3764511	ITGB3BP	integrin subunit beta 3 binding protein
200999_s_at	1.16e-61	2.73e-63	19.847069	133.337205	1.3531185	CKAP4	cytoskeleton associated protein 4
202737_s_at	1.18e-61	2.78e-63	19.845453	133.320183	1.1551224	LSM4	LSM4 homolog, U6 small nuclear RNA and mRNA degradation associated
213007_at	1.42e-61	3.36e-63	19.827706	133.133264	1.196808	FANCI	Fanconi anemia complementation group I
202772_at	1.55e-61	3.68e-63	-19.818933	133.040879	-1.276333	HMGCL	3-hydroxymethyl-3-methylglutaryl-CoA lyase
204301_at	1.82e-61	4.33e-63	-19.803484	132.878175	-0.9337091	KBTBD11	kelch repeat and BTB domain containing 11
209760_at	1.82e-61	4.34e-63	-19.803454	132.877862	-1.2224591	KIAA0922	KIAA0922
205194_at	2.19e-61	5.24e-63	19.785573	132.689561	1.5626523	PSPH	phosphoserine phosphatase
203550_s_at	2.34e-61	5.61e-63	19.779135	132.621771	0.8566177	FAM189B	family with sequence similarity 189 member B
205042_at	2.56e-61	6.14e-63	-19.770505	132.530897	-1.6300645	GNE	glucosamine (UDP-N-acetyl)-2-epimerase/N-acetylmannosamine kinase
211441_x_at	2.61e-61	6.28e-63	-19.768346	132.508157	-1.4864366	CYP3A43	cytochrome P450 family 3 subfamily A member 43
205999_x_at	2.89e-61	6.97e-63	-19.758563	132.405146	-3.3571101	CYP3A4	cytochrome P450 family 3 subfamily A member 4
209053_s_at	3.02e-61	7.29e-63	19.75429	132.36016	1.0711473	WHSC1	Wolf-Hirschhorn syndrome candidate 1
220604_x_at	3.06e-61	7.39e-63	-19.753005	132.346627	-2.2334307	FTCD	formimidoyltransferase cyclodeaminase
203738_at	3.12e-61	7.56e-63	19.750824	132.323659	1.1056036	C5orf22	chromosome 5 open reading frame 22
218213_s_at	3.37e-61	8.18e-63	19.743364	132.245111	0.8323282	TMEM258	transmembrane protein 258
206354_at	3.70e-61	8.99e-63	-19.734401	132.150748	-3.5265806	SLCO1B3	solute carrier organic anion transporter family member 1B3
221732_at	3.79e-61	9.22e-63	19.732056	132.126058	1.0274665	CANT1	calcium activated nucleotidase 1
203008_x_at	3.85e-61	9.39e-63	19.730293	132.107493	1.1701819	TXNDC9	thioredoxin domain containing 9
204768_s_at	4.23e-61	1.03e-62	19.721246	132.01224	1.1593411	FEN1	flap structure-specific endonuclease 1
205860_x_at	4.38e-61	1.07e-62	-19.717793	131.975888	-2.0139795	FOLH1	folate hydrolase (prostate-specific membrane antigen) 1
200877_at	4.57e-61	1.12e-62	19.713654	131.932314	0.9591446	CCT4	chaperonin containing TCP1 subunit 4
202868_s_at	5.20e-61	1.28e-62	19.701186	131.801061	0.9133681	POP4	POP4 homolog, ribonuclease P/MRP subunit
220367_s_at	5.28e-61	1.30e-62	19.699358	131.781811	0.8222348	SAP130	Sin3A associated protein 130
214864_s_at	5.28e-61	1.30e-62	-19.69934	131.781618	-1.46622	GRHPR	glyoxylate and hydroxypyruvate reductase
213321_at	5.98e-61	1.48e-62	-19.687405	131.655983	-1.1828018	BCKDHB	branched chain keto acid dehydrogenase E1 subunit beta
212861_at	6.11e-61	1.51e-62	19.685172	131.632478	0.9185695	MFSD5	major facilitator superfamily domain containing 5
209542_x_at	7.10e-61	1.76e-62	-19.670756	131.480717	-1.8925717	IGF1	insulin like growth factor 1
37201_at	7.36e-61	1.83e-62	-19.667268	131.444002	-1.6641713	ITIH4	inter-alpha-trypsin inhibitor heavy chain family member 4
201681_s_at	8.21e-61	2.04e-62	19.656718	131.332953	1.4740022	DLG5	discs large MAGUK scaffold protein 5
215178_x_at	9.09e-61	2.26e-62	-19.646947	131.230106	-0.7836037	NAAA	N-acylethanolamine acid amidase
219147_s_at	1.01e-60	2.51e-62	-19.637071	131.126165	-1.4271	NMRK1	nicotinamide riboside kinase 1
219059_s_at	1.01e-60	2.52e-62	-19.63699	131.125307	-1.4039711	LYVE1	lymphatic vessel endothelial hyaluronan receptor 1
201202_at	1.07e-60	2.68e-62	19.631142	131.063765	1.3849791	PCNA	proliferating cell nuclear antigen
217558_at	1.12e-60	2.82e-62	-19.626234	131.0121	-2.8982006	CYP2C9	cytochrome P450 family 2 subfamily C member 9
201199_s_at	1.68e-60	4.22e-62	19.587997	130.609695	0.8302282	PSMD1	proteasome 26S subunit, non-ATPase 1
208795_s_at	1.71e-60	4.30e-62	19.58625	130.591314	1.1025112	MCM7	minichromosome maintenance complex component 7
216661_x_at	1.74e-60	4.39e-62	-19.584181	130.569546	-2.7420921	CYP2C9	cytochrome P450 family 2 subfamily C member 9
212688_at	2.37e-60	5.99e-62	19.554888	130.261303	0.9015527	PIK3CB	phosphatidylinositol-4,5-bisphosphate 3-kinase catalytic subunit beta
57163_at	2.91e-60	7.36e-62	19.535293	130.055137	0.8385691	ELOVL1	ELOVL fatty acid elongase 1
202666_s_at	2.96e-60	7.50e-62	19.533463	130.035879	1.3117554	ACTL6A	actin like 6A
203908_at	2.96e-60	7.54e-62	-19.533057	130.031616	-2.2561723	SLC4A4	solute carrier family 4 member 4
200627_at	3.19e-60	8.11e-62	19.526104	129.958455	0.8719626	PTGES3	prostaglandin E synthase 3
203725_at	3.37e-60	8.60e-62	-19.520595	129.900503	-1.5516222	GADD45A	growth arrest and DNA damage inducible alpha
205476_at	3.54e-60	9.05e-62	19.515756	129.849596	3.1297681	CCL20	C-C motif chemokine ligand 20
210063_at	5.14e-60	1.32e-61	-19.480178	129.475325	-1.1945306	SARDH	sarcosine dehydrogenase
203484_at	5.19e-60	1.33e-61	19.479212	129.465163	0.9554148	SEC61G	Sec61 translocon gamma subunit
208659_at	5.31e-60	1.36e-61	19.476825	129.440055	1.2410217	CLIC1	chloride intracellular channel 1
219588_s_at	5.61e-60	1.44e-61	19.471472	129.383749	0.9684559	NCAPG2	non-SMC condensin II complex subunit G2
209015_s_at	5.69e-60	1.47e-61	19.469995	129.368219	0.9057942	DNAJB6	DnaJ heat shock protein family (Hsp40) member B6
206840_at	6.56e-60	1.69e-61	-19.456384	129.225047	-2.9110411	AFM	afamin
209470_s_at	6.87e-60	1.78e-61	-19.451689	129.175674	-1.0548754	GPM6A	glycoprotein M6A
203764_at	6.87e-60	1.78e-61	19.451594	129.174671	1.3158643	DLGAP5	DLG associated protein 5
217918_at	8.75e-60	2.27e-61	19.42848	128.931573	0.8408054	DYNLRB1	dynein light chain roadblock-type 1
213097_s_at	9.27e-60	2.41e-61	19.422924	128.873143	1.0226143	DNAJC2	DnaJ heat shock protein family (Hsp40) member C2
200608_s_at	1.03e-59	2.68e-61	19.412814	128.766829	1.1363089	RAD21	RAD21 cohesin complex component
202813_at	1.12e-59	2.93e-61	19.404506	128.679463	1.2370589	TARBP1	TAR (HIV-1) RNA binding protein 1
201985_at	1.22e-59	3.18e-61	19.396544	128.595736	1.2140303	KIAA0196	KIAA0196
205363_at	1.36e-59	3.56e-61	-19.385971	128.484562	-2.4760394	BBOX1	gamma-butyrobetaine hydroxylase 1
217880_at	1.36e-59	3.57e-61	19.385704	128.481758	0.7139435	CDC27	cell division cycle 27
206210_s_at	1.62e-59	4.25e-61	-19.369225	128.308492	-1.4818877	CETP	cholesteryl ester transfer protein
203022_at	1.63e-59	4.29e-61	19.368325	128.299032	0.9918933	RNASEH2A	ribonuclease H2 subunit A
203077_s_at	1.64e-59	4.31e-61	19.367792	128.293427	0.8401349	SMAD2	SMAD family member 2
213226_at	1.68e-59	4.44e-61	19.364897	128.262986	1.2926371	CCNA2	cyclin A2
217127_at	1.69e-59	4.47e-61	-19.364305	128.256764	-2.5612098	CTH	cystathionine gamma-lyase
201874_at	1.78e-59	4.73e-61	19.359045	128.201463	1.1823842	MPZL1	myelin protein zero like 1
208805_at	1.94e-59	5.14e-61	19.351135	128.118299	0.7231331	PSMA6	proteasome subunit alpha 6
213008_at	2.27e-59	6.04e-61	19.335737	127.956427	1.1709728	FANCI	Fanconi anemia complementation group I
212405_s_at	2.42e-59	6.44e-61	19.329736	127.893338	0.7432744	METTL13	methyltransferase like 13
218788_s_at	2.45e-59	6.53e-61	19.328395	127.879245	1.6902703	SMYD3	SET and MYND domain containing 3
211442_x_at	2.45e-59	6.56e-61	-19.327975	127.874832	-1.7376296	CYP3A43	cytochrome P450 family 3 subfamily A member 43
218308_at	2.80e-59	7.50e-61	19.315286	127.741446	1.2089245	TACC3	transforming acidic coiled-coil containing protein 3
203544_s_at	2.81e-59	7.53e-61	19.314862	127.73699	1.0738431	STAM	signal transducing adaptor molecule
206424_at	2.85e-59	7.65e-61	-19.313344	127.721025	-2.076526	CYP26A1	cytochrome P450 family 26 subfamily A member 1
208103_s_at	3.56e-59	9.57e-61	19.292201	127.498796	1.0888832	ANP32E	acidic nuclear phosphoprotein 32 family member E
208767_s_at	3.93e-59	1.06e-60	19.282498	127.396815	2.1343458	LAPTM4B	lysosomal protein transmembrane 4 beta
218663_at	4.14e-59	1.12e-60	19.277391	127.343147	1.1843273	NCAPG	non-SMC condensin I complex subunit G
214501_s_at	4.52e-59	1.22e-60	19.269008	127.255045	1.0869968	H2AFY///TLR4	H2A histone family member Y///toll like receptor 4
202153_s_at	5.26e-59	1.42e-60	19.254523	127.102821	0.8634382	NUP62	nucleoporin 62
202647_s_at	5.38e-59	1.46e-60	19.252105	127.077404	1.37672	NRAS	neuroblastoma RAS viral oncogene homolog
213009_s_at	6.37e-59	1.73e-60	19.23596	126.907755	1.1217129	TRIM37	tripartite motif containing 37
202836_s_at	6.59e-59	1.79e-60	19.232638	126.872849	0.9238994	TXNL4A	thioredoxin like 4A
212765_at	6.60e-59	1.80e-60	19.232342	126.869737	1.083299	CAMSAP2	calmodulin regulated spectrin associated protein family member 2
219275_at	6.84e-59	1.87e-60	19.228677	126.831229	0.8986523	PDCD5	programmed cell death 5
202983_at	8.39e-59	2.30e-60	19.209174	126.626313	1.3949948	HLTF	helicase like transcription factor
200095_x_at	1.03e-58	2.82e-60	19.189586	126.42053	0.6234047	RPS10	ribosomal protein S10
209786_at	1.28e-58	3.51e-60	19.168995	126.204224	1.2222572	HMGN4	high mobility group nucleosomal binding domain 4
211623_s_at	1.28e-58	3.51e-60	19.168974	126.204002	1.0639589	FBL	fibrillarin
206068_s_at	1.37e-58	3.76e-60	-19.162351	126.134429	-1.6581595	ACADL	acyl-CoA dehydrogenase, long chain
202168_at	1.45e-58	4.00e-60	19.15643	126.072236	1.1312873	TAF9	TATA-box binding protein associated factor 9
221834_at	1.56e-58	4.31e-60	-19.149321	125.99757	-1.4864928	LONP2	lon peptidase 2, peroxisomal
215640_at	1.58e-58	4.38e-60	-19.147879	125.982425	-0.7780377	TBC1D2B	TBC1 domain family member 2B
211980_at	1.70e-58	4.70e-60	19.141157	125.911825	2.024963	COL4A1	collagen type IV alpha 1 chain
201479_at	1.71e-58	4.73e-60	19.140517	125.905097	1.145152	DKC1	dyskerin pseudouridine synthase 1
209368_at	1.71e-58	4.76e-60	-19.140049	125.900179	-1.9365374	EPHX2	epoxide hydrolase 2
214261_s_at	1.78e-58	4.95e-60	-19.13622	125.859971	-1.9407932	ADH6	alcohol dehydrogenase 6 (class V)
202823_at	1.87e-58	5.21e-60	19.131434	125.809704	0.9966417	TCEB1	transcription elongation factor B subunit 1
208758_at	1.88e-58	5.26e-60	19.13044	125.799266	1.1136899	ATIC	5-aminoimidazole-4-carboxamide ribonucleotide formyltransferase/IMP cyclohydrolase
206846_s_at	1.92e-58	5.37e-60	-19.128574	125.779667	-1.2337042	HDAC6	histone deacetylase 6
205909_at	1.93e-58	5.41e-60	19.127766	125.771178	1.2598435	POLE2	DNA polymerase epsilon 2, accessory subunit
217519_at	2.11e-58	5.92e-60	-19.119231	125.681545	-0.6982059	MACF1	microtubule-actin crosslinking factor 1
209711_at	2.12e-58	5.95e-60	-19.118784	125.676855	-1.4697313	SLC35D1	solute carrier family 35 member D1
219212_at	2.12e-58	5.98e-60	19.118277	125.671525	1.0653608	HSPA14	heat shock protein family A (Hsp70) member 14
202779_s_at	2.19e-58	6.17e-60	19.115317	125.640449	1.3392616	LOC731049///UBE2S	similar to Ubiquitin-conjugating enzyme E2S (Ubiquitin-conjugating enzyme E2-24 kDa) (Ubiquitin-protein ligase) (Ubiquitin carrier protein) (E2-EPF5)///ubiquitin conjugating enzyme E2 S
208938_at	2.49e-58	7.04e-60	19.102852	125.509546	1.1607641	PRCC	papillary renal cell carcinoma (translocation-associated)
203131_at	2.60e-58	7.36e-60	-19.098668	125.465613	-2.6386505	PDGFRA	platelet derived growth factor receptor alpha
221970_s_at	2.66e-58	7.54e-60	19.096313	125.440886	0.8716503	NOL11	nucleolar protein 11
218512_at	3.09e-58	8.77e-60	19.081933	125.289888	1.048681	WDR12	WD repeat domain 12
200988_s_at	3.32e-58	9.42e-60	19.075139	125.218558	0.6104426	PSME3	proteasome activator subunit 3
211110_s_at	3.76e-58	1.07e-59	-19.063139	125.092573	-1.7520511	AR	androgen receptor
209974_s_at	4.01e-58	1.14e-59	19.056671	125.024662	0.9629519	BUB3	BUB3, mitotic checkpoint protein
204744_s_at	4.36e-58	1.25e-59	19.048623	124.940182	0.9902152	IARS	isoleucyl-tRNA synthetase
218726_at	4.38e-58	1.25e-59	19.048024	124.933889	1.0703811	HJURP	Holliday junction recognition protein
218979_at	4.59e-58	1.32e-59	19.043437	124.885739	1.011058	RMI1	RecQ mediated genome instability 1
204997_at	4.88e-58	1.40e-59	-19.037567	124.824121	-1.2612476	GPD1	glycerol-3-phosphate dehydrogenase 1
208147_s_at	6.45e-58	1.85e-59	-19.01086	124.543786	-3.2079484	CYP2C8	cytochrome P450 family 2 subfamily C member 8
208700_s_at	7.37e-58	2.12e-59	18.99812	124.410079	1.654446	TKT	transketolase
216025_x_at	8.07e-58	2.33e-59	-18.989378	124.318325	-2.8073564	CYP2C9///CYP2C19	cytochrome P450 family 2 subfamily C member 9///cytochrome P450 family 2 subfamily C member 19
214830_at	8.30e-58	2.40e-59	18.986571	124.288875	1.2362962	SLC38A6	solute carrier family 38 member 6
202322_s_at	8.39e-58	2.43e-59	18.985385	124.276428	0.9215197	GGPS1	geranylgeranyl diphosphate synthase 1
201135_at	9.57e-58	2.77e-59	-18.972722	124.143544	-1.0242091	ECHS1	enoyl-CoA hydratase, short chain 1
204977_at	9.87e-58	2.86e-59	18.969577	124.110541	0.7996759	DDX10	DEAD-box helicase 10
214421_x_at	1.05e-57	3.05e-59	-18.963763	124.049529	-2.9128687	CYP2C9	cytochrome P450 family 2 subfamily C member 9
222231_s_at	1.12e-57	3.26e-59	18.957409	123.982863	1.0645728	LRRC59	leucine rich repeat containing 59
208678_at	1.26e-57	3.68e-59	18.94567	123.859692	0.8127769	ATP6V1E1	ATPase H+ transporting V1 subunit E1
211542_x_at	1.32e-57	3.85e-59	18.941422	123.815116	0.7491933	RPS10	ribosomal protein S10
202321_at	1.41e-57	4.11e-59	18.935201	123.749846	1.1230744	GGPS1	geranylgeranyl diphosphate synthase 1
214737_x_at	1.44e-57	4.21e-59	18.932909	123.725801	0.5661239	HNRNPC	heterogeneous nuclear ribonucleoprotein C (C1/C2)
218251_at	1.56e-57	4.56e-59	18.925385	123.646867	1.3584791	MID1IP1	MID1 interacting protein 1
210328_at	1.71e-57	5.03e-59	-18.916087	123.549332	-3.0071967	GNMT	glycine N-methyltransferase
201608_s_at	1.82e-57	5.37e-59	18.90996	123.485058	0.7612998	PWP1	PWP1 homolog, endonuclein
200817_x_at	1.91e-57	5.64e-59	18.905256	123.435712	0.7305841	RPS10	ribosomal protein S10
208816_x_at	2.06e-57	6.09e-59	18.89799	123.359497	1.3919989	ANXA2P2	annexin A2 pseudogene 2
205740_s_at	2.11e-57	6.22e-59	18.89588	123.337359	0.7422508	RBM42	RNA binding motif protein 42
221505_at	2.53e-57	7.50e-59	18.878137	123.151265	1.1908271	ANP32E	acidic nuclear phosphoprotein 32 family member E
220061_at	2.53e-57	7.51e-59	-18.877985	123.14967	-2.1645232	ACSM5	acyl-CoA synthetase medium-chain family member 5
221654_s_at	2.57e-57	7.62e-59	18.876615	123.135305	0.9030386	USP3	ubiquitin specific peptidase 3
210250_x_at	2.60e-57	7.73e-59	18.875295	123.121458	1.1463847	ADSL	adenylosuccinate lyase
208689_s_at	2.85e-57	8.48e-59	18.866518	123.02941	1.0059629	RPN2	ribophorin II
200639_s_at	3.58e-57	1.07e-58	18.844613	122.799702	1.0182962	YWHAZ	tyrosine 3-monooxygenase/tryptophan 5-monooxygenase activation protein zeta
200943_at	3.69e-57	1.10e-58	18.841496	122.767019	0.8639939	HMGN1	high mobility group nucleosome binding domain 1
202020_s_at	3.98e-57	1.19e-58	18.834335	122.691934	1.1317387	LANCL1	LanC like 1
200834_s_at	4.09e-57	1.22e-58	18.831533	122.662553	0.7888202	RPS21	ribosomal protein S21
213279_at	4.16e-57	1.25e-58	-18.829808	122.644467	-1.7154771	DHRS1	dehydrogenase/reductase 1
210168_at	4.31e-57	1.29e-58	-18.82631	122.607783	-2.4459528	C6	complement component 6
200944_s_at	5.45e-57	1.64e-58	18.803811	122.371905	0.9680466	HMGN1	high mobility group nucleosome binding domain 1
216033_s_at	5.72e-57	1.72e-58	-18.799112	122.322648	-1.2046633	FYN	FYN proto-oncogene, Src family tyrosine kinase
217774_s_at	5.98e-57	1.80e-58	18.794741	122.276822	0.6867943	TRMT112	tRNA methyltransferase 11-2 homolog (S. cerevisiae)
213165_at	6.48e-57	1.96e-58	18.786952	122.195177	0.9332054	CEP350	centrosomal protein 350
219157_at	6.58e-57	1.99e-58	-18.785229	122.177119	-1.0181486	KLHL2	kelch like family member 2
200708_at	6.63e-57	2.01e-58	-18.784301	122.167386	-1.3096515	GOT2	glutamic-oxaloacetic transaminase 2
204704_s_at	6.63e-57	2.01e-58	-18.784262	122.16698	-2.9049497	ALDOB	aldolase, fructose-bisphosphate B
214415_at	6.77e-57	2.06e-58	-18.782224	122.145619	-2.0633786	PLGLA	plasminogen-like A (pseudogene)
219030_at	6.87e-57	2.09e-58	18.78057	122.128279	1.0896307	TPRKB	TP53RK binding protein
202200_s_at	7.80e-57	2.38e-58	18.768458	122.001327	0.9767702	SRPK1	SRSF protein kinase 1
202634_at	8.24e-57	2.52e-58	18.763025	121.944379	1.0848738	POLR2K	RNA polymerase II subunit K
214889_at	9.70e-57	2.97e-58	-18.747391	121.78053	-1.4254559	FAM149A	family with sequence similarity 149 member A
218556_at	1.06e-56	3.24e-58	18.738892	121.691463	1.0613835	ORMDL2	ORMDL sphingolipid biosynthesis regulator 2
203155_at	1.19e-56	3.66e-58	18.727387	121.570908	0.8874869	SETDB1	SET domain bifurcated 1
204511_at	1.20e-56	3.68e-58	-18.726804	121.564797	-0.6327672	FARP2	FERM, ARH/RhoGEF and pleckstrin domain protein 2
201743_at	1.20e-56	3.71e-58	-18.726263	121.55913	-1.8795219	CD14	CD14 molecule
89977_at	1.37e-56	4.23e-58	-18.713621	121.426666	-2.4673344	ACSM5	acyl-CoA synthetase medium-chain family member 5
212519_at	1.41e-56	4.34e-58	18.711271	121.402042	0.9319689	UBE2E1	ubiquitin conjugating enzyme E2 E1
200025_s_at	1.42e-56	4.37e-58	18.710483	121.393795	0.5777106	RPL27	ribosomal protein L27
204962_s_at	1.61e-56	4.99e-58	18.697969	121.262679	1.209568	CENPA	centromere protein A
200057_s_at	1.63e-56	5.06e-58	18.696584	121.248171	0.6872349	NONO	non-POU domain containing, octamer-binding
203336_s_at	1.88e-56	5.83e-58	18.683125	121.107171	1.0410448	ITGB1BP1	integrin subunit beta 1 binding protein 1
207812_s_at	2.02e-56	6.29e-58	18.675983	121.032356	0.9819492	GORASP2	golgi reassembly stacking protein 2
212407_at	2.03e-56	6.32e-58	18.675535	121.027668	0.9515545	METTL13	methyltransferase like 13
202220_at	2.09e-56	6.53e-58	18.672388	120.994699	1.0551706	KIAA0907	KIAA0907
219060_at	2.13e-56	6.66e-58	18.670504	120.974973	1.1258178	WDYHV1	WDYHV motif containing 1
213828_x_at	2.21e-56	6.92e-58	18.666884	120.937053	0.7861669	H3F3AP6///H3F3AP4///H3F3A	H3 histone, family 3A, pseudogene 6///H3 histone, family 3A, pseudogene 4///H3 histone, family 3A
201041_s_at	2.66e-56	8.32e-58	-18.649275	120.752615	-1.8720192	DUSP1	dual specificity phosphatase 1
201347_x_at	3.05e-56	9.56e-58	-18.636124	120.614891	-1.4835965	GRHPR	glyoxylate and hydroxypyruvate reductase
206364_at	3.34e-56	1.05e-57	18.627217	120.521616	0.9724452	KIF14	kinesin family member 14
209610_s_at	3.42e-56	1.07e-57	18.624973	120.498118	1.2154263	SLC1A4	solute carrier family 1 member 4
200770_s_at	4.03e-56	1.27e-57	18.609216	120.333127	1.2509837	LAMC1	laminin subunit gamma 1
205807_s_at	4.35e-56	1.37e-57	18.601738	120.254829	1.4179998	TUFT1	tuftelin 1
203432_at	4.42e-56	1.40e-57	18.600104	120.237724	1.1832808	TMPO	thymopoietin
221873_at	4.43e-56	1.40e-57	18.599668	120.233153	0.9358494	ZNF143	zinc finger protein 143
218272_at	4.60e-56	1.46e-57	-18.596039	120.195156	-1.0033796	TTC38	tetratricopeptide repeat domain 38
55065_at	5.03e-56	1.60e-57	18.587308	120.103756	0.9964668	MARK4	microtubule affinity regulating kinase 4
202306_at	5.03e-56	1.60e-57	18.587181	120.102423	0.8198315	POLR2G	RNA polymerase II subunit G
218816_at	5.13e-56	1.63e-57	18.585273	120.082453	1.5321636	LRRC1	leucine rich repeat containing 1
200891_s_at	5.49e-56	1.75e-57	18.5787	120.013641	0.8180036	SSR1	signal sequence receptor subunit 1
202223_at	7.73e-56	2.46e-57	18.54592	119.670528	0.9704155	STT3A	STT3A, catalytic subunit of the oligosaccharyltransferase complex
205034_at	7.95e-56	2.54e-57	18.543144	119.641468	1.4562363	CCNE2	cyclin E2
213720_s_at	8.01e-56	2.56e-57	18.542265	119.632275	1.099429	SMARCA4	SWI/SNF related, matrix associated, actin dependent regulator of chromatin, subfamily a, member 4
218578_at	8.27e-56	2.65e-57	18.539055	119.598678	0.7676084	CDC73	cell division cycle 73
217286_s_at	8.40e-56	2.69e-57	18.53746	119.58198	0.8302364	NDRG3	NDRG family member 3
216295_s_at	8.90e-56	2.86e-57	18.531785	119.522596	0.843414	CLTA	clathrin light chain A
214414_x_at	9.06e-56	2.91e-57	-18.530057	119.504514	-2.1029115	HBA2	hemoglobin subunit alpha 2
213310_at	9.25e-56	2.98e-57	18.527909	119.482036	1.1479682	AGO2	argonaute 2, RISC catalytic component
201578_at	9.58e-56	3.09e-57	18.52442	119.445517	1.4113856	PODXL	podocalyxin like
209469_at	9.97e-56	3.22e-57	-18.520507	119.404573	-1.0786677	GPM6A	glycoprotein M6A
210983_s_at	1.08e-55	3.49e-57	18.512666	119.322525	1.2429295	MCM7	minichromosome maintenance complex component 7
220148_at	1.12e-55	3.61e-57	-18.509478	119.289169	-2.2718014	ALDH8A1	aldehyde dehydrogenase 8 family member A1
209523_at	1.16e-55	3.75e-57	18.505869	119.25141	0.9619088	TAF2	TATA-box binding protein associated factor 2
45288_at	1.32e-55	4.29e-57	-18.49314	119.118231	-1.1347754	ABHD6	abhydrolase domain containing 6
206239_s_at	1.38e-55	4.48e-57	18.489085	119.075799	4.2624462	SPINK1	serine peptidase inhibitor, Kazal type 1
218059_at	1.38e-55	4.50e-57	18.488614	119.070876	0.9988029	ZNF706	zinc finger protein 706
212626_x_at	1.63e-55	5.31e-57	18.472754	118.904954	0.5377517	HNRNPC	heterogeneous nuclear ribonucleoprotein C (C1/C2)
200932_s_at	1.66e-55	5.41e-57	18.47109	118.887553	0.5684856	DCTN2	dynactin subunit 2
220017_x_at	1.69e-55	5.53e-57	-18.468964	118.865318	-2.6850216	CYP2C9	cytochrome P450 family 2 subfamily C member 9
205384_at	2.02e-55	6.62e-57	-18.451773	118.685501	-2.3196554	FXYD1	FXYD domain containing ion transport regulator 1
202961_s_at	2.03e-55	6.67e-57	18.451134	118.678816	0.7186041	ATP5J2	ATP synthase, H+ transporting, mitochondrial Fo complex subunit F2
219539_at	2.21e-55	7.27e-57	18.442903	118.59273	0.6328713	GEMIN6	gem nuclear organelle associated protein 6
201458_s_at	3.37e-55	1.11e-56	18.40252	118.170449	0.8071043	BUB3	BUB3, mitotic checkpoint protein
201594_s_at	3.37e-55	1.11e-56	18.402489	118.170124	0.9726891	PPP4R1	protein phosphatase 4 regulatory subunit 1
205259_at	3.53e-55	1.16e-56	-18.398075	118.123972	-1.0491687	NR3C2	nuclear receptor subfamily 3 group C member 2
214734_at	3.63e-55	1.20e-56	-18.395143	118.093316	-1.4677668	EXPH5	exophilin 5
207203_s_at	3.76e-55	1.24e-56	-18.391766	118.058009	-0.9069434	NR1I2	nuclear receptor subfamily 1 group I member 2
201127_s_at	3.82e-55	1.26e-56	18.390256	118.042231	0.9723235	ACLY	ATP citrate lyase
209093_s_at	3.91e-55	1.30e-56	18.387777	118.016312	1.112291	GBAP1///GBA	glucosylceramidase beta pseudogene 1///glucosylceramidase beta
206262_at	4.22e-55	1.40e-56	-18.380509	117.940333	-3.0783799	ADH1C///ADH1B///ADH1A	alcohol dehydrogenase 1C (class I), gamma polypeptide///alcohol dehydrogenase 1B (class I), beta polypeptide///alcohol dehydrogenase 1A (class I), alpha polypeptide
213881_x_at	4.24e-55	1.41e-56	18.37978	117.932713	0.6218938	SUMO2	small ubiquitin-like modifier 2
212872_s_at	4.31e-55	1.43e-56	18.378134	117.915504	0.8040214	MED20	mediator complex subunit 20
212226_s_at	5.10e-55	1.70e-56	-18.361966	117.746505	-1.3113115	PLPP3	phospholipid phosphatase 3
203138_at	5.10e-55	1.70e-56	18.361832	117.745101	1.2089816	HAT1	histone acetyltransferase 1
221523_s_at	5.48e-55	1.83e-56	18.354818	117.671787	1.5919296	RRAGD	Ras related GTP binding D
203732_at	5.62e-55	1.88e-56	18.352317	117.64565	0.8570212	TRIP4	thyroid hormone receptor interactor 4
212561_at	6.04e-55	2.02e-56	18.345336	117.572691	0.8213958	DENND5A	DENN domain containing 5A
214829_at	6.53e-55	2.19e-56	-18.337756	117.49347	-1.923084	AASS	aminoadipate-semialdehyde synthase
208979_at	7.58e-55	2.55e-56	18.323393	117.343386	0.6889949	NCOA6	nuclear receptor coactivator 6
215785_s_at	7.73e-55	2.60e-56	-18.321408	117.322638	-1.7064615	CYFIP2	cytoplasmic FMR1 interacting protein 2
211440_x_at	8.36e-55	2.81e-56	-18.313844	117.243605	-1.3089912	CYP3A43	cytochrome P450 family 3 subfamily A member 43
201405_s_at	8.46e-55	2.85e-56	18.312594	117.230541	0.8977338	COPS6	COP9 signalosome subunit 6
215578_at	8.51e-55	2.88e-56	-18.311795	117.222195	-0.8769778	GPHN	gephyrin
213427_at	9.11e-55	3.08e-56	18.305233	117.15364	0.9925924	RPP40	ribonuclease P/MRP subunit p40
203671_at	9.81e-55	3.32e-56	-18.297997	117.078042	-0.9237302	TPMT	thiopurine S-methyltransferase
208882_s_at	9.83e-55	3.33e-56	18.297722	117.075169	1.1186046	UBR5	ubiquitin protein ligase E3 component n-recognin 5
213804_at	9.90e-55	3.36e-56	-18.296942	117.067016	-0.7092846	INPP5B	inositol polyphosphate-5-phosphatase B
201077_s_at	1.07e-54	3.65e-56	18.288984	116.983877	0.8770679	SNU13	SNU13 homolog, small nuclear ribonucleoprotein (U4/U6.U5)
218931_at	1.27e-54	4.33e-56	-18.272831	116.815151	-1.2582987	RAB17	RAB17, member RAS oncogene family
211699_x_at	1.38e-54	4.70e-56	-18.264888	116.732181	-2.1043818	HBA2///HBA1	hemoglobin subunit alpha 2///hemoglobin subunit alpha 1
216308_x_at	1.39e-54	4.75e-56	-18.263995	116.722856	-1.4413531	GRHPR	glyoxylate and hydroxypyruvate reductase
204483_at	1.42e-54	4.84e-56	-18.262165	116.703743	-2.1617418	ENO3	enolase 3
208755_x_at	1.47e-54	5.03e-56	18.258367	116.664074	0.7085589	H3F3AP4///H3F3A	H3 histone, family 3A, pseudogene 4///H3 histone, family 3A
203262_s_at	1.51e-54	5.18e-56	18.255675	116.635961	1.0317702	FAM50A	family with sequence similarity 50 member A
208691_at	1.80e-54	6.19e-56	18.238679	116.458474	1.4703856	TFRC	transferrin receptor
207544_s_at	1.94e-54	6.67e-56	-18.231519	116.383699	-2.1403925	ADH6	alcohol dehydrogenase 6 (class V)
217022_s_at	1.95e-54	6.69e-56	-18.231212	116.380496	-3.1545909	IGHA2///IGHA1	immunoglobulin heavy constant alpha 2 (A2m marker)///immunoglobulin heavy constant alpha 1
207421_at	2.00e-54	6.90e-56	-18.228244	116.34951	-1.2595892	CA5A	carbonic anhydrase 5A
203856_at	2.05e-54	7.07e-56	18.22602	116.326286	1.0517423	VRK1	vaccinia related kinase 1
200735_x_at	2.08e-54	7.19e-56	18.224292	116.308243	0.5733785	NACA	nascent polypeptide-associated complex alpha subunit
212541_at	2.20e-54	7.62e-56	18.21879	116.250793	0.9553742	FLAD1	flavin adenine dinucleotide synthetase 1
210720_s_at	2.25e-54	7.78e-56	18.216857	116.230611	1.088977	NECAB3	N-terminal EF-hand calcium binding protein 3
201406_at	2.35e-54	8.14e-56	18.212557	116.185724	0.8626897	RPL36AP37///RPL36A	ribosomal protein L36a pseudogene 37///ribosomal protein L36a
201857_at	2.69e-54	9.35e-56	18.199254	116.046841	0.6316826	ZFR	zinc finger RNA binding protein
205189_s_at	2.79e-54	9.69e-56	-18.195822	116.011019	-0.927358	FANCC	Fanconi anemia complementation group C
222043_at	2.81e-54	9.78e-56	-18.195012	116.002557	-1.376537	CLU	clusterin
201261_x_at	2.84e-54	9.91e-56	-18.193753	115.989417	-1.5668986	BGN	biglycan
213577_at	2.96e-54	1.03e-55	18.189671	115.946808	1.9684101	SQLE	squalene epoxidase
207560_at	3.05e-54	1.06e-55	-18.186871	115.917578	-1.1583465	SLC28A1	solute carrier family 28 member 1
214193_s_at	3.40e-54	1.19e-55	18.176345	115.807711	0.8391772	DIEXF	digestive organ expansion factor homolog (zebrafish)
35820_at	3.43e-54	1.20e-55	18.175296	115.796767	0.9203231	GM2A	GM2 ganglioside activator
217414_x_at	3.50e-54	1.23e-55	-18.173402	115.776992	-2.0780155	HBA2///HBA1	hemoglobin subunit alpha 2///hemoglobin subunit alpha 1
214475_x_at	3.51e-54	1.23e-55	-18.172775	115.770454	-1.2917182	CAPN3	calpain 3
205433_at	3.54e-54	1.24e-55	-18.172035	115.762733	-2.8718016	BCHE	butyrylcholinesterase
218460_at	3.55e-54	1.25e-55	18.171508	115.757229	0.9465497	DNAAF5	dynein axonemal assembly factor 5
209709_s_at	3.57e-54	1.26e-55	18.170934	115.751234	1.0623716	HMMR	hyaluronan mediated motility receptor
218772_x_at	3.65e-54	1.29e-55	18.16857	115.726563	1.1687358	TMEM38B	transmembrane protein 38B
208383_s_at	3.66e-54	1.30e-55	-18.168169	115.722377	-2.9311583	PCK1	phosphoenolpyruvate carboxykinase 1
212461_at	3.76e-54	1.33e-55	18.165532	115.694858	1.3477481	AZIN1	antizyme inhibitor 1
210386_s_at	3.83e-54	1.36e-55	18.163598	115.674673	0.7970785	MTX1	metaxin 1
219632_s_at	3.88e-54	1.38e-55	-18.162243	115.66053	-0.9134684	TRPV1	transient receptor potential cation channel subfamily V member 1
212530_at	4.05e-54	1.44e-55	18.158075	115.617036	1.0231278	NEK7	NIMA related kinase 7
209647_s_at	4.24e-54	1.51e-55	18.153651	115.570868	0.9737223	SOCS5	suppressor of cytokine signaling 5
211946_s_at	4.53e-54	1.61e-55	18.147294	115.504536	0.8984496	PRRC2C	proline rich coiled-coil 2C
213451_x_at	5.11e-54	1.82e-55	-18.135635	115.382881	-1.0967784	TNXB	tenascin XB
218117_at	5.15e-54	1.84e-55	18.134705	115.373177	0.7147417	RBX1	ring-box 1
219960_s_at	5.49e-54	1.96e-55	18.12855	115.308962	1.2927748	UCHL5	ubiquitin C-terminal hydrolase L5
217014_s_at	7.14e-54	2.56e-55	-18.103232	115.044835	-2.013082	AZGP1P1///AZGP1	alpha-2-glycoprotein 1, zinc-binding pseudogene 1///alpha-2-glycoprotein 1, zinc-binding
210944_s_at	7.14e-54	2.56e-55	-18.103114	115.043613	-1.275654	CAPN3	calpain 3
218365_s_at	7.28e-54	2.61e-55	18.101136	115.022975	0.8783469	DARS2	aspartyl-tRNA synthetase 2, mitochondrial
201524_x_at	7.77e-54	2.79e-55	18.09488	114.957723	0.702823	UBE2N	ubiquitin conjugating enzyme E2 N
213726_x_at	1.06e-53	3.82e-55	18.064961	114.645702	0.9005895	TUBB4B	tubulin beta 4B class IVb
210768_x_at	1.06e-53	3.83e-55	18.064645	114.642405	0.8461906	TMCO1	transmembrane and coiled-coil domains 1
207122_x_at	1.10e-53	3.98e-55	-18.060971	114.604088	-1.3509996	SULT1A2	sulfotransferase family 1A member 2
208820_at	1.21e-53	4.36e-55	18.052126	114.511866	0.9787496	PTK2	protein tyrosine kinase 2
212811_x_at	1.28e-53	4.63e-55	18.046471	114.452907	1.1524996	SLC1A4	solute carrier family 1 member 4
206316_s_at	1.32e-53	4.78e-55	18.04338	114.420682	1.1634281	KNTC1	kinetochore associated 1
218708_at	1.33e-53	4.84e-55	18.04232	114.409627	0.9313445	NXT1	nuclear transport factor 2 like export factor 1
218193_s_at	1.37e-53	4.96e-55	18.039961	114.385033	1.2301903	GOLT1B	golgi transport 1B
200787_s_at	1.37e-53	4.98e-55	18.039593	114.381198	1.2299941	PEA15	phosphoprotein enriched in astrocytes 15
204462_s_at	1.41e-53	5.14e-55	-18.036466	114.348601	-1.3394933	SLC16A2	solute carrier family 16 member 2
206539_s_at	1.45e-53	5.28e-55	-18.033934	114.322204	-1.2751184	CYP4F12	cytochrome P450 family 4 subfamily F member 12
215253_s_at	1.58e-53	5.76e-55	-18.025525	114.234541	-1.5786861	RCAN1	regulator of calcineurin 1
212984_at	1.58e-53	5.77e-55	18.02535	114.232719	0.7750642	ATF2	activating transcription factor 2
213699_s_at	1.71e-53	6.24e-55	18.01791	114.155169	0.7648183	YWHAQ	tyrosine 3-monooxygenase/tryptophan 5-monooxygenase activation protein theta
221555_x_at	1.79e-53	6.55e-55	-18.013335	114.107484	-1.3291493	CDC14B	cell division cycle 14B
209103_s_at	1.80e-53	6.61e-55	18.012373	114.097453	0.9344289	UFD1L	ubiquitin fusion degradation 1 like (yeast)
204541_at	1.90e-53	6.99e-55	-18.00713	114.04281	-1.7782811	SEC14L2	SEC14 like lipid binding 2
203012_x_at	1.98e-53	7.28e-55	18.00322	114.00205	0.525012	RPL23A	ribosomal protein L23a
201457_x_at	2.04e-53	7.50e-55	18.000307	113.97169	1.2076773	BUB3	BUB3, mitotic checkpoint protein
202326_at	2.06e-53	7.59e-55	17.99919	113.960051	0.8233953	EHMT2	euchromatic histone lysine methyltransferase 2
208834_x_at	2.09e-53	7.70e-55	17.997882	113.946421	0.4832047	RPL23A	ribosomal protein L23a
207668_x_at	2.17e-53	8.02e-55	17.993936	113.905297	0.9829438	PDIA6	protein disulfide isomerase family A member 6
211248_s_at	2.37e-53	8.75e-55	-17.98557	113.818116	-1.0737556	CHRD	chordin
219281_at	2.38e-53	8.79e-55	-17.985129	113.813519	-1.433441	MSRA	methionine sulfoxide reductase A
203087_s_at	2.38e-53	8.83e-55	17.984756	113.809635	0.988163	KIF2A	kinesin family member 2A
203436_at	2.46e-53	9.12e-55	17.981622	113.776973	0.8173387	RPP30	ribonuclease P/MRP subunit p30
200830_at	2.76e-53	1.03e-54	17.970374	113.659776	0.9634744	PSMD2	proteasome 26S subunit, non-ATPase 2
211940_x_at	3.12e-53	1.16e-54	17.958621	113.537323	0.8140046	H3F3AP6///H3F3AP4///H3F3A	H3 histone, family 3A, pseudogene 6///H3 histone, family 3A, pseudogene 4///H3 histone, family 3A
212094_at	3.18e-53	1.18e-54	17.956708	113.517396	3.7837773	PEG10	paternally expressed 10
205073_at	3.19e-53	1.19e-54	-17.956287	113.513012	-1.641533	CYP2J2	cytochrome P450 family 2 subfamily J member 2
201459_at	3.20e-53	1.20e-54	17.955804	113.507981	0.8030187	RUVBL2	RuvB like AAA ATPase 2
212099_at	3.20e-53	1.20e-54	-17.955672	113.506602	-1.3847978	RHOB	ras homolog family member B
208799_at	3.51e-53	1.31e-54	17.946742	113.413578	0.7305523	PSMB5	proteasome subunit beta 5
216333_x_at	3.68e-53	1.38e-54	-17.942276	113.367052	-1.0456082	TNXB	tenascin XB
209458_x_at	3.73e-53	1.40e-54	-17.940737	113.351025	-2.2031971	HBA2///HBA1	hemoglobin subunit alpha 2///hemoglobin subunit alpha 1
218324_s_at	3.79e-53	1.42e-54	17.939058	113.333534	0.9431959	SPATS2	spermatogenesis associated serine rich 2
211745_x_at	3.82e-53	1.43e-54	-17.938322	113.325868	-2.1590014	HBA1	hemoglobin subunit alpha 1
203064_s_at	3.84e-53	1.44e-54	17.937735	113.319759	0.9443118	FOXK2	forkhead box K2
217973_at	3.95e-53	1.49e-54	-17.934906	113.290286	-1.8736317	DCXR	dicarbonyl and L-xylulose reductase
204018_x_at	4.30e-53	1.62e-54	-17.92664	113.204191	-2.1414909	HBA2///HBA1	hemoglobin subunit alpha 2///hemoglobin subunit alpha 1
200710_at	4.84e-53	1.83e-54	-17.915197	113.085017	-1.059301	ACADVL	acyl-CoA dehydrogenase, very long chain
211890_x_at	5.25e-53	1.98e-54	-17.907276	113.002529	-1.059931	CAPN3	calpain 3
211385_x_at	5.36e-53	2.03e-54	-17.90515	112.980397	-1.3633564	SULT1A2	sulfotransferase family 1A member 2
208775_at	5.44e-53	2.06e-54	17.903671	112.96499	0.7462229	XPO1	exportin 1
204788_s_at	5.47e-53	2.07e-54	17.90306	112.958628	0.8731733	PPOX	protoporphyrinogen oxidase
213905_x_at	5.54e-53	2.10e-54	-17.901636	112.943804	-1.7194132	TSHZ1///BGN	teashirt zinc finger homeobox 1///biglycan
201947_s_at	5.72e-53	2.18e-54	17.898407	112.910183	1.054471	CCT2	chaperonin containing TCP1 subunit 2
212412_at	6.34e-53	2.41e-54	-17.888568	112.807741	-0.8146804	PDLIM5	PDZ and LIM domain 5
208639_x_at	6.40e-53	2.44e-54	17.887499	112.796604	1.0374719	PDIA6	protein disulfide isomerase family A member 6
207842_s_at	6.95e-53	2.65e-54	17.879446	112.712769	0.6650719	CASC3	cancer susceptibility candidate 3
210243_s_at	7.42e-53	2.84e-54	17.873066	112.646344	0.9719208	B4GALT3	beta-1,4-galactosyltransferase 3
213610_s_at	7.51e-53	2.87e-54	17.871898	112.634186	1.1882081	KLHL23	kelch like family member 23
202579_x_at	7.52e-53	2.88e-54	17.871593	112.631018	0.9927869	HMGN4	high mobility group nucleosomal binding domain 4
200614_at	7.60e-53	2.92e-54	17.870431	112.618913	0.6089244	CLTC	clathrin heavy chain
201092_at	7.78e-53	2.99e-54	17.86817	112.595383	0.7971833	RBBP7	RB binding protein 7, chromatin remodeling factor
208743_s_at	7.91e-53	3.04e-54	17.866386	112.576814	1.0084929	YWHAB	tyrosine 3-monooxygenase/tryptophan 5-monooxygenase activation protein beta
201027_s_at	7.91e-53	3.04e-54	17.86631	112.576015	0.6965227	EIF5B	eukaryotic translation initiation factor 5B
212737_at	8.24e-53	3.17e-54	17.862356	112.534856	1.1412068	GM2A	GM2 ganglioside activator
203629_s_at	8.51e-53	3.28e-54	17.859119	112.501172	0.7433028	COG5	component of oligomeric golgi complex 5
205728_at	8.52e-53	3.29e-54	-17.858888	112.498762	-1.8132747
201940_at	8.55e-53	3.31e-54	17.858415	112.493836	1.42318	CPD	carboxypeptidase D
203406_at	9.34e-53	3.62e-54	17.849866	112.404863	0.9115881	MFAP1	microfibrillar associated protein 1
216564_at	9.92e-53	3.85e-54	-17.84395	112.343292	-0.6732057
203160_s_at	1.21e-52	4.70e-54	17.824834	112.144354	0.9376182	RNF8	ring finger protein 8
214003_x_at	1.35e-52	5.26e-54	17.814008	112.031712	0.4783552	RPS20	ribosomal protein S20
204290_s_at	1.43e-52	5.55e-54	-17.808802	111.977553	-1.9043153	ALDH6A1	aldehyde dehydrogenase 6 family member A1
215017_s_at	1.48e-52	5.76e-54	17.805307	111.941195	0.9794065	FNBP1L	formin binding protein 1 like
209326_at	1.59e-52	6.19e-54	17.798307	111.868369	0.9340317	SLC35A2	solute carrier family 35 member A2
214764_at	1.66e-52	6.48e-54	17.793924	111.822776	0.7662263
218935_at	1.68e-52	6.55e-54	-17.792986	111.81302	-0.9569475	EHD3	EH domain containing 3
201486_at	1.69e-52	6.61e-54	17.792133	111.804142	1.1502315	RCN2	reticulocalbin 2
208825_x_at	1.84e-52	7.20e-54	17.78393	111.718812	0.5271286	RPL23A	ribosomal protein L23a
213241_at	1.86e-52	7.30e-54	17.782599	111.704975	1.6750008	PLXNC1	plexin C1
217829_s_at	2.05e-52	8.06e-54	17.773111	111.606285	0.7249212	USP39	ubiquitin specific peptidase 39
208977_x_at	2.09e-52	8.22e-54	17.771164	111.58604	0.9329236	TUBB4B	tubulin beta 4B class IVb
211470_s_at	2.12e-52	8.34e-54	17.769762	111.571457	2.3551996	SULT1C2	sulfotransferase family 1C member 2
213092_x_at	2.26e-52	8.90e-54	17.763596	111.507337	0.9860116	DNAJC9	DnaJ heat shock protein family (Hsp40) member C9
221833_at	2.37e-52	9.33e-54	-17.759036	111.459911	-1.545259	LONP2	lon peptidase 2, peroxisomal
212563_at	2.41e-52	9.50e-54	17.757336	111.442237	1.2549727	BOP1	block of proliferation 1
222116_s_at	2.42e-52	9.57e-54	17.756607	111.434656	1.0460571	TBC1D16	TBC1 domain family member 16
200863_s_at	2.42e-52	9.58e-54	17.756521	111.433758	0.7615275	RAB11A	RAB11A, member RAS oncogene family
202420_s_at	2.63e-52	1.04e-53	17.74853	111.35067	0.6303909	DHX9	DEAH-box helicase 9
202633_at	2.90e-52	1.15e-53	17.739043	111.252021	1.1645581	TOPBP1	topoisomerase (DNA) II binding protein 1
214061_at	2.91e-52	1.15e-53	17.73864	111.247838	0.9263635	TBC1D31	TBC1 domain family member 31
202591_s_at	2.91e-52	1.15e-53	17.738603	111.247455	0.8984305	SSBP1	single stranded DNA binding protein 1
214454_at	3.34e-52	1.33e-53	-17.725165	111.107748	-0.834408	ADAMTS2	ADAM metallopeptidase with thrombospondin type 1 motif 2
204264_at	3.61e-52	1.44e-53	-17.71765	111.029626	-1.2537278	CPT2	carnitine palmitoyltransferase 2
204318_s_at	3.61e-52	1.44e-53	17.717362	111.026634	0.9568754	GTSE1	G2 and S-phase expressed 1
207738_s_at	3.79e-52	1.51e-53	17.712788	110.979084	0.7766558	NCKAP1	NCK associated protein 1
211577_s_at	4.04e-52	1.61e-53	-17.706571	110.91447	-1.5754183	IGF1	insulin like growth factor 1
202758_s_at	4.31e-52	1.72e-53	17.700195	110.848201	0.9064152	RFXANK	regulatory factor X associated ankyrin containing protein
200875_s_at	4.61e-52	1.85e-53	17.693585	110.779497	1.1043619	NOP56	NOP56 ribonucleoprotein
219873_at	4.62e-52	1.85e-53	-17.693257	110.776088	-1.9793189	COLEC11	collectin subfamily member 11
212137_at	4.83e-52	1.94e-53	17.688982	110.731666	0.693676	LARP1	La ribonucleoprotein domain family member 1
209567_at	4.94e-52	1.99e-53	17.686655	110.707488	1.1931682	RRS1	ribosome biogenesis regulator homolog
203046_s_at	4.96e-52	1.99e-53	17.686208	110.702842	0.8452975	TIMELESS	timeless circadian clock
218014_at	5.06e-52	2.04e-53	17.684113	110.681063	0.8847137	NUP85	nucleoporin 85
212445_s_at	5.07e-52	2.04e-53	17.68394	110.679271	1.1750122	NEDD4L	neural precursor cell expressed, developmentally down-regulated 4-like, E3 ubiquitin protein ligase
206287_s_at	5.07e-52	2.05e-53	-17.683751	110.677308	-1.9454013	ITIH4	inter-alpha-trypsin inhibitor heavy chain family member 4
221922_at	5.10e-52	2.06e-53	17.683132	110.670871	0.9306289	GPSM2	G-protein signaling modulator 2
209247_s_at	5.15e-52	2.08e-53	17.682084	110.659985	0.71361	ABCF2	ATP binding cassette subfamily F member 2
209645_s_at	5.17e-52	2.09e-53	-17.681628	110.655243	-1.4451278	ALDH1B1	aldehyde dehydrogenase 1 family member B1
208738_x_at	5.44e-52	2.21e-53	17.676606	110.603066	0.5779448	LOC728825///SUMO2P3///SUMO2	small ubiquitin-like modifier 2///SUMO2 pseudogene 3///small ubiquitin-like modifier 2
210087_s_at	5.62e-52	2.28e-53	17.673344	110.569169	0.9927602	MPZL1	myelin protein zero like 1
209460_at	5.64e-52	2.29e-53	-17.672834	110.563865	-1.6927331	ABAT	4-aminobutyrate aminotransferase
218049_s_at	5.86e-52	2.38e-53	17.66913	110.525379	1.2413225	MRPL13	mitochondrial ribosomal protein L13
201068_s_at	5.91e-52	2.41e-53	17.668136	110.515059	0.7390152	PSMC2	proteasome 26S subunit, ATPase 2
202027_at	6.02e-52	2.46e-53	17.666272	110.495685	0.898969	TMEM184B	transmembrane protein 184B
218187_s_at	6.20e-52	2.53e-53	17.663412	110.465977	1.1265067	C8orf33	chromosome 8 open reading frame 33
203284_s_at	6.39e-52	2.61e-53	17.660371	110.434381	1.140594	HS2ST1	heparan sulfate 2-O-sulfotransferase 1
214719_at	6.45e-52	2.64e-53	-17.659371	110.423995	-1.9433852	SLC46A3	solute carrier family 46 member 3
219177_at	6.69e-52	2.74e-53	17.655822	110.387124	0.5644682	BRIX1	BRX1, biogenesis of ribosomes
208766_s_at	7.22e-52	2.96e-53	17.648329	110.309285	1.0090262	HNRNPR	heterogeneous nuclear ribonucleoprotein R
219061_s_at	7.34e-52	3.01e-53	17.646696	110.292325	1.0785436	LAGE3	L antigen family member 3
200763_s_at	8.21e-52	3.37e-53	17.635879	110.179969	0.5357472	RPLP1	ribosomal protein lateral stalk subunit P1
201478_s_at	9.64e-52	3.96e-53	17.620352	110.018701	1.0056634	DKC1	dyskerin pseudouridine synthase 1
202754_at	1.02e-51	4.19e-53	17.614921	109.962302	0.836021	R3HDM1	R3H domain containing 1
219413_at	1.03e-51	4.23e-53	-17.61406	109.953368	-1.0948738	ACBD4	acyl-CoA binding domain containing 4
202655_at	1.05e-51	4.34e-53	17.611698	109.928837	0.9554751	MANF	mesencephalic astrocyte derived neurotrophic factor
220108_at	1.07e-51	4.41e-53	-17.610092	109.912167	-0.5758138	GNA14	G protein subunit alpha 14
202874_s_at	1.22e-51	5.05e-53	17.597077	109.777027	1.3151206	ATP6V1C1	ATPase H+ transporting V1 subunit C1
203502_at	1.23e-51	5.08e-53	17.596556	109.771619	0.7730499	BPGM	bisphosphoglycerate mutase
213988_s_at	1.25e-51	5.18e-53	-17.594712	109.752468	-0.9863308	SAT1	spermidine/spermine N1-acetyltransferase 1
203983_at	1.33e-51	5.51e-53	17.588821	109.691315	0.9631457	TSNAX	translin associated factor X
208716_s_at	1.33e-51	5.51e-53	17.588657	109.689604	1.0057314	TMCO1	transmembrane and coiled-coil domains 1
209459_s_at	1.40e-51	5.82e-53	-17.583558	109.636675	-1.7798377	ABAT	4-aminobutyrate aminotransferase
212467_at	1.40e-51	5.82e-53	17.583503	109.636109	0.7061023	DNAJC13	DnaJ heat shock protein family (Hsp40) member C13
209889_at	1.51e-51	6.30e-53	-17.57588	109.556974	-0.7831506	SEC31B	SEC31 homolog B, COPII coat complex component
218336_at	1.53e-51	6.37e-53	17.574893	109.546726	0.8381018	PFDN2	prefoldin subunit 2
218741_at	1.54e-51	6.44e-53	17.573734	109.534699	0.878916	CENPM	centromere protein M
210543_s_at	1.60e-51	6.71e-53	17.569886	109.494752	1.2919439	PRKDC	protein kinase, DNA-activated, catalytic polypeptide
208843_s_at	1.64e-51	6.86e-53	17.567762	109.472711	0.8862159	GORASP2	golgi reassembly stacking protein 2
205565_s_at	1.66e-51	6.95e-53	-17.566392	109.458495	-0.8815474	FXN	frataxin
220865_s_at	1.77e-51	7.43e-53	17.560027	109.392424	0.891868	PDSS1	prenyl (decaprenyl) diphosphate synthase, subunit 1
213134_x_at	1.91e-51	8.02e-53	17.552744	109.316844	1.3018465	BTG3	BTG anti-proliferation factor 3
205548_s_at	1.97e-51	8.29e-53	17.549553	109.283731	1.1499445	BTG3	BTG anti-proliferation factor 3
203119_at	2.00e-51	8.41e-53	17.548156	109.269229	0.829783	CCDC86	coiled-coil domain containing 86
203105_s_at	2.01e-51	8.46e-53	17.547536	109.262802	0.9242141	DNM1L	dynamin 1 like
201091_s_at	2.03e-51	8.55e-53	17.546588	109.252965	0.8414895	LOC653972///CBX3	similar to chromobox homolog 3///chromobox 3
212155_at	2.10e-51	8.88e-53	17.542976	109.215475	1.0429727	RNF187	ring finger protein 187
211492_s_at	2.10e-51	8.88e-53	-17.542908	109.214774	-0.4222643	ADRA1A	adrenoceptor alpha 1A
218982_s_at	2.12e-51	8.96e-53	17.54204	109.205762	1.0917333	MRPS17	mitochondrial ribosomal protein S17
203776_at	2.19e-51	9.26e-53	17.538909	109.17328	0.725372	GPKOW	G-patch domain and KOW motifs
221509_at	2.28e-51	9.68e-53	17.534615	109.128726	0.9254229	DENR	density regulated re-initiation and release factor
215299_x_at	2.41e-51	1.02e-52	-17.529178	109.07231	-1.4249533	SULT1A1	sulfotransferase family 1A member 1
200593_s_at	2.48e-51	1.05e-52	17.52661	109.045664	0.9007082	HNRNPU	heterogeneous nuclear ribonucleoprotein U
218757_s_at	2.48e-51	1.06e-52	17.526324	109.042703	0.9947662	UPF3B	UPF3 regulator of nonsense transcripts homolog B (yeast)
201515_s_at	2.84e-51	1.21e-52	17.513293	108.907512	0.7972205	TSN	translin
200987_x_at	2.86e-51	1.22e-52	17.512525	108.899552	0.7602232	PSME3	proteasome activator subunit 3
212331_at	2.96e-51	1.26e-52	-17.509184	108.864886	-0.8116618	RBL2	RB transcriptional corepressor like 2
206093_x_at	3.04e-51	1.30e-52	-17.506548	108.837544	-1.0204894	TNXB	tenascin XB
218869_at	3.05e-51	1.30e-52	-17.506176	108.83369	-0.9137974	MLYCD	malonyl-CoA decarboxylase
203832_at	3.27e-51	1.40e-52	17.499173	108.761052	0.7399717	SNRPF	small nuclear ribonucleoprotein polypeptide F
218504_at	3.27e-51	1.40e-52	-17.49915	108.760817	-1.2890556	FAHD2A	fumarylacetoacetate hydrolase domain containing 2A
212370_x_at	3.41e-51	1.46e-52	17.494886	108.716585	1.0207732	FAM21A	family with sequence similarity 21 member A
217750_s_at	3.60e-51	1.54e-52	17.489747	108.66329	0.8468424	UBE2Z	ubiquitin conjugating enzyme E2 Z
209304_x_at	3.72e-51	1.60e-52	-17.486567	108.630312	-1.4497471	GADD45B	growth arrest and DNA damage inducible beta
207420_at	3.91e-51	1.68e-52	-17.481577	108.578566	-0.8694977	COLEC10	collectin subfamily member 10
220365_at	4.24e-51	1.82e-52	-17.473765	108.497551	-0.7786514	ALLC	allantoicase
209408_at	4.41e-51	1.90e-52	17.469755	108.455977	1.1121578	KIF2C	kinesin family member 2C
213084_x_at	4.89e-51	2.11e-52	17.459742	108.352158	0.5708543	RPL23A	ribosomal protein L23a
208939_at	5.10e-51	2.20e-52	17.455644	108.309668	0.9052893	SEPHS1	selenophosphate synthetase 1
211933_s_at	5.18e-51	2.24e-52	17.453955	108.292165	0.7826199	HNRNPA3///HNRNPA3P1	heterogeneous nuclear ribonucleoprotein A3///heterogeneous nuclear ribonucleoprotein A3 pseudogene 1
205871_at	5.41e-51	2.34e-52	-17.449782	108.2489	-2.1061162	PLGLB1///PLGLB2	plasminogen-like B1///plasminogen-like B2
209572_s_at	5.58e-51	2.42e-52	17.446686	108.216807	0.8635191	EED	embryonic ectoderm development
203228_at	5.63e-51	2.44e-52	17.445753	108.207139	0.9787222	PAFAH1B3	platelet activating factor acetylhydrolase 1b catalytic subunit 3
212539_at	5.66e-51	2.46e-52	17.445034	108.19968	1.0061433	CHD1L	chromodomain helicase DNA binding protein 1 like
213476_x_at	5.83e-51	2.53e-52	17.442188	108.17018	0.9789516	TUBB3	tubulin beta 3 class III
204033_at	6.53e-51	2.84e-52	17.431179	108.056074	1.1061252	TRIP13	thyroid hormone receptor interactor 13
81737_at	7.06e-51	3.08e-52	-17.423529	107.97679	-0.7026448	PDXDC1	pyridoxal dependent decarboxylase domain containing 1
209903_s_at	7.25e-51	3.16e-52	17.420889	107.949426	0.9650294	ATR	ATR serine/threonine kinase
204263_s_at	7.48e-51	3.27e-52	-17.417815	107.917567	-1.1082972	CPT2	carnitine palmitoyltransferase 2
203615_x_at	7.95e-51	3.47e-52	-17.411846	107.855715	-1.4795931	SULT1A1	sulfotransferase family 1A member 1
201755_at	8.26e-51	3.61e-52	17.408091	107.816809	0.8379488	MCM5	minichromosome maintenance complex component 5
202558_s_at	8.57e-51	3.75e-52	17.404398	107.778544	1.0788631	HSPA13	heat shock protein family A (Hsp70) member 13
218024_at	8.81e-51	3.86e-52	-17.401692	107.750501	-1.0431934	MPC1	mitochondrial pyruvate carrier 1
201390_s_at	9.00e-51	3.95e-52	17.399499	107.727785	0.7002905	CSNK2B	casein kinase 2 beta
200065_s_at	9.30e-51	4.08e-52	17.396299	107.694632	0.7506609	ARF1	ADP ribosylation factor 1
212022_s_at	9.49e-51	4.17e-52	17.394254	107.673443	1.2513737	MKI67	marker of proliferation Ki-67
203214_x_at	9.53e-51	4.19e-52	17.393757	107.668294	1.1457408	CDK1	cyclin dependent kinase 1
201941_at	1.01e-50	4.43e-52	17.388441	107.613221	1.245423	CPD	carboxypeptidase D
217972_at	1.03e-50	4.53e-52	17.386392	107.591995	0.8507639	CHCHD3	coiled-coil-helix-coiled-coil-helix domain containing 3
201343_at	1.06e-50	4.69e-52	17.383069	107.557568	0.8623389	UBE2D2	ubiquitin conjugating enzyme E2 D2
209849_s_at	1.09e-50	4.84e-52	17.37999	107.525672	0.8951559	RAD51C	RAD51 paralog C
205890_s_at	1.13e-50	5.01e-52	17.376716	107.491761	2.3837321	UBD	ubiquitin D
208726_s_at	1.23e-50	5.47e-52	17.368232	107.403881	0.9936021	EIF2S2	eukaryotic translation initiation factor 2 subunit beta
213404_s_at	1.23e-50	5.47e-52	17.368198	107.403526	1.0751866	RHEB	Ras homolog enriched in brain
207185_at	1.24e-50	5.52e-52	-17.367319	107.394423	-3.0476989	SLC10A1	solute carrier family 10 member 1
212287_at	1.43e-50	6.34e-52	17.354047	107.256971	1.0013273	SUZ12	SUZ12 polycomb repressive complex 2 subunit
201973_s_at	1.47e-50	6.54e-52	17.350952	107.224918	0.9195324	CCZ1	CCZ1 homolog, vacuolar protein trafficking and biogenesis associated
48031_r_at	1.49e-50	6.64e-52	-17.349613	107.21106	-1.00874	FAXDC2	fatty acid hydroxylase domain containing 2
201289_at	1.49e-50	6.66e-52	-17.349266	107.207463	-1.9277131	CYR61	cysteine rich angiogenic inducer 61
208707_at	1.61e-50	7.20e-52	-17.341787	107.130024	-1.0092249	EIF5	eukaryotic translation initiation factor 5
214946_x_at	1.65e-50	7.38e-52	17.339344	107.104723	0.7835673	FAM21D///FAM21A///FAM21C	family with sequence similarity 21, member D///family with sequence similarity 21 member A///family with sequence similarity 21 member C
201622_at	1.66e-50	7.41e-52	17.338931	107.100445	0.5123268	SND1	staphylococcal nuclease and tudor domain containing 1
218185_s_at	1.71e-50	7.64e-52	17.336046	107.070583	1.1893355	ARMC1	armadillo repeat containing 1
220949_s_at	1.73e-50	7.73e-52	17.334904	107.058749	0.8166423	C7orf49	chromosome 7 open reading frame 49
215791_at	1.74e-50	7.78e-52	-17.33427	107.052191	-0.8778641	ITSN1	intersectin 1
202872_at	1.88e-50	8.44e-52	17.326479	106.971534	1.2005042	ATP6V1C1	ATPase H+ transporting V1 subunit C1
219129_s_at	2.07e-50	9.30e-52	17.317145	106.874902	0.7090534	SAP30L	SAP30 like
201020_at	2.16e-50	9.69e-52	17.313126	106.833297	1.1509748	YWHAH	tyrosine 3-monooxygenase/tryptophan 5-monooxygenase activation protein eta
210301_at	2.18e-50	9.83e-52	-17.311785	106.819421	-1.5843114	XDH	xanthine dehydrogenase
207574_s_at	2.21e-50	9.94e-52	-17.310718	106.80838	-1.5493209	GADD45B	growth arrest and DNA damage inducible beta
213874_at	2.35e-50	1.06e-51	-17.304428	106.743274	-2.0204253	SERPINA4	serpin family A member 4
210889_s_at	2.57e-50	1.16e-51	-17.295685	106.652788	-1.3872004	FCGR2B	Fc fragment of IgG receptor IIb
34868_at	2.58e-50	1.17e-51	17.29541	106.649945	0.8725486	SMG5	SMG5, nonsense mediated mRNA decay factor
219791_s_at	2.61e-50	1.18e-51	-17.294155	106.63695	-0.6040811	HAND2-AS1	HAND2 antisense RNA 1 (head to head)
204273_at	2.63e-50	1.19e-51	-17.29353	106.630481	-1.4752082	EDNRB	endothelin receptor type B
208635_x_at	2.63e-50	1.19e-51	17.2933	106.628102	0.5854713	NACA	nascent polypeptide-associated complex alpha subunit
208319_s_at	2.63e-50	1.19e-51	17.293209	106.627165	1.1751554	RBM3	RNA binding motif (RNP1, RRM) protein 3
213581_at	2.71e-50	1.23e-51	17.290057	106.59454	1.1231831	PDCD2	programmed cell death 2
221486_at	2.79e-50	1.27e-51	17.287127	106.564226	0.8687674	ENSA	endosulfine alpha
200890_s_at	2.84e-50	1.29e-51	17.285367	106.546007	1.1782502	SSR1	signal sequence receptor subunit 1
203693_s_at	2.93e-50	1.34e-51	17.282297	106.514244	1.0775007	E2F3	E2F transcription factor 3
50374_at	2.97e-50	1.36e-51	17.280838	106.499143	0.7348868	OXLD1	oxidoreductase like domain containing 1
213247_at	3.04e-50	1.39e-51	-17.278602	106.476012	-0.8348004	SVEP1	sushi, von Willebrand factor type A, EGF and pentraxin domain containing 1
202911_at	3.04e-50	1.39e-51	17.278545	106.475422	0.9678665	MSH6	mutS homolog 6
212055_at	3.07e-50	1.40e-51	17.277547	106.465092	1.2043639	TPGS2	tubulin polyglutamylase complex subunit 2
212597_s_at	3.19e-50	1.46e-51	17.273714	106.425434	0.8054678	HMGXB4	HMG-box containing 4
205664_at	3.25e-50	1.49e-51	17.271691	106.404501	0.8683161	KIN	Kin17 DNA and RNA binding protein
200661_at	3.28e-50	1.51e-51	17.270731	106.394571	1.0948704	CTSA	cathepsin A
200063_s_at	3.33e-50	1.53e-51	17.269207	106.37881	0.6669832	NPM1	nucleophosmin
202003_s_at	3.55e-50	1.63e-51	-17.26298	106.314383	-1.4221896	ACAA2	acetyl-CoA acyltransferase 2
210452_x_at	3.56e-50	1.64e-51	-17.262569	106.310137	-1.8204318	CYP4F2	cytochrome P450 family 4 subfamily F member 2
210844_x_at	3.59e-50	1.65e-51	17.26188	106.303004	0.7588617	CTNNA1	catenin alpha 1
200717_x_at	3.72e-50	1.71e-51	17.258259	106.265542	0.6273981	RPL7	ribosomal protein L7
213518_at	3.88e-50	1.79e-51	17.254055	106.222058	0.9790082	PRKCI	protein kinase C iota
206069_s_at	3.92e-50	1.81e-51	-17.253023	106.211384	-1.2809995	ACADL	acyl-CoA dehydrogenase, long chain
201875_s_at	4.07e-50	1.88e-51	17.249247	106.17232	0.9162269	MPZL1	myelin protein zero like 1
214086_s_at	4.36e-50	2.02e-51	17.242539	106.102941	0.757179	PARP2	poly(ADP-ribose) polymerase 2
200960_x_at	4.52e-50	2.09e-51	17.238976	106.066097	0.6455618	CLTA	clathrin light chain A
207275_s_at	4.54e-50	2.11e-51	-17.238453	106.060685	-1.9003198	ACSL1	acyl-CoA synthetase long-chain family member 1
203840_at	5.48e-50	2.54e-51	17.22028	105.87275	0.7649447	BLZF1	basic leucine zipper nuclear factor 1
219188_s_at	5.61e-50	2.61e-51	-17.217911	105.848253	-1.2298246	MACROD1	MACRO domain containing 1
203145_at	6.24e-50	2.90e-51	17.207576	105.741401	1.0373177	SPAG5	sperm associated antigen 5
214728_x_at	7.08e-50	3.29e-51	17.195338	105.614889	0.9299314	SMARCA4	SWI/SNF related, matrix associated, actin dependent regulator of chromatin, subfamily a, member 4
202041_s_at	7.32e-50	3.41e-51	17.19202	105.580594	0.9235087	FIBP	FGF1 intracellular binding protein
203854_at	7.88e-50	3.68e-51	-17.184758	105.505524	-1.4164654	CFI	complement factor I
207243_s_at	8.39e-50	3.91e-51	17.17871	105.443017	0.6311619	CALM2	calmodulin 2
207491_at	8.56e-50	4.00e-51	-17.176692	105.422162	-0.6086275	MOGAT2	monoacylglycerol O-acyltransferase 2
204057_at	8.68e-50	4.06e-51	-17.175158	105.406307	-1.0070488	IRF8	interferon regulatory factor 8
201527_at	8.76e-50	4.10e-51	17.174205	105.396463	0.7226746	ATP6V1F	ATPase H+ transporting V1 subunit F
221552_at	8.81e-50	4.13e-51	-17.173543	105.389622	-1.1175523	ABHD6	abhydrolase domain containing 6
200640_at	8.83e-50	4.14e-51	17.173278	105.386883	1.2029208	YWHAZ	tyrosine 3-monooxygenase/tryptophan 5-monooxygenase activation protein zeta
209187_at	9.36e-50	4.39e-51	17.1676	105.328198	1.060222	DR1	down-regulator of transcription 1
206436_at	1.01e-49	4.76e-51	-17.159879	105.248422	-0.7576699	MPPED1	metallophosphoesterase domain containing 1
209613_s_at	1.02e-49	4.81e-51	-17.158722	105.23646	-2.6819842	ADH1B	alcohol dehydrogenase 1B (class I), beta polypeptide
200957_s_at	1.03e-49	4.85e-51	17.158018	105.229194	0.7498576	SSRP1	structure specific recognition protein 1
201898_s_at	1.11e-49	5.25e-51	17.150451	105.151009	0.9159104	UBE2A	ubiquitin conjugating enzyme E2 A
201943_s_at	1.12e-49	5.27e-51	17.15003	105.146662	1.4538896	CPD	carboxypeptidase D
210859_x_at	1.12e-49	5.30e-51	17.149453	105.140692	1.1012869	CLN3	CLN3, battenin
219820_at	1.22e-49	5.78e-51	-17.141098	105.054376	-1.1255211	SLC6A16	solute carrier family 6 member 16
202918_s_at	1.27e-49	6.00e-51	17.137425	105.016437	1.1872124	MOB4	MOB family member 4, phocein
210764_s_at	1.36e-49	6.42e-51	-17.131037	104.950451	-2.0186998	CYR61	cysteine rich angiogenic inducer 61
213356_x_at	1.43e-49	6.78e-51	17.125668	104.894994	0.5850588	HNRNPA1P59///HNRNPA1P51///HNRNPA1P53///HNRNPA1P33///HNRNPA1P50///HNRNPA1P27///HNRNPA1P10///HNRNPA1P35///HNRNPA1P52///HNRNPA1P12///LOC642817///HNRNPA1P30///HNRNPA1P8///HNRNPA1P39///HNRNPA1P56///HNRNPA1P4///HNRNPA1L2///HNRNPA1	heterogeneous nuclear ribonucleoprotein A1 pseudogene 59///heterogeneous nuclear ribonucleoprotein A1 pseudogene 51///heterogeneous nuclear ribonucleoprotein A1 pseudogene 53///heterogeneous nuclear ribonucleoprotein A1 pseudogene 33///heterogeneous nuclear ribonucleoprotein A1 pseudogene 50///heterogeneous nuclear ribonucleoprotein A1 pseudogene 27///heterogeneous nuclear ribonucleoprotein A1 ps…
201260_s_at	1.46e-49	6.90e-51	17.123998	104.877745	0.8938545	SYPL1	synaptophysin like 1
217809_at	1.51e-49	7.15e-51	17.12059	104.842547	0.9806741	BZW2	basic leucine zipper and W2 domains 2
203258_at	1.52e-49	7.23e-51	17.119545	104.831752	0.6543697	DRAP1	DR1 associated protein 1
201725_at	1.61e-49	7.65e-51	17.114022	104.774712	1.0223132	CDC123	cell division cycle 123
201303_at	1.98e-49	9.43e-51	17.093863	104.566553	0.8473197	EIF4A3	eukaryotic translation initiation factor 4A3
218316_at	2.06e-49	9.81e-51	17.090087	104.527567	0.747736	TIMM9	translocase of inner mitochondrial membrane 9
218243_at	2.18e-49	1.04e-50	17.084442	104.469291	0.7020114	RUFY1	RUN and FYVE domain containing 1
207218_at	2.21e-49	1.06e-50	-17.082827	104.452621	-2.6616879	F9	coagulation factor IX
211297_s_at	2.21e-49	1.06e-50	17.082751	104.45184	1.0726455	CDK7	cyclin dependent kinase 7
220751_s_at	2.23e-49	1.07e-50	-17.082075	104.44486	-1.4495489	FAXDC2	fatty acid hydroxylase domain containing 2
203477_at	2.42e-49	1.16e-50	17.073933	104.360806	1.7259008	COL15A1	collagen type XV alpha 1 chain
201516_at	2.56e-49	1.23e-50	17.068523	104.304964	0.940863	SRM	spermidine synthase
209104_s_at	2.91e-49	1.39e-50	17.056185	104.17763	0.8719168	NHP2	NHP2 ribonucleoprotein
206085_s_at	3.15e-49	1.51e-50	-17.048253	104.095777	-2.2311778	CTH	cystathionine gamma-lyase
203622_s_at	3.25e-49	1.56e-50	17.045325	104.065563	1.0308478	PNO1	partner of NOB1 homolog
201432_at	3.26e-49	1.57e-50	-17.044929	104.061474	-1.1884359	CAT	catalase
202960_s_at	3.32e-49	1.60e-50	-17.043026	104.041837	-1.141306	MUT	methylmalonyl-CoA mutase
38487_at	3.44e-49	1.66e-50	-17.039377	104.004188	-1.0600074	STAB1	stabilin 1
212486_s_at	3.87e-49	1.87e-50	-17.027994	103.886757	-0.6320218	FYN	FYN proto-oncogene, Src family tyrosine kinase
209172_s_at	3.88e-49	1.87e-50	17.027704	103.883763	0.7896363	CENPF	centromere protein F
215157_x_at	4.40e-49	2.13e-50	17.015419	103.75703	0.7961096	PABPC1	poly(A) binding protein cytoplasmic 1
209688_s_at	4.45e-49	2.15e-50	17.014144	103.743884	0.6795944	CCDC93	coiled-coil domain containing 93
218681_s_at	5.21e-49	2.52e-50	16.998919	103.586861	1.1022591	SDF2L1	stromal cell derived factor 2 like 1
212345_s_at	5.49e-49	2.66e-50	16.993748	103.533532	0.874812	CREB3L2	cAMP responsive element binding protein 3 like 2
218842_at	5.79e-49	2.81e-50	16.988579	103.48023	0.858324	RPAP3	RNA polymerase II associated protein 3
218229_s_at	5.89e-49	2.86e-50	16.986715	103.46101	1.1446676	POGK	pogo transposable element with KRAB domain
216813_at	6.08e-49	2.95e-50	-16.983595	103.428843	-1.2908343
217770_at	6.41e-49	3.12e-50	16.978401	103.375285	0.7947761	PIGT	phosphatidylinositol glycan anchor biosynthesis class T
205633_s_at	6.88e-49	3.35e-50	-16.971514	103.304283	-1.4231919	ALAS1	5'-aminolevulinate synthase 1
209899_s_at	6.92e-49	3.37e-50	16.970786	103.296783	0.916852	PUF60	poly(U) binding splicing factor 60
46256_at	7.38e-49	3.60e-50	-16.964576	103.232761	-0.924284	SPSB3	splA/ryanodine receptor domain and SOCS box containing 3
218391_at	7.70e-49	3.76e-50	16.960396	103.189675	0.6278795	SNF8	SNF8, ESCRT-II complex subunit
200949_x_at	8.48e-49	4.14e-50	16.950963	103.092454	0.5811349	RPS20	ribosomal protein S20
221522_at	8.62e-49	4.21e-50	16.949288	103.075186	0.9769924	ANKRD27	ankyrin repeat domain 27
201772_at	8.78e-49	4.30e-50	16.947414	103.055879	1.2470017	AZIN1	antizyme inhibitor 1
205342_s_at	9.00e-49	4.41e-50	16.944859	103.029548	2.230858	SULT1C2	sulfotransferase family 1C member 2
208699_x_at	9.76e-49	4.79e-50	16.936982	102.94837	1.5833148	TKT	transketolase
203654_s_at	9.92e-49	4.87e-50	16.935305	102.931087	0.7931057	COIL	coilin
219862_s_at	1.04e-48	5.10e-50	16.930858	102.88527	0.9617172	NARF	nuclear prelamin A recognition factor
210907_s_at	1.05e-48	5.17e-50	16.929589	102.872192	0.9037059	PDCD10	programmed cell death 10
209642_at	1.07e-48	5.26e-50	16.927874	102.854526	0.9957167	BUB1	BUB1 mitotic checkpoint serine/threonine kinase
211628_x_at	1.10e-48	5.40e-50	16.925238	102.827358	0.5107512	FTH1P5	ferritin heavy chain 1 pseudogene 5
217970_s_at	1.16e-48	5.70e-50	16.920064	102.774054	0.7453349	CNOT6	CCR4-NOT transcription complex subunit 6
211275_s_at	1.18e-48	5.81e-50	16.918265	102.755518	1.2664	GYG1	glycogenin 1
202916_s_at	1.18e-48	5.84e-50	16.917755	102.750271	0.8300346	FAM20B	family with sequence similarity 20 member B
202733_at	1.29e-48	6.38e-50	16.909246	102.662607	1.403462	P4HA2	prolyl 4-hydroxylase subunit alpha 2
202847_at	1.33e-48	6.59e-50	-16.906096	102.630168	-1.5215283	PCK2	phosphoenolpyruvate carboxykinase 2, mitochondrial
221589_s_at	1.35e-48	6.68e-50	-16.904758	102.616384	-1.5154487	ALDH6A1	aldehyde dehydrogenase 6 family member A1
201379_s_at	1.38e-48	6.84e-50	16.902383	102.591923	0.8964261	TPD52L2	tumor protein D52 like 2
202154_x_at	1.44e-48	7.16e-50	16.898059	102.54738	0.7651222	TUBB3	tubulin beta 3 class III
206344_at	1.45e-48	7.23e-50	-16.897133	102.537849	-1.1556782	PON1	paraoxonase 1
221488_s_at	1.51e-48	7.52e-50	16.893285	102.498214	0.6672353	CUTA	cutA divalent cation tolerance homolog
205355_at	1.54e-48	7.64e-50	-16.891778	102.482694	-1.4679223	ACADSB	acyl-CoA dehydrogenase, short/branched chain
207621_s_at	1.57e-48	7.80e-50	-16.889686	102.461152	-1.4595592	PEMT	phosphatidylethanolamine N-methyltransferase
212621_at	1.60e-48	7.97e-50	16.887672	102.440405	0.9332463	NEMP1	nuclear envelope integral membrane protein 1
217916_s_at	1.74e-48	8.67e-50	16.879525	102.356516	0.9469399	FAM49B	family with sequence similarity 49 member B
219363_s_at	1.87e-48	9.34e-50	16.872312	102.282241	0.9400295	MTERF3	mitochondrial transcription termination factor 3
218046_s_at	1.90e-48	9.47e-50	16.870942	102.268143	0.9148184	MRPS16	mitochondrial ribosomal protein S16
201241_at	2.07e-48	1.03e-49	16.862479	102.181006	0.5804796	DDX1	DEAD/H-box helicase 1
44673_at	2.08e-48	1.04e-49	-16.861553	102.171476	-0.7596556	SIGLEC1	sialic acid binding Ig like lectin 1
209309_at	2.12e-48	1.06e-49	-16.85968	102.152196	-1.8116924	AZGP1	alpha-2-glycoprotein 1, zinc-binding
213528_at	2.13e-48	1.07e-49	16.859451	102.14984	0.7567233	METTL18	methyltransferase like 18
219004_s_at	2.16e-48	1.08e-49	16.857869	102.133554	0.7980906	MIS18A	MIS18 kinetochore protein A
208883_at	2.18e-48	1.10e-49	16.856709	102.121613	0.8051921	UBR5	ubiquitin protein ligase E3 component n-recognin 5
206561_s_at	2.24e-48	1.13e-49	16.85413	102.095061	3.6601641	AKR1B10	aldo-keto reductase family 1 member B10
200092_s_at	2.34e-48	1.18e-49	16.849665	102.049103	0.4122357	RPL37	ribosomal protein L37
209612_s_at	2.42e-48	1.22e-49	-16.846535	102.016889	-2.5557872	ADH1B	alcohol dehydrogenase 1B (class I), beta polypeptide
215563_s_at	2.57e-48	1.29e-49	-16.840762	101.957471	-1.3669315	MST1L	macrophage stimulating 1 like
206709_x_at	2.74e-48	1.38e-49	-16.834408	101.892074	-0.9348591	GPT	glutamic--pyruvic transaminase
218853_s_at	2.91e-48	1.47e-49	16.828475	101.831028	1.2524462	MOSPD1	motile sperm domain containing 1
206514_s_at	3.08e-48	1.56e-49	-16.822679	101.771386	-1.6498017	CYP4F2///CYP4F3	cytochrome P450 family 4 subfamily F member 2///cytochrome P450 family 4 subfamily F member 3
210751_s_at	3.16e-48	1.60e-49	-16.820327	101.74719	-1.4654214	RGN	regucalcin
208931_s_at	3.39e-48	1.72e-49	16.813368	101.675583	1.1064142	ILF3	interleukin enhancer binding factor 3
213941_x_at	3.44e-48	1.74e-49	16.811905	101.660538	0.5049312	RPS7	ribosomal protein S7
211056_s_at	3.52e-48	1.78e-49	-16.809619	101.637015	-1.2847556	SRD5A1	steroid 5 alpha-reductase 1
208688_x_at	3.57e-48	1.81e-49	16.808008	101.62044	0.7387605	EIF3B	eukaryotic translation initiation factor 3 subunit B
211989_at	3.59e-48	1.83e-49	16.807456	101.614761	0.9143178	SMARCE1	SWI/SNF related, matrix associated, actin dependent regulator of chromatin, subfamily e, member 1
205335_s_at	3.60e-48	1.83e-49	16.807171	101.611831	0.7873553	SRP19	signal recognition particle 19
202126_at	3.65e-48	1.86e-49	16.805784	101.597561	1.0106808	PRPF4B	pre-mRNA processing factor 4B
200873_s_at	4.14e-48	2.11e-49	16.79339	101.470081	0.6908424	CCT8	chaperonin containing TCP1 subunit 8
221827_at	4.68e-48	2.39e-49	16.781493	101.347716	1.0156641	RBCK1	RANBP2-type and C3HC4-type zinc finger containing 1
203521_s_at	4.97e-48	2.54e-49	16.775483	101.285917	0.7983522	ZNF318	zinc finger protein 318
213562_s_at	5.34e-48	2.73e-49	16.768489	101.214005	1.2734958	SQLE	squalene epoxidase
217919_s_at	5.42e-48	2.77e-49	16.766979	101.198473	1.1178794	MRPL42	mitochondrial ribosomal protein L42
200709_at	5.84e-48	2.99e-49	16.759723	101.123873	0.7985283	FKBP1A	FK506 binding protein 1A
200662_s_at	5.98e-48	3.06e-49	16.757257	101.098522	1.0178958	TOMM20	translocase of outer mitochondrial membrane 20
207840_at	6.36e-48	3.26e-49	-16.751168	101.035927	-0.5465123	CD160	CD160 molecule
205661_s_at	6.70e-48	3.44e-49	16.746071	100.983539	0.7572801	FLAD1	flavin adenine dinucleotide synthetase 1
203957_at	6.73e-48	3.45e-49	16.74564	100.979101	0.747658	E2F6	E2F transcription factor 6
215330_at	7.07e-48	3.63e-49	-16.740757	100.928914	-1.0575977	LINC-PINT	long intergenic non-protein coding RNA, p53 induced transcript
202264_s_at	7.58e-48	3.90e-49	16.73386	100.858028	0.7245429	TOMM40	translocase of outer mitochondrial membrane 40
203182_s_at	7.72e-48	3.98e-49	16.732031	100.839231	0.8093298	SRPK2	SRSF protein kinase 2
200020_at	7.79e-48	4.02e-49	16.731045	100.829103	0.6112522	TARDBP	TAR DNA binding protein
210473_s_at	7.93e-48	4.09e-49	-16.729187	100.810004	-1.3699051	ADGRA3	adhesion G protein-coupled receptor A3
202926_at	8.60e-48	4.44e-49	16.721343	100.729405	0.5733559	NBAS	neuroblastoma amplified sequence
217852_s_at	9.21e-48	4.76e-49	16.714604	100.660163	0.6737798	ARL8B	ADP ribosylation factor like GTPase 8B
210891_s_at	9.34e-48	4.83e-49	16.713146	100.645177	0.809068	GTF2IP1///GTF2I	general transcription factor IIi pseudogene 1///general transcription factor IIi
212335_at	9.71e-48	5.03e-49	16.709317	100.605843	1.3759539	GNS	glucosamine (N-acetyl)-6-sulfatase
212871_at	1.01e-47	5.26e-49	16.704982	100.561304	0.69038	MAPKAPK5	mitogen-activated protein kinase-activated protein kinase 5
207820_at	1.06e-47	5.48e-49	-16.700915	100.519521	-2.1780308	ADH1A	alcohol dehydrogenase 1A (class I), alpha polypeptide
221769_at	1.07e-47	5.55e-49	-16.699649	100.506514	-0.7509417	SPSB3	splA/ryanodine receptor domain and SOCS box containing 3
219253_at	1.30e-47	6.74e-49	16.680834	100.313274	0.8361451	TMEM185B	transmembrane protein 185B
201508_at	1.37e-47	7.13e-49	-16.675368	100.257137	-1.2090865	IGFBP4	insulin like growth factor binding protein 4
205627_at	1.49e-47	7.74e-49	-16.667398	100.175295	-1.4662743	CDA	cytidine deaminase
200029_at	1.52e-47	7.93e-49	16.665055	100.151241	0.4917006	RPL19	ribosomal protein L19
214853_s_at	1.57e-47	8.19e-49	16.661956	100.11942	0.9332664	SHC1	SHC adaptor protein 1
219933_at	1.75e-47	9.16e-49	16.65112	100.008173	0.9019842	GLRX2	glutaredoxin 2
205812_s_at	1.77e-47	9.23e-49	16.650389	100.00067	0.8051902	TMED9	transmembrane p24 trafficking protein 9
208022_s_at	1.87e-47	9.79e-49	-16.644596	99.941203	-1.4193471	CDC14B	cell division cycle 14B
209814_at	1.90e-47	9.94e-49	-16.643117	99.92603	-0.9327435	ZNF330	zinc finger protein 330
209891_at	1.90e-47	9.97e-49	16.642852	99.923307	0.7079147	SPC25	SPC25, NDC80 kinetochore complex component
204150_at	2.03e-47	1.06e-48	-16.636794	99.861123	-1.1882798	STAB1	stabilin 1
219713_at	2.10e-47	1.10e-48	-16.6332	99.824244	-0.5402474	SHPK	sedoheptulokinase
217835_x_at	2.13e-47	1.12e-48	16.631852	99.810409	0.7605351	C20orf24	chromosome 20 open reading frame 24
210739_x_at	2.18e-47	1.15e-48	-16.629424	99.785489	-0.8243311	SLC4A4	solute carrier family 4 member 4
204050_s_at	2.24e-47	1.18e-48	16.62675	99.758046	0.7735347	CLTA	clathrin light chain A
201583_s_at	2.26e-47	1.19e-48	16.625728	99.74756	1.0082161	SEC23B	Sec23 homolog B, coat complex II component
201198_s_at	2.31e-47	1.22e-48	16.623539	99.725095	0.8881065	PSMD1	proteasome 26S subunit, non-ATPase 1
208051_s_at	2.72e-47	1.44e-48	16.607486	99.560389	1.0406923	PAIP1	poly(A) binding protein interacting protein 1
201697_s_at	2.82e-47	1.49e-48	16.604098	99.525627	1.0861816	DNMT1	DNA (cytosine-5-)-methyltransferase 1
202642_s_at	3.14e-47	1.66e-48	16.593322	99.415087	0.7976471	TRRAP	transformation/transcription domain associated protein
210438_x_at	3.57e-47	1.89e-48	16.580978	99.288485	0.8362362	TROVE2	TROVE domain family member 2
204488_at	3.65e-47	1.93e-48	16.578606	99.264159	0.7032742	DOLK	dolichol kinase
204634_at	3.76e-47	1.99e-48	16.575653	99.233881	0.9951403	NEK4	NIMA related kinase 4
201797_s_at	3.79e-47	2.01e-48	16.574894	99.226092	0.8374713	VARS	valyl-tRNA synthetase
212129_at	3.94e-47	2.09e-48	16.571129	99.187487	0.796001	NIPA2	non imprinted in Prader-Willi/Angelman syndrome 2
206024_at	4.08e-47	2.17e-48	-16.567514	99.15042	-3.1644997	HPD	4-hydroxyphenylpyruvate dioxygenase
201521_s_at	4.16e-47	2.21e-48	16.565564	99.130421	0.8197672	NCBP2	nuclear cap binding protein subunit 2
219161_s_at	4.53e-47	2.41e-48	16.557178	99.044448	1.2744492	CKLF	chemokine like factor
218133_s_at	5.49e-47	2.92e-48	16.53852	98.853197	0.7218275	NIF3L1	NGG1 interacting factor 3 like 1
211501_s_at	5.92e-47	3.16e-48	16.530961	98.775722	0.810683	EIF3B	eukaryotic translation initiation factor 3 subunit B
214478_at	6.38e-47	3.40e-48	-16.523736	98.70168	-2.5381468	SPP2	secreted phosphoprotein 2
218349_s_at	6.99e-47	3.73e-48	16.514747	98.609583	0.7685935	ZWILCH	zwilch kinetochore protein
219675_s_at	7.56e-47	4.04e-48	16.506949	98.529691	1.0500478	UXS1	UDP-glucuronate decarboxylase 1
207096_at	8.51e-47	4.55e-48	-16.495429	98.411678	-2.3111071	SAA4	serum amyloid A4, constitutive
201451_x_at	8.56e-47	4.58e-48	-16.49478	98.405032	-0.7613471	RHEB	Ras homolog enriched in brain
219119_at	8.71e-47	4.66e-48	16.492969	98.386488	0.8472164	LSM8	LSM8 homolog, U6 small nuclear RNA associated
204931_at	8.79e-47	4.71e-48	-16.49199	98.376461	-0.5736535	TCF21	transcription factor 21
218429_s_at	8.90e-47	4.77e-48	-16.490739	98.363645	-0.9324178	C19orf66	chromosome 19 open reading frame 66
219137_s_at	9.10e-47	4.89e-48	16.488448	98.340181	0.9571208	MFF	mitochondrial fission factor
201773_at	9.89e-47	5.31e-48	16.480356	98.257308	1.2182084	ADNP	activity dependent neuroprotector homeobox
202691_at	1.00e-46	5.40e-48	16.478771	98.241079	0.5738051	SNRPD1	small nuclear ribonucleoprotein D1 polypeptide
212825_at	1.06e-46	5.72e-48	16.473043	98.182427	0.8928903	PAXIP1	PAX interacting protein 1
208952_s_at	1.09e-46	5.89e-48	16.470242	98.153742	0.7816966	LARP4B	La ribonucleoprotein domain family member 4B
200828_s_at	1.13e-46	6.10e-48	16.466898	98.1195	0.9221723	ZNF207	zinc finger protein 207
215380_s_at	1.16e-46	6.27e-48	16.464194	98.091821	0.8022985	GGCT	gamma-glutamylcyclotransferase
201025_at	1.28e-46	6.92e-48	16.454531	97.992898	0.6431636	EIF5B	eukaryotic translation initiation factor 5B
206571_s_at	1.35e-46	7.30e-48	16.449346	97.939817	1.0076165	MAP4K4	mitogen-activated protein kinase kinase kinase kinase 4
209853_s_at	1.38e-46	7.47e-48	16.447196	97.917818	0.6812247	PSME3	proteasome activator subunit 3
209237_s_at	1.39e-46	7.50e-48	-16.446713	97.912874	-0.9958771	SLC23A2	solute carrier family 23 member 2
209275_s_at	1.44e-46	7.80e-48	16.442995	97.874814	1.0035954	CLN3	CLN3, battenin
200936_at	1.65e-46	8.92e-48	16.429868	97.740472	0.8473787	RPL8	ribosomal protein L8
213485_s_at	1.70e-46	9.21e-48	16.426772	97.708791	0.87413	ABCC10	ATP binding cassette subfamily C member 10
219453_at	1.75e-46	9.51e-48	-16.423612	97.676457	-0.5959058	KLHL36	kelch like family member 36
200837_at	1.80e-46	9.76e-48	16.421097	97.650724	0.8149968	BCAP31	B-cell receptor-associated protein 31
201271_s_at	1.81e-46	9.87e-48	16.420055	97.640071	0.7181423	RALY	RALY heterogeneous nuclear ribonucleoprotein
200028_s_at	1.83e-46	9.94e-48	16.419291	97.632249	0.5347893	STARD7	StAR related lipid transfer domain containing 7
212390_at	1.87e-46	1.02e-47	-16.417033	97.609146	-1.0956661	LOC727893///PDE4DIP	similar to phosphodiesterase 4D interacting protein (myomegalin)///phosphodiesterase 4D interacting protein
216194_s_at	1.90e-46	1.03e-47	16.415444	97.592894	0.8821028	TBCB	tubulin folding cofactor B
203408_s_at	2.03e-46	1.11e-47	-16.408844	97.52537	-1.4894288	SATB1	SATB homeobox 1
201963_at	2.17e-46	1.19e-47	-16.402031	97.455685	-1.5864301	ACSL1	acyl-CoA synthetase long-chain family member 1
218107_at	2.28e-46	1.24e-47	16.397424	97.408558	0.8760401	WDR26	WD repeat domain 26
218497_s_at	2.39e-46	1.31e-47	16.392539	97.358594	0.7766933	RNASEH1	ribonuclease H1
218538_s_at	2.46e-46	1.34e-47	16.389929	97.331903	0.8794031	MRS2	MRS2, magnesium transporter
204880_at	2.47e-46	1.35e-47	-16.389205	97.324497	-0.9776175	MGMT	O-6-methylguanine-DNA methyltransferase
201144_s_at	2.56e-46	1.41e-47	16.385588	97.287515	0.7493879	EIF2S1	eukaryotic translation initiation factor 2 subunit alpha
204231_s_at	2.62e-46	1.44e-47	-16.383537	97.266538	-0.9849346	FAAH	fatty acid amide hydrolase
214506_at	2.65e-46	1.45e-47	-16.382371	97.254613	-0.4844995	GAGE2C///GAGE1	G antigen 2C///G antigen 1
201566_x_at	2.73e-46	1.50e-47	-16.379285	97.223055	-1.0677353	ID2B///ID2	inhibitor of DNA binding 2B, HLH protein (pseudogene)///inhibitor of DNA binding 2, HLH protein
211963_s_at	2.74e-46	1.51e-47	16.378713	97.217206	0.9559627	ARPC5	actin related protein 2/3 complex subunit 5
201592_at	2.84e-46	1.56e-47	16.375173	97.181017	0.8487515	EIF3H	eukaryotic translation initiation factor 3 subunit H
217718_s_at	2.95e-46	1.63e-47	16.371397	97.142407	0.5742282	YWHAB	tyrosine 3-monooxygenase/tryptophan 5-monooxygenase activation protein beta
216696_s_at	3.10e-46	1.71e-47	-16.36646	97.091928	-1.5135643	PRODH2	proline dehydrogenase 2
201582_at	3.14e-46	1.73e-47	16.365206	97.079112	0.9371323	SEC23B	Sec23 homolog B, coat complex II component
219553_at	3.25e-46	1.79e-47	16.361886	97.04517	0.9455332	NME7	NME/NM23 family member 7
213929_at	3.48e-46	1.92e-47	-16.355024	96.975035	-1.3231679	EXPH5	exophilin 5
205167_s_at	3.51e-46	1.94e-47	16.35416	96.966196	0.7191433	CDC25C	cell division cycle 25C
214211_at	3.51e-46	1.94e-47	16.354157	96.966168	0.9836784	FTH1	ferritin heavy chain 1
200638_s_at	3.63e-46	2.01e-47	16.350765	96.931503	1.4115003	YWHAZ	tyrosine 3-monooxygenase/tryptophan 5-monooxygenase activation protein zeta
206188_at	3.66e-46	2.03e-47	16.349845	96.922099	0.7691476	ZNF623	zinc finger protein 623
211759_x_at	3.89e-46	2.16e-47	16.343708	96.859371	0.8153104	TBCB	tubulin folding cofactor B
213068_at	3.91e-46	2.17e-47	-16.343268	96.854874	-1.3585029	DPT	dermatopontin
201672_s_at	3.91e-46	2.17e-47	16.343117	96.853336	0.8442	USP14	ubiquitin specific peptidase 14
209313_at	3.95e-46	2.20e-47	16.342058	96.842513	0.5681562	GPN1	GPN-loop GTPase 1
212799_at	3.99e-46	2.22e-47	16.340883	96.8305	0.878581	STX6	syntaxin 6
201760_s_at	4.12e-46	2.30e-47	16.337773	96.79872	0.9446432	WSB2	WD repeat and SOCS box containing 2
210959_s_at	4.66e-46	2.60e-47	-16.325588	96.674224	-1.4332869	SRD5A1	steroid 5 alpha-reductase 1
206979_at	4.76e-46	2.66e-47	-16.323578	96.653686	-1.8633569	C8B	complement component 8, beta polypeptide
212144_at	4.84e-46	2.70e-47	-16.321879	96.636331	-0.6595312	SUN2	Sad1 and UNC84 domain containing 2
200005_at	5.24e-46	2.93e-47	16.313981	96.555648	0.8098005	EIF3D	eukaryotic translation initiation factor 3 subunit D
218360_at	5.28e-46	2.96e-47	16.313178	96.547445	0.877424	RAB22A	RAB22A, member RAS oncogene family
218715_at	5.78e-46	3.24e-47	16.304226	96.456007	0.7342937	UTP6	UTP6, small subunit processome component
210268_at	5.86e-46	3.28e-47	-16.302916	96.442625	-0.6943639	NFX1	nuclear transcription factor, X-box binding 1
202217_at	5.93e-46	3.33e-47	-16.301578	96.428957	-0.8658515	C21orf33	chromosome 21 open reading frame 33
204444_at	5.96e-46	3.35e-47	16.301083	96.423902	0.9514052	KIF11	kinesin family member 11
220239_at	6.21e-46	3.49e-47	16.296992	96.382118	0.7859375	KLHL7	kelch like family member 7
213293_s_at	6.28e-46	3.53e-47	-16.295739	96.369329	-1.5778965	TRIM22	tripartite motif containing 22
209902_at	6.38e-46	3.59e-47	16.294137	96.352962	0.660386	LOC648152///ATR	similar to ataxia telangiectasia and Rad3 related protein///ATR serine/threonine kinase
217885_at	6.57e-46	3.70e-47	16.291325	96.324254	0.7918202	IPO9	importin 9
206178_at	7.02e-46	3.96e-47	-16.284738	96.256989	-0.5638609	PLA2G5	phospholipase A2 group V
203142_s_at	7.14e-46	4.02e-47	16.283039	96.239647	0.8749568	AP3B1	adaptor related protein complex 3 beta 1 subunit
200040_at	7.17e-46	4.05e-47	16.282464	96.233778	0.6596063	KHDRBS1	KH RNA binding domain containing, signal transduction associated 1
212918_at	7.21e-46	4.07e-47	16.281908	96.228094	0.9223852	RECQL	RecQ like helicase
221050_s_at	7.34e-46	4.15e-47	16.279995	96.208563	0.738639	GTPBP2	GTP binding protein 2
205695_at	8.37e-46	4.73e-47	-16.267214	96.078088	-3.1110917	SDS	serine dehydratase
214435_x_at	8.73e-46	4.94e-47	16.26301	96.035174	1.0209622	RALA	RALA Ras like proto-oncogene A
208868_s_at	9.38e-46	5.32e-47	-16.25591	95.962715	-1.321657	GABARAPL1	GABA type A receptor associated protein like 1
212923_s_at	1.01e-45	5.74e-47	-16.248463	95.886717	-0.8967185	PXDC1	PX domain containing 1
205097_at	1.02e-45	5.77e-47	16.247865	95.880609	0.8065607	SLC26A2	solute carrier family 26 member 2
211557_x_at	1.03e-45	5.87e-47	-16.246178	95.863396	-1.1866515	SLCO2B1	solute carrier organic anion transporter family member 2B1
205943_at	1.05e-45	5.94e-47	-16.245002	95.851392	-2.2511253	TDO2	tryptophan 2,3-dioxygenase
203373_at	1.15e-45	6.56e-47	-16.23537	95.753118	-1.8866266	SOCS2	suppressor of cytokine signaling 2
215084_s_at	1.17e-45	6.69e-47	16.233453	95.733565	0.7483482	LRRC42	leucine rich repeat containing 42
218732_at	1.21e-45	6.90e-47	16.230458	95.703001	0.8244784	PTRH2	peptidyl-tRNA hydrolase 2
204866_at	1.22e-45	6.95e-47	16.229725	95.695523	0.7898629	JADE3	jade family PHD finger 3
210013_at	1.22e-45	6.97e-47	-16.229436	95.692582	-1.7528594	HPX	hemopexin
203562_at	1.35e-45	7.69e-47	-16.219875	95.595045	-0.7649124	FEZ1	fasciculation and elongation protein zeta 1
209066_x_at	1.36e-45	7.76e-47	16.21893	95.585413	0.5651501	UQCRB	ubiquinol-cytochrome c reductase binding protein
211714_x_at	1.41e-45	8.09e-47	16.214949	95.544805	0.971086	TUBB	tubulin beta class I
203302_at	1.43e-45	8.21e-47	16.213421	95.529223	0.9529278	DCK	deoxycytidine kinase
206119_at	1.44e-45	8.23e-47	-16.213192	95.526885	-2.4282082	BHMT	betaine--homocysteine S-methyltransferase
201441_at	1.45e-45	8.31e-47	16.212316	95.517949	0.5717914	COX6B1	cytochrome c oxidase subunit 6B1
203462_x_at	1.48e-45	8.48e-47	16.210347	95.497873	0.8141331	EIF3B	eukaryotic translation initiation factor 3 subunit B
205326_at	1.75e-45	1.01e-46	-16.193546	95.326551	-0.7017049	RAMP3	receptor (G protein-coupled) activity modifying protein 3
219433_at	1.75e-45	1.01e-46	16.193468	95.325756	0.7051246	BCOR	BCL6 corepressor
206955_at	1.77e-45	1.02e-46	-16.192282	95.313658	-0.774772	AQP7	aquaporin 7
222145_at	1.85e-45	1.07e-46	-16.188	95.270006	-0.7140733
210125_s_at	1.89e-45	1.09e-46	16.185913	95.248723	0.6778256	BANF1	barrier to autointegration factor 1
204223_at	1.92e-45	1.11e-46	-16.184049	95.229722	-1.2203985	PRELP	proline and arginine rich end leucine rich repeat protein
202382_s_at	1.95e-45	1.13e-46	16.182656	95.215528	0.9745926	GNPDA1	glucosamine-6-phosphate deaminase 1
202238_s_at	2.08e-45	1.20e-46	-16.176221	95.149932	-2.7073779	NNMT	nicotinamide N-methyltransferase
206058_at	2.08e-45	1.20e-46	-16.176013	95.147806	-1.4099579	SLC6A12	solute carrier family 6 member 12
217737_x_at	2.10e-45	1.22e-46	16.175148	95.138992	0.6568209	RTFDC1	replication termination factor 2 domain containing 1
214494_s_at	2.25e-45	1.31e-46	-16.168174	95.067916	-0.6969272	SPG7	SPG7, paraplegin matrix AAA peptidase subunit
209194_at	2.26e-45	1.31e-46	16.16766	95.062677	0.9529536	CETN2	centrin 2
212713_at	2.30e-45	1.34e-46	-16.16591	95.044836	-0.9041266	MFAP4	microfibrillar associated protein 4
201944_at	2.37e-45	1.38e-46	16.163054	95.01573	0.8207966	HEXB	hexosaminidase subunit beta
201804_x_at	2.39e-45	1.39e-46	16.161977	95.004759	0.7894376	TBCB	tubulin folding cofactor B
201726_at	2.44e-45	1.42e-46	16.160033	94.984944	0.7848757	ELAVL1	ELAV like RNA binding protein 1
200007_at	2.59e-45	1.51e-46	16.154234	94.925856	0.5991054	SRP14	signal recognition particle 14
211491_at	2.82e-45	1.64e-46	-16.145883	94.840775	-0.4202258	ADRA1A	adrenoceptor alpha 1A
39763_at	3.08e-45	1.80e-46	-16.137023	94.750509	-1.5496863	HPX	hemopexin
203584_at	3.12e-45	1.82e-46	16.135618	94.736202	1.0083651	EMC2	ER membrane protein complex subunit 2
201565_s_at	3.28e-45	1.91e-46	-16.130858	94.687713	-1.1326188	ID2	inhibitor of DNA binding 2, HLH protein
211720_x_at	3.34e-45	1.95e-46	16.128844	94.667205	0.5945718	RPLP0	ribosomal protein lateral stalk subunit P0
201833_at	3.46e-45	2.02e-46	16.125326	94.631375	0.8480567	HDAC2	histone deacetylase 2
200014_s_at	3.49e-45	2.04e-46	16.124439	94.622341	0.6628964	HNRNPC	heterogeneous nuclear ribonucleoprotein C (C1/C2)
212556_at	3.61e-45	2.11e-46	16.121167	94.589016	1.0913146	SCRIB	scribbled planar cell polarity protein
205690_s_at	3.66e-45	2.14e-46	16.119642	94.573485	0.7911021	BUD31	BUD31 homolog
209841_s_at	3.69e-45	2.16e-46	-16.118794	94.564844	-0.5377636	LRRN3	leucine rich repeat neuronal 3
211068_x_at	3.92e-45	2.30e-46	16.112765	94.503459	0.8955354	FAM21D///FAM21C	family with sequence similarity 21, member D///family with sequence similarity 21 member C
63825_at	4.05e-45	2.38e-46	-16.109575	94.470973	-1.4453286	ABHD2	abhydrolase domain containing 2
48030_i_at	4.36e-45	2.56e-46	-16.102267	94.396563	-0.7675212	FAXDC2	fatty acid hydroxylase domain containing 2
215165_x_at	4.38e-45	2.57e-46	16.101802	94.391837	0.7428342	UMPS	uridine monophosphate synthetase
203593_at	4.60e-45	2.70e-46	16.096932	94.342251	0.9395352	CD2AP	CD2 associated protein
206449_s_at	4.66e-45	2.75e-46	-16.09544	94.327069	-0.9150066	MASP1	mannan binding lectin serine peptidase 1
212592_at	5.27e-45	3.11e-46	-16.083415	94.204664	-2.1082888	JCHAIN	joining chain of multimeric IgA and IgM
220083_x_at	5.50e-45	3.24e-46	16.079154	94.1613	0.6151958	UCHL5	ubiquitin C-terminal hydrolase L5
215110_at	5.55e-45	3.27e-46	-16.078216	94.151755	-0.3832419	MBL1P	mannose binding lectin 1, pseudogene
210592_s_at	5.69e-45	3.36e-46	-16.075678	94.125927	-0.7079261	SAT1	spermidine/spermine N1-acetyltransferase 1
214696_at	6.11e-45	3.61e-46	-16.068694	94.054859	-1.0209377	MIR22HG	MIR22 host gene
221203_s_at	6.77e-45	4.00e-46	16.058524	93.951391	0.750623	YEATS2	YEATS domain containing 2
218915_at	6.77e-45	4.01e-46	16.058432	93.950447	0.7012581	NF2	neurofibromin 2
219185_at	6.78e-45	4.02e-46	-16.058216	93.948249	-0.9584072	SIRT5	sirtuin 5
215314_at	6.82e-45	4.04e-46	-16.057585	93.941835	-0.7936358	ANK3	ankyrin 3, node of Ranvier (ankyrin G)
212268_at	6.88e-45	4.08e-46	16.056625	93.932069	1.2777529	SERPINB1	serpin family B member 1
201397_at	7.36e-45	4.37e-46	-16.049961	93.864274	-1.2803807	PHGDH	phosphoglycerate dehydrogenase
205155_s_at	7.84e-45	4.66e-46	-16.043703	93.800621	-0.6709996	SPTBN2	spectrin beta, non-erythrocytic 2
209253_at	7.99e-45	4.75e-46	-16.041783	93.781094	-0.6575714	SORBS3	sorbin and SH3 domain containing 3
207332_s_at	8.74e-45	5.20e-46	16.032904	93.690803	1.2399538	TFRC	transferrin receptor
205339_at	8.81e-45	5.25e-46	16.032044	93.682049	0.7191294	STIL	SCL/TAL1 interrupting locus
216505_x_at	8.91e-45	5.31e-46	16.030828	93.669686	0.692588	RPS10P4///RPS10P15///RPS10P3///RPS10P12///RPS10	ribosomal protein S10 pseudogene 4///ribosomal protein S10 pseudogene 15///ribosomal protein S10 pseudogene 3///ribosomal protein S10 pseudogene 12///ribosomal protein S10
212423_at	8.91e-45	5.32e-46	-16.030778	93.669177	-1.0149927	ZCCHC24	zinc finger CCHC-type containing 24
217834_s_at	8.96e-45	5.35e-46	16.030148	93.662772	1.0177585	SYNCRIP	synaptotagmin binding cytoplasmic RNA interacting protein
203830_at	9.03e-45	5.39e-46	16.029393	93.655091	0.7188108	C17orf75	chromosome 17 open reading frame 75
206949_s_at	9.45e-45	5.65e-46	16.024819	93.608581	0.9194511	RUSC1	RUN and SH3 domain containing 1
214430_at	9.57e-45	5.72e-46	16.023535	93.595531	0.9260502	GLA	galactosidase alpha
204510_at	1.04e-44	6.20e-46	16.015736	93.51624	1.0994397	CDC7	cell division cycle 7
213380_x_at	1.09e-44	6.53e-46	-16.010662	93.464655	-1.2598518	MST1L	macrophage stimulating 1 like
201036_s_at	1.11e-44	6.68e-46	-16.008343	93.441085	-1.0766407	HADH	hydroxyacyl-CoA dehydrogenase
208964_s_at	1.13e-44	6.75e-46	16.007378	93.431271	1.9128272	FADS1	fatty acid desaturase 1
204240_s_at	1.13e-44	6.78e-46	16.006921	93.426634	0.888614	SMC2	structural maintenance of chromosomes 2
213243_at	1.17e-44	7.01e-46	16.003617	93.393045	0.9181994	VPS13B	vacuolar protein sorting 13 homolog B
212973_at	1.20e-44	7.24e-46	16.000487	93.361236	0.7598301	RPIA	ribose 5-phosphate isomerase A
211098_x_at	1.20e-44	7.25e-46	16.00039	93.360243	0.7149554	TMCO1	transmembrane and coiled-coil domains 1
201247_at	1.25e-44	7.55e-46	15.996397	93.319668	0.8110923	LOC105373045///SREBF2	uncharacterized LOC105373045///sterol regulatory element binding transcription factor 2
200934_at	1.32e-44	7.94e-46	15.991494	93.269837	1.0086052	DEK	DEK proto-oncogene
205404_at	1.37e-44	8.24e-46	-15.987886	93.233179	-2.9290339	HSD11B1	hydroxysteroid 11-beta dehydrogenase 1
203696_s_at	1.38e-44	8.35e-46	15.986546	93.219553	0.7131373	RFC2	replication factor C subunit 2
205201_at	1.45e-44	8.75e-46	-15.981974	93.173098	-0.5148611	GLI3	GLI family zinc finger 3
218640_s_at	1.46e-44	8.85e-46	15.980798	93.161153	1.0896382	PLEKHF2	pleckstrin homology and FYVE domain containing 2
201400_at	1.49e-44	8.99e-46	15.979256	93.14549	0.6350042	PSMB3	proteasome subunit beta 3
204391_x_at	1.64e-44	9.92e-46	15.96963	93.047694	0.8786209	TRIM24	tripartite motif containing 24
205075_at	1.70e-44	1.03e-45	-15.966259	93.013447	-1.3469885	SERPINF2	serpin family F member 2
200821_at	1.73e-44	1.05e-45	15.96392	92.98969	0.8772792	LAMP2	lysosomal associated membrane protein 2
214695_at	1.75e-44	1.06e-45	15.963052	92.980879	0.7610876	UBAP2L	ubiquitin associated protein 2 like
205913_at	1.84e-44	1.12e-45	-15.957781	92.927341	-1.3517394	PLIN1	perilipin 1
217768_at	1.87e-44	1.13e-45	15.956483	92.91416	0.6089799	C14orf166	chromosome 14 open reading frame 166
211733_x_at	1.87e-44	1.14e-45	-15.956216	92.911447	-0.8969983	SCP2	sterol carrier protein 2
207809_s_at	1.90e-44	1.16e-45	15.954527	92.894289	0.8936311	ATP6AP1	ATPase H+ transporting accessory protein 1
202798_at	1.93e-44	1.18e-45	-15.952967	92.87845	-0.9508521	SEC24B	SEC24 homolog B, COPII coat complex component
220755_s_at	2.01e-44	1.22e-45	15.949083	92.839005	1.067473	C6orf48	chromosome 6 open reading frame 48
212021_s_at	2.01e-44	1.22e-45	15.948984	92.838007	0.7799031	MKI67	marker of proliferation Ki-67
202505_at	2.14e-44	1.30e-45	15.942815	92.775355	0.6390094	SNRPB2	small nuclear ribonucleoprotein polypeptide B2
217232_x_at	2.17e-44	1.32e-45	-15.941306	92.760033	-1.9401863	HBB	hemoglobin subunit beta
212810_s_at	2.24e-44	1.37e-45	15.938227	92.728772	0.884134	SLC1A4	solute carrier family 1 member 4
208131_s_at	2.58e-44	1.58e-45	-15.923987	92.584217	-1.3616276	PTGIS	prostaglandin I2 (prostacyclin) synthase
203075_at	2.66e-44	1.63e-45	15.921008	92.553982	0.9634602	SMAD2	SMAD family member 2
209464_at	2.67e-44	1.64e-45	15.92052	92.549022	0.6051807	AURKB	aurora kinase B
215689_s_at	2.73e-44	1.67e-45	-15.918462	92.528135	-1.1860348	SHBG	sex hormone binding globulin
213168_at	2.74e-44	1.68e-45	15.91804	92.523858	0.8360245	SP3	Sp3 transcription factor
205079_s_at	3.04e-44	1.87e-45	-15.907561	92.417511	-1.4219404	MPDZ	multiple PDZ domain crumbs cell polarity complex component
207468_s_at	3.17e-44	1.95e-45	-15.903587	92.377184	-0.7554068	SFRP5	secreted frizzled related protein 5
210428_s_at	3.39e-44	2.08e-45	15.896955	92.309897	0.8641189	HGS	hepatocyte growth factor-regulated tyrosine kinase substrate
203564_at	3.39e-44	2.09e-45	15.896663	92.30693	0.8415409	FANCG	Fanconi anemia complementation group G
213890_x_at	3.44e-44	2.12e-45	15.895295	92.293055	0.5069195	RPS16	ribosomal protein S16
207554_x_at	3.64e-44	2.24e-45	-15.889554	92.234811	-0.4757915	TBXA2R	thromboxane A2 receptor
208310_s_at	3.68e-44	2.27e-45	15.888506	92.224177	0.8680284	CCZ1B///CCZ1	CCZ1 homolog B, vacuolar protein trafficking and biogenesis associated///CCZ1 homolog, vacuolar protein trafficking and biogenesis associated
201968_s_at	3.71e-44	2.29e-45	-15.887649	92.215484	-1.113876	PGM1	phosphoglucomutase 1
209132_s_at	3.99e-44	2.47e-45	15.88033	92.141241	0.8381586	COMMD4	COMM domain containing 4
217013_at	4.01e-44	2.48e-45	-15.879712	92.134977	-0.6165678	AZGP1P1	alpha-2-glycoprotein 1, zinc-binding pseudogene 1
212186_at	4.03e-44	2.49e-45	15.879262	92.130414	1.0274571	ACACA	acetyl-CoA carboxylase alpha
218069_at	4.08e-44	2.53e-45	15.877925	92.116855	0.6802684	DCTPP1	dCTP pyrophosphatase 1
208327_at	4.11e-44	2.55e-45	-15.877122	92.10871	-0.7766182	CYP2A13	cytochrome P450 family 2 subfamily A member 13
209508_x_at	4.14e-44	2.56e-45	-15.87647	92.102099	-0.5506831	CFLAR	CASP8 and FADD like apoptosis regulator
211219_s_at	4.20e-44	2.61e-45	-15.874867	92.085836	-0.438001	LHX2	LIM homeobox 2
203572_s_at	4.22e-44	2.62e-45	15.874371	92.080808	0.6824265	TAF6	TATA-box binding protein associated factor 6
217879_at	4.42e-44	2.74e-45	15.869808	92.034535	0.7978501	CDC27	cell division cycle 27
200658_s_at	4.63e-44	2.88e-45	15.865077	91.986554	0.8996902	PHB	prohibitin
216640_s_at	4.83e-44	3.00e-45	15.860943	91.944637	1.1666049	PDIA6	protein disulfide isomerase family A member 6
209484_s_at	4.88e-44	3.03e-45	15.859929	91.934361	0.8018861	NSL1	NSL1, MIS12 kinetochore complex component
213617_s_at	4.88e-44	3.04e-45	15.859678	91.931817	0.8635276	TPGS2	tubulin polyglutamylase complex subunit 2
208794_s_at	4.93e-44	3.08e-45	15.858602	91.920907	0.8883547	SMARCA4	SWI/SNF related, matrix associated, actin dependent regulator of chromatin, subfamily a, member 4
201033_x_at	5.09e-44	3.17e-45	15.855525	91.889706	0.5883373	RPLP0	ribosomal protein lateral stalk subunit P0
203967_at	5.10e-44	3.19e-45	15.855148	91.885883	0.9559961	CDC6	cell division cycle 6
218709_s_at	5.21e-44	3.25e-45	15.853127	91.865398	0.7653489	IFT52	intraflagellar transport 52
214220_s_at	5.25e-44	3.28e-45	15.852249	91.856494	0.6347592	ALMS1	ALMS1, centrosome and basal body associated protein
203473_at	5.30e-44	3.32e-45	-15.851169	91.845547	-1.2998066	SLCO2B1	solute carrier organic anion transporter family member 2B1
218688_at	5.39e-44	3.38e-45	-15.849467	91.828293	-1.5672608	TKFC	triokinase and FMN cyclase
221741_s_at	5.39e-44	3.38e-45	15.849345	91.827057	0.5849946	YTHDF1	YTH N6-methyladenosine RNA binding protein 1
218968_s_at	5.45e-44	3.42e-45	15.848237	91.815823	0.8489112	ZFP64	ZFP64 zinc finger protein
210142_x_at	5.80e-44	3.64e-45	15.842025	91.752851	0.6148144	FLOT1	flotillin 1
211928_at	5.83e-44	3.66e-45	15.841529	91.747829	0.7666945	DYNC1H1	dynein cytoplasmic 1 heavy chain 1
202596_at	5.90e-44	3.70e-45	15.840321	91.73558	0.7138785	ENSA	endosulfine alpha
201899_s_at	5.99e-44	3.77e-45	15.838649	91.718638	0.8264342	UBE2A	ubiquitin conjugating enzyme E2 A
200986_at	6.00e-44	3.78e-45	-15.838406	91.716174	-1.1765083	SERPING1	serpin family G member 1
203606_at	6.05e-44	3.81e-45	15.837603	91.708032	0.6293855	NDUFS6	NADH:ubiquinone oxidoreductase subunit S6
202465_at	6.48e-44	4.09e-45	-15.830704	91.638111	-1.6271127	PCOLCE	procollagen C-endopeptidase enhancer
213261_at	6.61e-44	4.17e-45	-15.828707	91.617879	-0.6634504	TRANK1	tetratricopeptide repeat and ankyrin repeat containing 1
213301_x_at	6.69e-44	4.22e-45	15.827507	91.605719	1.0283144	TRIM24	tripartite motif containing 24
211696_x_at	6.81e-44	4.30e-45	-15.825615	91.586542	-1.9831393	HBB	hemoglobin subunit beta
222158_s_at	6.83e-44	4.32e-45	15.825268	91.58303	1.0646047	DESI2	desumoylating isopeptidase 2
219258_at	6.95e-44	4.39e-45	15.823563	91.56575	0.7507778	TIPIN	TIMELESS interacting protein
210609_s_at	7.11e-44	4.50e-45	15.821216	91.541971	1.4236886	TP53I3	tumor protein p53 inducible protein 3
205222_at	7.12e-44	4.51e-45	-15.821075	91.540547	-1.5457506	EHHADH	enoyl-CoA, hydratase/3-hydroxyacyl CoA dehydrogenase
203355_s_at	7.52e-44	4.77e-45	-15.815582	91.484886	-1.5182853	PSD3	pleckstrin and Sec7 domain containing 3
217837_s_at	8.37e-44	5.31e-45	15.804978	91.377466	0.9607866	CHMP3	charged multivesicular body protein 3
213043_s_at	8.55e-44	5.43e-45	15.802783	91.35523	0.5479566	MED24	mediator complex subunit 24
213616_at	8.89e-44	5.64e-45	15.798967	91.316581	0.7636552	TPGS2	tubulin polyglutamylase complex subunit 2
213599_at	9.51e-44	6.04e-45	15.792254	91.248599	0.8595817	OIP5	Opa interacting protein 5
208641_s_at	9.95e-44	6.33e-45	15.787721	91.202688	0.5029303	RAC1	ras-related C3 botulinum toxin substrate 1 (rho family, small GTP binding protein Rac1)
212132_at	1.01e-43	6.46e-45	15.785722	91.182446	0.7405755	LSM14A	LSM14A, mRNA processing body assembly factor
220767_at	1.05e-43	6.67e-45	-15.782504	91.149865	-0.3495688
201237_at	1.06e-43	6.77e-45	15.781119	91.135839	0.8370406	CAPZA2	capping actin protein of muscle Z-line alpha subunit 2
217959_s_at	1.14e-43	7.28e-45	15.773889	91.062644	0.9861754	TRAPPC4	trafficking protein particle complex 4
215177_s_at	1.17e-43	7.47e-45	15.771334	91.036771	1.2688804	ITGA6	integrin subunit alpha 6
209259_s_at	1.20e-43	7.64e-45	15.769175	91.014919	1.0033476	SMC3	structural maintenance of chromosomes 3
209019_s_at	1.20e-43	7.69e-45	-15.768572	91.00882	-0.9198735	PINK1	PTEN induced putative kinase 1
214328_s_at	1.25e-43	7.98e-45	15.764918	90.971828	0.6114612	HSP90AA1	heat shock protein 90 alpha family class A member 1
200856_x_at	1.28e-43	8.22e-45	-15.761936	90.941644	-0.8359374	NCOR1P1///NCOR1	nuclear receptor corepressor 1 pseudogene 1///nuclear receptor corepressor 1
208856_x_at	1.31e-43	8.37e-45	15.760189	90.923964	0.5879156	RPLP0	ribosomal protein lateral stalk subunit P0
206976_s_at	1.37e-43	8.78e-45	15.75553	90.876809	1.0357951	HSPH1	heat shock protein family H (Hsp110) member 1
200618_at	1.37e-43	8.81e-45	15.755197	90.873436	0.7281158	LASP1	LIM and SH3 protein 1
51146_at	1.38e-43	8.84e-45	-15.754847	90.869893	-0.7341388	PIGV///GFRA1	phosphatidylinositol glycan anchor biosynthesis class V///GDNF family receptor alpha 1
201754_at	1.45e-43	9.28e-45	15.749985	90.820696	0.6429102	COX6C	cytochrome c oxidase subunit 6C
217851_s_at	1.45e-43	9.30e-45	15.74977	90.818514	1.0622634	PRELID3B	PRELI domain containing 3B
205830_at	1.56e-43	1.00e-44	15.742274	90.742673	1.6250408	CLGN	calmegin
220085_at	1.64e-43	1.05e-44	15.737548	90.69485	1.0539131	HELLS	helicase, lymphoid-specific
212402_at	1.66e-43	1.07e-44	-15.735964	90.678824	-1.1609745	ZC3H13	zinc finger CCCH-type containing 13
219666_at	1.80e-43	1.16e-44	-15.728072	90.598985	-1.4229161	MS4A6A	membrane spanning 4-domains A6A
218543_s_at	1.80e-43	1.16e-44	15.727843	90.596673	1.0237992	PARP12	poly(ADP-ribose) polymerase family member 12
208394_x_at	1.85e-43	1.19e-44	15.725136	90.569296	0.8053143	ESM1	endothelial cell specific molecule 1
218257_s_at	1.87e-43	1.21e-44	15.724132	90.559136	0.7294189	UGGT1	UDP-glucose glycoprotein glucosyltransferase 1
218343_s_at	1.87e-43	1.21e-44	15.724122	90.559035	0.7265806	GTF3C3	general transcription factor IIIC subunit 3
202396_at	1.90e-43	1.23e-44	15.722416	90.541783	0.8259574	TCERG1	transcription elongation regulator 1
212320_at	1.96e-43	1.27e-44	15.719443	90.511712	0.9045633	TUBB	tubulin beta class I
212816_s_at	1.96e-43	1.27e-44	-15.719207	90.509323	-1.5823809	CBS	cystathionine-beta-synthase
221008_s_at	2.01e-43	1.30e-44	-15.716854	90.485527	-2.525539	ETNPPL	ethanolamine-phosphate phospho-lyase
208880_s_at	2.11e-43	1.37e-44	15.711593	90.432326	0.6862127	PRPF6	pre-mRNA processing factor 6
203692_s_at	2.19e-43	1.42e-44	15.70811	90.397105	0.6193517	E2F3	E2F transcription factor 3
205614_x_at	2.32e-43	1.51e-44	-15.702198	90.337328	-1.1408605	MST1	macrophage stimulating 1
221746_at	2.53e-43	1.64e-44	15.693698	90.251394	0.5688328	UBL4A	ubiquitin like 4A
201569_s_at	2.65e-43	1.72e-44	15.688985	90.203748	0.8556159	SAMM50	SAMM50 sorting and assembly machinery component
220032_at	2.68e-43	1.74e-44	-15.687974	90.193532	-0.8404808	CPED1	cadherin like and PC-esterase domain containing 1
202557_at	2.77e-43	1.80e-44	15.684539	90.158813	1.0336146	HSPA13	heat shock protein family A (Hsp70) member 13
221677_s_at	2.79e-43	1.82e-44	15.68368	90.150129	0.9368751	DONSON	downstream neighbor of SON
214283_at	3.03e-43	1.97e-44	15.675716	90.06964	0.8040082	TMEM97	transmembrane protein 97
216977_x_at	3.07e-43	2.00e-44	15.674312	90.055449	0.8407216	SNRPA1	small nuclear ribonucleoprotein polypeptide A'
200046_at	3.17e-43	2.07e-44	15.6709	90.02097	0.7664425	DAD1	defender against cell death 1
207874_s_at	3.33e-43	2.17e-44	-15.666157	89.973042	-2.4921008	CFHR4	complement factor H related 4
203566_s_at	3.51e-43	2.29e-44	-15.660953	89.920467	-1.343222	AGL	amylo-alpha-1, 6-glucosidase, 4-alpha-glucanotransferase
213627_at	3.52e-43	2.31e-44	15.660408	89.914965	0.6430505	MAGED2	MAGE family member D2
37022_at	3.65e-43	2.39e-44	-15.65674	89.877905	-0.5618444	PRELP	proline and arginine rich end leucine rich repeat protein
212058_at	3.71e-43	2.43e-44	15.655195	89.862301	0.8848348	U2SURP	U2 snRNP associated SURP domain containing
206385_s_at	3.75e-43	2.46e-44	-15.653951	89.849728	-1.6595608	ANK3	ankyrin 3, node of Ranvier (ankyrin G)
53720_at	3.76e-43	2.47e-44	-15.653668	89.846866	-0.9986882	C19orf66	chromosome 19 open reading frame 66
202187_s_at	3.90e-43	2.56e-44	15.650109	89.810919	0.9276354	PPP2R5A	protein phosphatase 2 regulatory subunit B'alpha
209644_x_at	4.25e-43	2.79e-44	15.641514	89.724105	1.2261202	CDKN2A	cyclin dependent kinase inhibitor 2A
212846_at	4.30e-43	2.83e-44	15.64022	89.711037	0.8163984	RRP1B	ribosomal RNA processing 1B
216593_s_at	4.30e-43	2.83e-44	15.640133	89.710161	0.8622719	PIGC	phosphatidylinositol glycan anchor biosynthesis class C
221761_at	4.31e-43	2.84e-44	15.640003	89.70885	1.0038163	ADSS	adenylosuccinate synthase
211060_x_at	4.44e-43	2.92e-44	15.636955	89.678066	0.8375575	GPAA1	glycosylphosphatidylinositol anchor attachment 1
209306_s_at	4.56e-43	3.01e-44	15.634144	89.649679	0.9954789	SWAP70	SWAP switching B-cell complex 70kDa subunit
208855_s_at	4.76e-43	3.14e-44	15.630025	89.608086	0.8997573	STK24	serine/threonine kinase 24
201585_s_at	4.97e-43	3.28e-44	15.625676	89.564177	0.6927294	SFPQ	splicing factor proline and glutamine rich
209586_s_at	5.72e-43	3.78e-44	15.611643	89.422516	0.9728008	PRUNE1	prune exopolyphosphatase
201429_s_at	5.73e-43	3.79e-44	15.611394	89.419999	0.3659415	RPL37A///PLK1	ribosomal protein L37a///polo like kinase 1
216863_s_at	5.74e-43	3.80e-44	15.611244	89.418487	0.6551377	MORC2	MORC family CW-type zinc finger 2
208754_s_at	6.00e-43	3.97e-44	15.606709	89.372711	1.1416579	NAP1L1	nucleosome assembly protein 1 like 1
200004_at	6.06e-43	4.01e-44	15.605776	89.36329	0.608612	EIF4G2	eukaryotic translation initiation factor 4 gamma 2
209596_at	6.32e-43	4.19e-44	-15.601495	89.320092	-1.3654256	MXRA5	matrix remodeling associated 5
221436_s_at	6.46e-43	4.29e-44	15.599205	89.296979	0.7032165	CDCA3	cell division cycle associated 3
213695_at	6.48e-43	4.30e-44	-15.598902	89.29392	-1.6933946	PON3	paraoxonase 3
218104_at	6.86e-43	4.56e-44	15.593236	89.236746	0.7286458	TEX10	testis expressed 10
207256_at	6.98e-43	4.64e-44	-15.591411	89.218338	-2.1249759	MBL2	mannose binding lectin 2
204844_at	7.31e-43	4.86e-44	-15.586839	89.172203	-1.4709365	ENPEP	glutamyl aminopeptidase
208852_s_at	7.94e-43	5.28e-44	15.578583	89.088911	1.2444171	CANX	calnexin
212240_s_at	8.02e-43	5.34e-44	-15.577497	89.077963	-1.3100827	PIK3R1	phosphoinositide-3-kinase regulatory subunit 1
201894_s_at	8.35e-43	5.56e-44	15.573514	89.037779	0.7594157	SSR1	signal sequence receptor subunit 1
211972_x_at	8.46e-43	5.64e-44	15.572135	89.023876	0.6094669	RPLP0	ribosomal protein lateral stalk subunit P0
218710_at	8.57e-43	5.72e-44	15.570779	89.010196	0.6663853	TTC27	tetratricopeptide repeat domain 27
217815_at	8.65e-43	5.78e-44	15.569787	89.000189	0.7558874	SUPT16H	SPT16 homolog, facilitates chromatin remodeling subunit
200966_x_at	8.71e-43	5.82e-44	15.56905	88.992757	1.0944255	ALDOA	aldolase, fructose-bisphosphate A
218314_s_at	8.71e-43	5.83e-44	15.568954	88.99179	0.6244491	C11orf57	chromosome 11 open reading frame 57
212072_s_at	8.78e-43	5.87e-44	15.568125	88.983427	0.8441762	CSNK2A1	casein kinase 2 alpha 1
205345_at	9.78e-43	6.55e-44	15.557434	88.875612	0.918518	BARD1	BRCA1 associated RING domain 1
202185_at	9.85e-43	6.60e-44	15.55662	88.867412	0.7158537	PLOD3	procollagen-lysine,2-oxoglutarate 5-dioxygenase 3
217778_at	1.01e-42	6.75e-44	15.554462	88.845651	0.6659834	SLC39A1	solute carrier family 39 member 1
207832_at	1.03e-42	6.90e-44	-15.552198	88.822825	-0.4478197	BAIAP2	BAI1 associated protein 2
200024_at	1.11e-42	7.43e-44	15.544985	88.7501	0.8703338	RPS5P8///RPS5	ribosomal protein S5 pseudogene 8///ribosomal protein S5
209085_x_at	1.17e-42	7.85e-44	15.539443	88.694233	0.8731103	RFC1	replication factor C subunit 1
221691_x_at	1.22e-42	8.22e-44	15.534933	88.648774	0.9721625	NPM1	nucleophosmin
205141_at	1.28e-42	8.64e-44	-15.529985	88.598908	-1.7017115	RNASE4///ANG	ribonuclease A family member 4///angiogenin
201145_at	1.31e-42	8.82e-44	15.527996	88.578863	0.7764807	HAX1	HCLS1 associated protein X-1
209536_s_at	1.32e-42	8.91e-44	15.526954	88.568355	0.818287	EHD4	EH domain containing 4
202233_s_at	1.33e-42	8.98e-44	15.52616	88.560361	0.7741003	UQCRH	ubiquinol-cytochrome c reductase hinge protein
208093_s_at	1.38e-42	9.31e-44	-15.522645	88.524935	-0.6994908	NDEL1	nudE neurodevelopment protein 1 like 1
203715_at	1.45e-42	9.78e-44	15.517811	88.476227	1.0223099	TBCE	tubulin folding cofactor E
204067_at	1.45e-42	9.81e-44	-15.51747	88.472786	-0.9437218	SUOX	sulfite oxidase
205761_s_at	1.53e-42	1.03e-43	15.512387	88.421574	0.7020157	DUS4L	dihydrouridine synthase 4 like
217897_at	1.56e-42	1.05e-43	-15.510358	88.401135	-0.8083564	FXYD6	FXYD domain containing ion transport regulator 6
200726_at	1.59e-42	1.08e-43	15.508094	88.378323	0.7866706	PPP1CC	protein phosphatase 1 catalytic subunit gamma
204003_s_at	1.63e-42	1.11e-43	15.505708	88.354291	0.6999213	NUPL2	nucleoporin like 2
203091_at	1.66e-42	1.13e-43	15.503727	88.334333	0.6497674	FUBP1	far upstream element binding protein 1
202338_at	1.66e-42	1.13e-43	15.503638	88.333435	0.7724885	TK1	thymidine kinase 1
221483_s_at	1.70e-42	1.15e-43	15.501371	88.310605	0.6187395	ARPP19	cAMP regulated phosphoprotein 19
209116_x_at	1.79e-42	1.22e-43	-15.496189	88.258406	-2.1155953	HBB	hemoglobin subunit beta
217850_at	1.83e-42	1.24e-43	15.494149	88.23786	0.9534101	GNL3	G protein nucleolar 3
202265_at	1.89e-42	1.28e-43	15.490814	88.204273	0.7411924	BMI1	BMI1 proto-oncogene, polycomb ring finger
218966_at	1.99e-42	1.35e-43	15.485814	88.153931	1.0052996	MYO5C	myosin VC
203571_s_at	2.00e-42	1.36e-43	-15.485301	88.148766	-1.7234664	ADIRF	adipogenesis regulatory factor
221868_at	2.03e-42	1.39e-43	-15.483292	88.128536	-0.9392227	PAIP2B	poly(A) binding protein interacting protein 2B
221830_at	2.06e-42	1.41e-43	15.481928	88.114795	1.2310799	RAP2A	RAP2A, member of RAS oncogene family
203820_s_at	2.14e-42	1.46e-43	15.478305	88.078314	1.9136338	IGF2BP3	insulin like growth factor 2 mRNA binding protein 3
202268_s_at	2.15e-42	1.47e-43	15.477792	88.073151	0.8120934	NAE1	NEDD8 activating enzyme E1 subunit 1
208955_at	2.20e-42	1.50e-43	15.4755	88.050076	0.7717491	DUT	deoxyuridine triphosphatase
203790_s_at	2.21e-42	1.51e-43	-15.474661	88.041634	-1.4786233	RIDA	reactive intermediate imine deaminase A homolog
209135_at	2.28e-42	1.56e-43	15.471854	88.013371	1.1943981	ASPH	aspartate beta-hydroxylase
214687_x_at	2.28e-42	1.56e-43	15.471591	88.010728	1.0474013	ALDOA	aldolase, fructose-bisphosphate A
221758_at	2.38e-42	1.63e-43	-15.46714	87.965922	-0.7007736	ARMC6	armadillo repeat containing 6
219231_at	2.39e-42	1.64e-43	15.466743	87.961919	0.7109466	TGS1	trimethylguanosine synthase 1
208056_s_at	2.43e-42	1.67e-43	-15.465095	87.945337	-0.3968741	CBFA2T3	CBFA2/RUNX1 translocation partner 3
221647_s_at	2.49e-42	1.71e-43	15.462501	87.919221	0.535323	RIC8A	RIC8 guanine nucleotide exchange factor A
202141_s_at	2.52e-42	1.73e-43	15.461446	87.908607	0.7638811	COPS8	COP9 signalosome subunit 8
213101_s_at	2.59e-42	1.78e-43	15.458703	87.881	0.7256938	ACTR3	ARP3 actin related protein 3 homolog
201554_x_at	2.64e-42	1.81e-43	15.456718	87.86102	1.1098408	GYG1	glycogenin 1
213405_at	2.76e-42	1.90e-43	15.452097	87.814516	0.8794791	RAB22A	RAB22A, member RAS oncogene family
202862_at	2.84e-42	1.95e-43	-15.449423	87.787613	-1.1402089	FAH	fumarylacetoacetate hydrolase
200610_s_at	2.84e-42	1.96e-43	15.449235	87.785719	0.6712194	NCL	nucleolin
206101_at	2.97e-42	2.05e-43	-15.444633	87.739413	-1.4771369	ECM2	extracellular matrix protein 2
204589_at	3.05e-42	2.11e-43	15.441924	87.712157	0.9781823	NUAK1	NUAK family kinase 1
208864_s_at	3.09e-42	2.14e-43	15.44052	87.69803	0.8636081	TXN	thioredoxin
205849_s_at	3.15e-42	2.18e-43	15.438714	87.679857	0.5467719	UQCRB	ubiquinol-cytochrome c reductase binding protein
219192_at	3.17e-42	2.19e-43	15.438068	87.673359	0.9699828	UBAP2	ubiquitin associated protein 2
213027_at	3.26e-42	2.25e-43	15.435208	87.644589	0.9069303	TROVE2	TROVE domain family member 2
204608_at	3.36e-42	2.32e-43	-15.432145	87.613777	-1.2960728	ASL	argininosuccinate lyase
218184_at	3.39e-42	2.35e-43	15.43104	87.602656	0.7385926	TULP4	tubby like protein 4
210680_s_at	3.50e-42	2.42e-43	-15.428057	87.572659	-0.9509815	MASP1	mannan binding lectin serine peptidase 1
212092_at	3.82e-42	2.65e-43	15.419253	87.484112	2.2855771	PEG10	paternally expressed 10
207977_s_at	3.99e-42	2.77e-43	-15.414924	87.440576	-0.8390269	DPT	dermatopontin
218189_s_at	4.00e-42	2.78e-43	15.414448	87.435791	0.7608183	NANS	N-acetylneuraminate synthase
221572_s_at	4.10e-42	2.85e-43	15.412004	87.411218	0.6357421	SLC26A6	solute carrier family 26 member 6
200701_at	4.26e-42	2.96e-43	15.40829	87.373866	0.9596498	NPC2	NPC intracellular cholesterol transporter 2
218699_at	4.48e-42	3.12e-43	15.403095	87.321644	1.0509415	RAB29	RAB29, member RAS oncogene family
213572_s_at	4.53e-42	3.15e-43	15.40195	87.310133	1.1332411	SERPINB1	serpin family B member 1
218831_s_at	4.55e-42	3.17e-43	-15.401482	87.305422	-0.8026609	FCGRT	Fc fragment of IgG receptor and transporter
202381_at	4.91e-42	3.42e-43	15.393805	87.228254	1.4654372	ADAM9	ADAM metallopeptidase domain 9
216320_x_at	5.22e-42	3.64e-43	-15.387662	87.166503	-1.1530975	MST1	macrophage stimulating 1
200016_x_at	5.36e-42	3.74e-43	15.385127	87.141036	0.6592189	HNRNPA1	heterogeneous nuclear ribonucleoprotein A1
214097_at	5.44e-42	3.80e-43	15.383541	87.125091	1.0786624	RPS21	ribosomal protein S21
208778_s_at	5.70e-42	3.98e-43	15.378798	87.077429	0.8449409	TCP1	t-complex 1
206074_s_at	5.78e-42	4.04e-43	15.377449	87.063877	1.0376815	HMGA1	high mobility group AT-hook 1
44783_s_at	5.78e-42	4.05e-43	15.377225	87.061625	1.2674138	HEY1	hes related family bHLH transcription factor with YRPW motif 1
211682_x_at	5.81e-42	4.07e-43	-15.376774	87.057093	-1.6770846	UGT2B28	UDP glucuronosyltransferase family 2 member B28
209607_x_at	5.89e-42	4.13e-43	-15.375258	87.041857	-1.222927	SULT1A4///SULT1A3	sulfotransferase family 1A member 4///sulfotransferase family 1A member 3
205012_s_at	6.04e-42	4.23e-43	-15.37276	87.016754	-1.2743106	HAGH	hydroxyacylglutathione hydrolase
221839_s_at	6.43e-42	4.51e-43	15.366547	86.954336	0.7372374	UBAP2	ubiquitin associated protein 2
207396_s_at	6.46e-42	4.53e-43	15.366007	86.948909	0.6831282	ALG3	ALG3, alpha-1,3- mannosyltransferase
201818_at	6.48e-42	4.55e-43	15.365568	86.944505	1.2338101	LPCAT1	lysophosphatidylcholine acyltransferase 1
201807_at	6.99e-42	4.91e-43	15.358096	86.869449	0.7462251	VPS26A	VPS26, retromer complex component A
201475_x_at	7.32e-42	5.14e-43	15.353449	86.822767	0.7115745	MARS	methionyl-tRNA synthetase
211764_s_at	7.65e-42	5.38e-43	15.348983	86.777923	0.7593801	UBE2D1	ubiquitin conjugating enzyme E2 D1
202908_at	7.81e-42	5.50e-43	15.346785	86.755848	0.8689654	WFS1	wolframin ER transmembrane glycoprotein
212270_x_at	7.85e-42	5.53e-43	15.346307	86.751049	0.6538435	RPL17	ribosomal protein L17
217836_s_at	7.91e-42	5.58e-43	15.345418	86.742113	0.8413784	YY1AP1	YY1 associated protein 1
202237_at	8.26e-42	5.82e-43	-15.341145	86.699213	-2.4486442	NNMT	nicotinamide N-methyltransferase
218514_at	8.33e-42	5.88e-43	15.340178	86.689495	0.7359572	SMG8	SMG8, nonsense mediated mRNA decay factor
220037_s_at	8.51e-42	6.01e-43	-15.338044	86.668077	-0.8762158	LYVE1	lymphatic vessel endothelial hyaluronan receptor 1
212474_at	9.31e-42	6.58e-43	15.32904	86.577675	0.925336	AVL9	AVL9 cell migration associated
219913_s_at	9.39e-42	6.64e-43	15.328168	86.568923	0.9007957	CRNKL1	crooked neck pre-mRNA splicing factor 1
216457_s_at	9.68e-42	6.85e-43	15.325063	86.537753	0.7200545	SF3A1	splicing factor 3a subunit 1
206809_s_at	9.73e-42	6.89e-43	15.324498	86.532081	0.6733649	HNRNPA3///HNRNPA3P1	heterogeneous nuclear ribonucleoprotein A3///heterogeneous nuclear ribonucleoprotein A3 pseudogene 1
201618_x_at	1.05e-41	7.45e-43	15.316763	86.454451	0.9012358	GPAA1	glycosylphosphatidylinositol anchor attachment 1
201138_s_at	1.10e-41	7.82e-43	15.311881	86.40545	0.8692967	SSB	Sjogren syndrome antigen B
200741_s_at	1.11e-41	7.85e-43	15.31154	86.402028	0.528131	RPS27	ribosomal protein S27
219083_at	1.14e-41	8.08e-43	15.30872	86.373732	0.657844	SHQ1	SHQ1, H/ACA ribonucleoprotein assembly factor
221826_at	1.14e-41	8.10e-43	15.308488	86.371402	0.5800641	ANGEL2	angel homolog 2
213306_at	1.17e-41	8.35e-43	-15.305437	86.340789	-1.2965026	MPDZ	multiple PDZ domain crumbs cell polarity complex component
218045_x_at	1.22e-41	8.66e-43	-15.301833	86.304627	-0.9288432	PTMS	parathymosin
202757_at	1.24e-41	8.83e-43	15.2999	86.285232	0.6863832	NELFB	negative elongation factor complex member B
201549_x_at	1.28e-41	9.11e-43	15.296769	86.253829	1.1498511	KDM5B	lysine demethylase 5B
220224_at	1.31e-41	9.36e-43	-15.294049	86.226535	-1.8689609	HAO1	hydroxyacid oxidase 1
209976_s_at	1.50e-41	1.07e-42	-15.280545	86.091089	-3.1251121	CYP2E1	cytochrome P450 family 2 subfamily E member 1
202461_at	1.74e-41	1.24e-42	15.265806	85.943299	0.66937	EIF2B2	eukaryotic translation initiation factor 2B subunit beta
212807_s_at	1.78e-41	1.27e-42	15.263832	85.923505	0.8660698	SORT1	sortilin 1
201892_s_at	1.78e-41	1.27e-42	15.263666	85.921842	1.0140105	IMPDH2	inosine monophosphate dehydrogenase 2
212147_at	1.80e-41	1.29e-42	15.262587	85.911023	0.5929805	SMG5	SMG5, nonsense mediated mRNA decay factor
221230_s_at	1.87e-41	1.34e-42	15.258551	85.870566	0.8991719	ARID4B	AT-rich interaction domain 4B
218136_s_at	1.90e-41	1.36e-42	-15.256821	85.853224	-0.7391839	SLC25A37	solute carrier family 25 member 37
212165_at	1.92e-41	1.38e-42	15.255635	85.841339	0.8991695	TMEM183A	transmembrane protein 183A
209657_s_at	2.00e-41	1.43e-42	15.251774	85.802636	0.598078	HSF2	heat shock transcription factor 2
218976_at	2.01e-41	1.44e-42	-15.251231	85.797198	-1.8111447	DNAJC12	DnaJ heat shock protein family (Hsp40) member C12
207537_at	2.14e-41	1.53e-42	-15.245042	85.735163	-1.4096517	PFKFB1	6-phosphofructo-2-kinase/fructose-2,6-biphosphatase 1
216223_at	2.17e-41	1.56e-42	-15.243584	85.720556	-1.4329498	CPN2	carboxypeptidase N subunit 2
208674_x_at	2.31e-41	1.66e-42	15.23733	85.657889	0.6736995	DDOST	dolichyl-diphosphooligosaccharide--protein glycosyltransferase non-catalytic subunit
222037_at	2.31e-41	1.66e-42	15.237116	85.655745	0.7313271	MCM4	minichromosome maintenance complex component 4
201049_s_at	2.34e-41	1.68e-42	15.235803	85.642591	0.5720336	RPS18	ribosomal protein S18
202701_at	2.50e-41	1.80e-42	-15.229223	85.576662	-0.6767515	BMP1	bone morphogenetic protein 1
212696_s_at	2.66e-41	1.92e-42	15.222844	85.512759	0.7288641	RNF4	ring finger protein 4
210272_at	2.67e-41	1.93e-42	-15.222449	85.508805	-2.0680683	CYP2B7P	cytochrome P450 family 2 subfamily B member 7, pseudogene
200607_s_at	2.75e-41	1.98e-42	15.219503	85.479291	1.3401723	RAD21	RAD21 cohesin complex component
202939_at	3.32e-41	2.40e-42	15.20065	85.2905	0.731606	ZMPSTE24	zinc metallopeptidase STE24
200950_at	3.37e-41	2.43e-42	15.199102	85.275001	0.9418252	ARPC1A	actin related protein 2/3 complex subunit 1A
208206_s_at	3.41e-41	2.47e-42	-15.197835	85.262307	-0.5424123	RASGRP2	RAS guanyl releasing protein 2
202340_x_at	3.73e-41	2.69e-42	-15.189013	85.173992	-1.0952219	NR4A1	nuclear receptor subfamily 4 group A member 1
202811_at	3.74e-41	2.70e-42	15.188724	85.171098	0.6500466	STAMBP	STAM binding protein
208660_at	3.75e-41	2.72e-42	15.188176	85.165618	0.7530955	CS	citrate synthase
208934_s_at	3.83e-41	2.78e-42	15.186083	85.144668	1.1335667	LGALS8	galectin 8
203594_at	4.05e-41	2.94e-42	15.180501	85.0888	0.8494703	RTCA	RNA 3'-terminal phosphate cyclase
201786_s_at	4.35e-41	3.15e-42	15.173351	85.017243	0.6694947	ADAR	adenosine deaminase, RNA specific
209305_s_at	4.45e-41	3.23e-42	-15.170959	84.993307	-1.4131959	GADD45B	growth arrest and DNA damage inducible beta
201471_s_at	4.90e-41	3.56e-42	15.161377	84.897441	1.0081762	SQSTM1	sequestosome 1
221514_at	4.96e-41	3.60e-42	15.160088	84.884552	0.844773	UTP14A	UTP14A small subunit processome component
207121_s_at	5.30e-41	3.85e-42	15.1535	84.818647	0.7428815	MAPK6	mitogen-activated protein kinase 6
217504_at	5.76e-41	4.19e-42	-15.145171	84.735346	-1.5525913	ABCA6	ATP binding cassette subfamily A member 6
208788_at	5.97e-41	4.34e-42	15.141521	84.698845	0.9531171	ELOVL5	ELOVL fatty acid elongase 5
219990_at	5.97e-41	4.35e-42	15.141435	84.697986	0.6859411	E2F8	E2F transcription factor 8
209455_at	6.10e-41	4.44e-42	15.13924	84.676034	0.734879	FBXW11	F-box and WD repeat domain containing 11
200723_s_at	6.20e-41	4.52e-42	15.137523	84.658862	0.9516817	CAPRIN1	cell cycle associated protein 1
208684_at	6.51e-41	4.75e-42	15.132542	84.609061	0.8332926	COPA	coatomer protein complex subunit alpha
212537_x_at	6.64e-41	4.85e-42	15.130504	84.58868	0.6504535	RPL17	ribosomal protein L17
220060_s_at	6.95e-41	5.08e-42	15.125972	84.543381	0.4814153	PARPBP	PARP1 binding protein
222105_s_at	8.01e-41	5.85e-42	15.111775	84.401473	0.5620459	NKIRAS2	NFKB inhibitor interacting Ras like 2
202212_at	8.01e-41	5.86e-42	15.111624	84.399964	0.6453771	PES1	pescadillo ribosomal biogenesis factor 1
219299_at	8.01e-41	5.86e-42	15.111616	84.399887	0.7011017	TRMT12	tRNA methyltransferase 12 homolog
222357_at	8.13e-41	5.95e-42	-15.110149	84.38523	-1.0582466	ZBTB20	zinc finger and BTB domain containing 20
219649_at	8.74e-41	6.41e-42	15.102825	84.312042	0.8772205	ALG6	ALG6, alpha-1,3-glucosyltransferase
221584_s_at	8.77e-41	6.43e-42	-15.102425	84.308051	-0.8536994	KCNMA1	potassium calcium-activated channel subfamily M alpha 1
203025_at	9.17e-41	6.73e-42	15.097898	84.262817	0.7135145	NAA10	N(alpha)-acetyltransferase 10, NatA catalytic subunit
222128_at	9.21e-41	6.76e-42	-15.097428	84.258116	-1.1523667	NSUN6	NOP2/Sun RNA methyltransferase family member 6
218181_s_at	9.39e-41	6.90e-42	15.095444	84.238303	1.0234096	MAP4K4	mitogen-activated protein kinase kinase kinase kinase 4
209627_s_at	9.48e-41	6.97e-42	15.094455	84.228423	0.8600699	OSBPL3	oxysterol binding protein like 3
218783_at	9.69e-41	7.13e-42	15.092142	84.205311	0.7988288	INTS7	integrator complex subunit 7
209026_x_at	9.78e-41	7.20e-42	15.091178	84.195685	0.9448865	TUBB	tubulin beta class I
210293_s_at	9.93e-41	7.31e-42	15.089615	84.18007	0.7696939	SEC23B	Sec23 homolog B, coat complex II component
208086_s_at	9.96e-41	7.34e-42	-15.089205	84.17597	-0.4949687	DMD	dystrophin
222372_at	1.01e-40	7.42e-42	-15.088171	84.165649	-1.0231195	MAGI1	membrane associated guanylate kinase, WW and PDZ domain containing 1
202845_s_at	1.02e-40	7.53e-42	15.08676	84.151551	0.669629	RALBP1	ralA binding protein 1
217840_at	1.04e-40	7.68e-42	15.084702	84.130997	0.7622522	DDX41	DEAD-box helicase 41
207007_at	1.08e-40	7.96e-42	-15.081119	84.095209	-1.8251593	NR1I3	nuclear receptor subfamily 1 group I member 3
44120_at	1.11e-40	8.23e-42	15.07786	84.062664	0.5231053	ADCK2	aarF domain containing kinase 2
212828_at	1.12e-40	8.32e-42	15.076761	84.051688	1.0881514	SYNJ2	synaptojanin 2
212133_at	1.18e-40	8.75e-42	15.071755	84.001701	0.5558646	NIPA2	non imprinted in Prader-Willi/Angelman syndrome 2
203799_at	1.19e-40	8.79e-42	-15.071267	83.996834	-1.0555482	CD302	CD302 molecule
215322_at	1.19e-40	8.82e-42	-15.070953	83.99369	-0.6443538	LONRF1	LON peptidase N-terminal domain and ring finger 1
201339_s_at	1.20e-40	8.93e-42	-15.069678	83.980961	-1.009476	SCP2	sterol carrier protein 2
201652_at	1.25e-40	9.28e-42	15.065915	83.943392	0.84589	COPS5	COP9 signalosome subunit 5
207667_s_at	1.31e-40	9.69e-42	-15.061573	83.900042	-0.7497193	MAP2K3	mitogen-activated protein kinase kinase 3
204615_x_at	1.31e-40	9.72e-42	15.061225	83.896575	1.0110726	IDI1	isopentenyl-diphosphate delta isomerase 1
200675_at	1.32e-40	9.78e-42	-15.060658	83.890907	-1.1926803	CD81	CD81 molecule
205284_at	1.34e-40	9.96e-42	15.058773	83.872091	0.7249014	URB2	URB2 ribosome biogenesis 2 homolog (S. cerevisiae)
204781_s_at	1.36e-40	1.01e-41	-15.057018	83.854571	-0.9885865	FAS	Fas cell surface death receptor
206738_at	1.49e-40	1.11e-41	-15.048031	83.76488	-2.0760156	APOC4	apolipoprotein C4
212929_s_at	1.57e-40	1.17e-41	15.043011	83.714782	0.7470753	FAM21D///FAM21A///FAM21C	family with sequence similarity 21, member D///family with sequence similarity 21 member A///family with sequence similarity 21 member C
208640_at	1.57e-40	1.17e-41	15.042507	83.709747	0.5789391	RAC1	ras-related C3 botulinum toxin substrate 1 (rho family, small GTP binding protein Rac1)
207945_s_at	1.59e-40	1.18e-41	15.04164	83.701101	0.7703119	CSNK1D	casein kinase 1 delta
214837_at	1.72e-40	1.29e-41	-15.033285	83.617732	-1.7615481	ALB	albumin
210115_at	1.74e-40	1.30e-41	15.032287	83.607779	0.9143971	RPL39L	ribosomal protein L39 like
215690_x_at	1.78e-40	1.33e-41	15.029817	83.583141	0.8173029	GPAA1	glycosylphosphatidylinositol anchor attachment 1
201240_s_at	1.82e-40	1.36e-41	15.027569	83.560705	0.6941086	SPCS2	signal peptidase complex subunit 2
202241_at	1.85e-40	1.39e-41	-15.025921	83.544274	-1.0719429	TRIB1	tribbles pseudokinase 1
33323_r_at	2.02e-40	1.51e-41	15.017323	83.458515	2.4221932	SFN	stratifin
214235_at	2.12e-40	1.59e-41	-15.012438	83.409793	-1.4750989	CYP3A5	cytochrome P450 family 3 subfamily A member 5
203410_at	2.15e-40	1.61e-41	15.010876	83.394216	0.6433407	AP3M2	adaptor related protein complex 3 mu 2 subunit
208881_x_at	2.25e-40	1.69e-41	15.006087	83.34646	1.0695161	IDI1	isopentenyl-diphosphate delta isomerase 1
203968_s_at	2.33e-40	1.75e-41	15.002744	83.313135	0.7920869	CDC6	cell division cycle 6
209482_at	2.38e-40	1.79e-41	15.000442	83.290182	0.5854583	POP7	POP7 homolog, ribonuclease P/MRP subunit
209703_x_at	2.40e-40	1.80e-41	-14.999514	83.280927	-0.9015025	METTL7A	methyltransferase like 7A
218037_at	2.42e-40	1.82e-41	14.99885	83.274311	0.7494169	FAM134A	family with sequence similarity 134 member A
202602_s_at	2.53e-40	1.90e-41	14.994121	83.227167	0.8765263	HTATSF1	HIV-1 Tat specific factor 1
200990_at	2.54e-40	1.91e-41	14.99369	83.222875	0.8450309	TRIM28	tripartite motif containing 28
200764_s_at	2.71e-40	2.04e-41	14.987089	83.157079	0.7651923	CTNNA1	catenin alpha 1
222382_x_at	2.72e-40	2.05e-41	14.986858	83.154779	0.4641962	NUP205	nucleoporin 205
204442_x_at	2.75e-40	2.08e-41	-14.985517	83.141408	-0.7145567	LTBP4	latent transforming growth factor beta binding protein 4
212997_s_at	2.83e-40	2.14e-41	14.982648	83.112816	0.5364464	TLK2	tousled like kinase 2
208650_s_at	2.92e-40	2.21e-41	14.979351	83.079959	2.3978114
211016_x_at	2.97e-40	2.24e-41	14.977701	83.063517	0.6506244	HSPA4	heat shock protein family A (Hsp70) member 4
202421_at	3.27e-40	2.47e-41	14.967963	82.966495	1.0766756	IGSF3	immunoglobulin superfamily member 3
219521_at	3.45e-40	2.61e-41	-14.962794	82.914996	-0.7078357	B3GAT1	beta-1,3-glucuronyltransferase 1
204459_at	3.62e-40	2.74e-41	14.957862	82.865871	0.604846	CSTF2	cleavage stimulation factor subunit 2
217647_at	3.86e-40	2.92e-41	-14.951347	82.800988	-0.8386199	HP	haptoglobin
201273_s_at	4.01e-40	3.04e-41	14.947387	82.761543	0.755404	SRP9	signal recognition particle 9
200888_s_at	4.34e-40	3.29e-41	14.93947	82.682713	0.5844003	RPL23	ribosomal protein L23
200027_at	4.52e-40	3.43e-41	14.93541	82.642292	0.7048826	NARS	asparaginyl-tRNA synthetase
204649_at	4.58e-40	3.47e-41	14.93409	82.629155	0.5833996	TROAP	trophinin associated protein
200082_s_at	4.62e-40	3.51e-41	14.933003	82.618332	0.6349285	RPS7P11///RPS7	ribosomal protein S7 pseudogene 11///ribosomal protein S7
221992_at	4.65e-40	3.53e-41	-14.932411	82.61244	-1.0675319	PDXDC2P	pyridoxal dependent decarboxylase domain containing 2, pseudogene
200812_at	4.71e-40	3.58e-41	14.930979	82.598188	0.699969	CCT7	chaperonin containing TCP1 subunit 7
200043_at	4.89e-40	3.72e-41	14.927111	82.559679	0.5526668	ERH	enhancer of rudimentary homolog (Drosophila)
1431_at	5.11e-40	3.89e-41	-14.922785	82.516625	-3.1172293	CYP2E1	cytochrome P450 family 2 subfamily E member 1
217256_x_at	5.26e-40	4.00e-41	14.919875	82.487669	0.6339468	RPL36AP7///RPL36AP51///RPL36AP48///LOC643505///LOC641903	ribosomal protein L36a pseudogene 7///ribosomal protein L36a pseudogene 51///ribosomal protein L36a pseudogene 48///similar to large subunit ribosomal protein L36a///similar to large subunit ribosomal protein L36a
218041_x_at	5.48e-40	4.17e-41	-14.91567	82.445818	-1.0929337	SLC38A2	solute carrier family 38 member 2
220858_at	5.79e-40	4.42e-41	-14.910067	82.390068	-1.0243422	SORBS2	sorbin and SH3 domain containing 2
220924_s_at	5.80e-40	4.43e-41	-14.909812	82.387528	-1.1187739	SLC38A2	solute carrier family 38 member 2
218852_at	6.14e-40	4.68e-41	14.904142	82.331122	0.9270218	PPP2R3C	protein phosphatase 2 regulatory subunit B''gamma
218911_at	6.17e-40	4.72e-41	14.903465	82.324382	0.5924418	YEATS4	YEATS domain containing 4
218611_at	6.62e-40	5.06e-41	14.896391	82.254012	0.9684148	IER5	immediate early response 5
207837_at	6.70e-40	5.13e-41	-14.895151	82.24168	-0.6871891	RBPMS	RNA binding protein with multiple splicing
201948_at	6.82e-40	5.22e-41	14.89333	82.223573	0.7600954	GNL2	G protein nucleolar 2
218829_s_at	6.85e-40	5.25e-41	14.8928	82.218296	1.013328	CHD7	chromodomain helicase DNA binding protein 7
200996_at	6.87e-40	5.26e-41	14.892481	82.215126	0.8669087	ACTR3	ARP3 actin related protein 3 homolog
202913_at	6.93e-40	5.31e-41	14.891526	82.20563	0.6571115	ARHGEF11	Rho guanine nucleotide exchange factor 11
219979_s_at	7.12e-40	5.46e-41	14.888803	82.178541	0.6867351	HIKESHI	Hikeshi, heat shock protein nuclear import factor
218331_s_at	7.31e-40	5.61e-41	14.886116	82.151823	0.8760668	FAM208B	family with sequence similarity 208 member B
208638_at	7.36e-40	5.65e-41	14.885381	82.144517	0.7730003	PDIA6	protein disulfide isomerase family A member 6
208724_s_at	7.43e-40	5.71e-41	14.884321	82.133977	0.6354837	RAB1A	RAB1A, member RAS oncogene family
200913_at	7.48e-40	5.75e-41	14.883653	82.127329	0.7782605	PPM1G	protein phosphatase, Mg2+/Mn2+ dependent 1G
209654_at	7.62e-40	5.86e-41	14.881748	82.108389	0.7480916	ICE1	interactor of little elongation complex ELL subunit 1
221482_s_at	7.70e-40	5.92e-41	14.880661	82.097582	0.9384357	ARPP19	cAMP regulated phosphoprotein 19
204559_s_at	7.97e-40	6.14e-41	14.877063	82.061805	0.7516691	LSM7	LSM7 homolog, U6 small nuclear RNA and mRNA degradation associated
200994_at	8.34e-40	6.42e-41	14.872547	82.016909	0.8091788	IPO7	importin 7
217884_at	8.72e-40	6.72e-41	14.867975	81.971455	0.5614428	NAT10	N-acetyltransferase 10
212800_at	8.84e-40	6.82e-41	14.866567	81.957458	0.6185982	STX6	syntaxin 6
201139_s_at	9.00e-40	6.95e-41	14.864706	81.938959	0.8260804	SSB	Sjogren syndrome antigen B
203758_at	9.03e-40	6.98e-41	-14.864289	81.934816	-1.3362557	CTSO	cathepsin O
209123_at	9.20e-40	7.11e-41	-14.862361	81.915656	-1.0776973	QDPR	quinoid dihydropteridine reductase
220554_at	9.24e-40	7.15e-41	-14.861834	81.910422	-1.8083774	SLC22A7	solute carrier family 22 member 7
200031_s_at	9.37e-40	7.25e-41	14.860451	81.896677	0.478297	RPS11	ribosomal protein S11
202724_s_at	9.38e-40	7.26e-41	-14.860304	81.895208	-1.0719825	FOXO1	forkhead box O1
218334_at	9.73e-40	7.54e-41	14.856516	81.85757	0.7185372	THOC7	THO complex 7
205876_at	9.85e-40	7.64e-41	-14.855205	81.84454	-0.4369503	LIFR	leukemia inhibitory factor receptor alpha
205234_at	9.96e-40	7.73e-41	-14.854056	81.833119	-1.0692996	SLC16A4	solute carrier family 16 member 4
203418_at	1.01e-39	7.81e-41	14.852981	81.822438	0.941599	CCNA2	cyclin A2
219880_at	1.03e-39	7.97e-41	14.85093	81.802058	0.7601636
203909_at	1.06e-39	8.22e-41	14.847805	81.771008	0.7980408	SLC9A6	solute carrier family 9 member A6
218423_x_at	1.10e-39	8.55e-41	14.843872	81.731926	0.7973858	VPS54	VPS54, GARP complex subunit
211202_s_at	1.11e-39	8.60e-41	14.843357	81.726809	1.0467421	KDM5B	lysine demethylase 5B
211494_s_at	1.14e-39	8.89e-41	-14.839999	81.693456	-0.7690443	SLC4A4	solute carrier family 4 member 4
209796_s_at	1.17e-39	9.08e-41	14.837864	81.672246	1.0744153	CNPY2	canopy FGF signaling regulator 2
204288_s_at	1.17e-39	9.13e-41	-14.837353	81.667165	-1.374887	SORBS2	sorbin and SH3 domain containing 2
203743_s_at	1.18e-39	9.18e-41	14.836782	81.661497	0.9264259	TDG	thymine DNA glycosylase
208736_at	1.26e-39	9.83e-41	14.829904	81.59318	0.8397036	ARPC3	actin related protein 2/3 complex subunit 3
201473_at	1.26e-39	9.84e-41	-14.82983	81.592444	-1.1487575	JUNB	JunB proto-oncogene, AP-1 transcription factor subunit
202604_x_at	1.28e-39	9.99e-41	14.828348	81.577727	0.6338436	ADAM10	ADAM metallopeptidase domain 10
218698_at	1.30e-39	1.02e-40	14.826477	81.559141	0.7985242	APIP	APAF1 interacting protein
202946_s_at	1.31e-39	1.02e-40	14.825782	81.552243	1.0593099	BTBD3	BTB domain containing 3
209817_at	1.31e-39	1.03e-40	14.825594	81.550372	0.8106687	PPP3CB	protein phosphatase 3 catalytic subunit beta
203013_at	1.37e-39	1.07e-40	14.821215	81.506889	0.7073373	ECD	ecdysoneless cell cycle regulator
207255_at	1.45e-39	1.14e-40	-14.815271	81.447872	-1.5126078	LEPR	leptin receptor
219324_at	1.46e-39	1.15e-40	14.814604	81.441253	0.6492945	NOL12///TRIOBP	nucleolar protein 12///TRIO and F-actin binding protein
203034_s_at	1.48e-39	1.16e-40	14.813128	81.42659	0.4756892	RPL27AP6///RPL27A	ribosomal protein L27a pseudogene 6///ribosomal protein L27a
218689_at	1.54e-39	1.21e-40	14.80942	81.389785	0.652488	FANCF	Fanconi anemia complementation group F
222369_at	1.56e-39	1.23e-40	14.807746	81.373169	0.9090916	PLXND1	plexin D1
205221_at	1.69e-39	1.33e-40	-14.79995	81.295788	-1.5939655	HGD	homogentisate 1,2-dioxygenase
205078_at	1.72e-39	1.35e-40	14.798056	81.276985	0.8971072	PIGF	phosphatidylinositol glycan anchor biosynthesis class F
203545_at	1.73e-39	1.36e-40	14.797305	81.269531	0.7280704	ALG8	ALG8, alpha-1,3-glucosyltransferase
208897_s_at	1.78e-39	1.40e-40	14.794176	81.238481	0.6810231	DDX18	DEAD-box helicase 18
218598_at	1.87e-39	1.47e-40	14.789246	81.189561	0.5187773	RINT1	RAD50 interactor 1
222316_at	1.87e-39	1.48e-40	-14.789199	81.18909	-0.9816562	USO1	USO1 vesicle transport factor
200631_s_at	1.95e-39	1.54e-40	14.784976	81.147193	0.7017105	SET	SET nuclear proto-oncogene
203344_s_at	2.06e-39	1.63e-40	14.779418	81.092056	1.0172432	RBBP8	RB binding protein 8, endonuclease
203739_at	2.09e-39	1.65e-40	14.778217	81.08014	0.9702764	ZNF217	zinc finger protein 217
207740_s_at	2.14e-39	1.69e-40	14.775636	81.054536	0.7240887	NUP62	nucleoporin 62
217196_s_at	2.16e-39	1.70e-40	14.774757	81.045816	0.8423978	CAMSAP2	calmodulin regulated spectrin associated protein family member 2
201758_at	2.23e-39	1.76e-40	14.771316	81.01168	0.7054531	TSG101	tumor susceptibility 101
219797_at	2.32e-39	1.84e-40	14.767266	80.971512	0.5640444	MGAT4A	mannosyl (alpha-1,3-)-glycoprotein beta-1,4-N-acetylglucosaminyltransferase, isozyme A
212635_at	2.35e-39	1.86e-40	14.765939	80.958354	0.6569216	TNPO1	transportin 1
200017_at	2.43e-39	1.92e-40	14.762706	80.92629	0.483741	RPS27A	ribosomal protein S27a
202567_at	2.46e-39	1.94e-40	14.761481	80.914152	0.6110641	SNRPD3	small nuclear ribonucleoprotein D3 polypeptide
200038_s_at	2.64e-39	2.09e-40	14.754088	80.84084	0.636281	RPL17	ribosomal protein L17
212023_s_at	2.70e-39	2.14e-40	14.752001	80.82015	0.7480222	MKI67	marker of proliferation Ki-67
200872_at	2.75e-39	2.18e-40	14.750034	80.800653	1.2227851	S100A10	S100 calcium binding protein A10
212543_at	2.80e-39	2.23e-40	-14.747964	80.780131	-1.1576099	AIM1	absent in melanoma 1
209656_s_at	2.86e-39	2.27e-40	-14.745877	80.759442	-1.5283134	TMEM47	transmembrane protein 47
218542_at	3.06e-39	2.44e-40	14.738882	80.690114	0.8202588	CEP55	centrosomal protein 55
208954_s_at	3.27e-39	2.60e-40	14.732175	80.623644	0.536697	LARP4B	La ribonucleoprotein domain family member 4B
208999_at	3.30e-39	2.63e-40	14.731181	80.613788	0.822349	SEPT8	septin 8
217998_at	3.33e-39	2.65e-40	-14.730333	80.605386	-0.8559827	LOC652993///PHLDA1	uncharacterized LOC652993///pleckstrin homology like domain family A member 1
205826_at	3.52e-39	2.80e-40	-14.724845	80.551014	-0.5281923	MYOM2	myomesin 2
221920_s_at	3.60e-39	2.87e-40	-14.722489	80.527671	-0.6565385	SLC25A37	solute carrier family 25 member 37
200998_s_at	3.71e-39	2.96e-40	14.719447	80.497533	1.2316406	CKAP4	cytoskeleton associated protein 4
208912_s_at	3.75e-39	2.99e-40	14.718178	80.48496	0.5689886	CNP	2',3'-cyclic nucleotide 3' phosphodiesterase
202427_s_at	3.76e-39	3.01e-40	14.717754	80.480759	0.9898558	MPC2	mitochondrial pyruvate carrier 2
204720_s_at	4.07e-39	3.25e-40	14.70991	80.403063	1.1238108	DNAJC6	DnaJ heat shock protein family (Hsp40) member C6
219541_at	4.43e-39	3.54e-40	-14.701253	80.317334	-1.2115377	LIME1	Lck interacting transmembrane adaptor 1
208715_at	4.65e-39	3.72e-40	14.69626	80.267897	0.6939589	TMCO1	transmembrane and coiled-coil domains 1
208876_s_at	4.65e-39	3.72e-40	14.696242	80.267713	0.7444998	PAK2	p21 (RAC1) activated kinase 2
218247_s_at	4.68e-39	3.75e-40	14.695572	80.261079	0.8896853	MEX3C	mex-3 RNA binding family member C
216088_s_at	4.80e-39	3.84e-40	14.693055	80.236159	0.7870927	PSMA7	proteasome subunit alpha 7
203098_at	4.95e-39	3.97e-40	14.6898	80.20394	0.6701268	CDYL	chromodomain Y-like
214584_x_at	4.97e-39	3.98e-40	-14.689473	80.200697	-0.5145243	ACACB	acetyl-CoA carboxylase beta
203428_s_at	5.17e-39	4.15e-40	14.685432	80.1607	0.9910616	ASF1A	anti-silencing function 1A histone chaperone
213246_at	5.25e-39	4.22e-40	14.683743	80.143977	0.9412709	TMEM251	transmembrane protein 251
203612_at	5.52e-39	4.43e-40	14.678706	80.094121	0.6054764	BYSL	bystin like
218653_at	5.67e-39	4.56e-40	-14.675959	80.066937	-1.5188308	SLC25A15	solute carrier family 25 member 15
204460_s_at	5.90e-39	4.75e-40	14.67182	80.025984	0.6291051	RAD1	RAD1 checkpoint DNA exonuclease
203774_at	6.12e-39	4.93e-40	14.668049	79.988668	1.0016968	MTR	5-methyltetrahydrofolate-homocysteine methyltransferase
201491_at	6.36e-39	5.12e-40	14.664257	79.951148	0.7912126	AHSA1	activator of Hsp90 ATPase activity 1
211729_x_at	6.59e-39	5.31e-40	14.660626	79.915229	1.1154911	BLVRA	biliverdin reductase A
204835_at	6.63e-39	5.35e-40	14.659852	79.907571	0.6114565	POLA1	DNA polymerase alpha 1, catalytic subunit
221931_s_at	6.73e-39	5.42e-40	14.658397	79.893172	0.7978903	SEH1L	SEH1 like nucleoporin
210896_s_at	6.85e-39	5.53e-40	14.656539	79.874792	1.5520145	ASPH	aspartate beta-hydroxylase
215221_at	7.08e-39	5.72e-40	-14.653102	79.840797	-0.6400269	FOXP1	forkhead box P1
203164_at	7.38e-39	5.96e-40	14.648892	79.799155	0.8282679	SLC33A1	solute carrier family 33 member 1
208818_s_at	8.19e-39	6.62e-40	-14.638382	79.695228	-1.1524227	COMT	catechol-O-methyltransferase
200080_s_at	8.27e-39	6.69e-40	14.637338	79.684906	0.5015108	H3F3AP6///H3F3AP4///H3F3A	H3 histone, family 3A, pseudogene 6///H3 histone, family 3A, pseudogene 4///H3 histone, family 3A
212773_s_at	8.29e-39	6.71e-40	14.637041	79.681971	0.8813136	TOMM20	translocase of outer mitochondrial membrane 20
202097_at	8.61e-39	6.97e-40	14.633182	79.643812	0.7059589	NUP153	nucleoporin 153
219512_at	8.83e-39	7.15e-40	14.630572	79.618019	0.6599713	DSN1	DSN1 homolog, MIS12 kinetochore complex component
203819_s_at	9.27e-39	7.51e-40	14.625634	79.569202	1.766009	IGF2BP3	insulin like growth factor 2 mRNA binding protein 3
210527_x_at	9.47e-39	7.68e-40	14.623417	79.547291	0.5677222	TUBA3C	tubulin alpha 3c
219035_s_at	9.62e-39	7.81e-40	14.621742	79.530735	0.7700373	RNF34	ring finger protein 34
212042_x_at	9.84e-39	7.99e-40	14.6194	79.507585	0.6381134	RPL7	ribosomal protein L7
219108_x_at	9.99e-39	8.12e-40	14.617816	79.491932	0.7051737	DDX27	DEAD-box helicase 27
207409_at	1.03e-38	8.33e-40	-14.615182	79.465902	-2.3774965	LECT2	leukocyte cell derived chemotaxin 2
210521_s_at	1.04e-38	8.50e-40	-14.613213	79.446441	-2.0464378	FETUB	fetuin B
203455_s_at	1.05e-38	8.52e-40	-14.612988	79.444218	-0.7357716	SAT1	spermidine/spermine N1-acetyltransferase 1
219934_s_at	1.06e-38	8.62e-40	-14.611819	79.43267	-1.5797774	SULT1E1	sulfotransferase family 1E member 1
200909_s_at	1.06e-38	8.62e-40	14.611759	79.432073	0.5327953	RPLP2	ribosomal protein lateral stalk subunit P2
208682_s_at	1.07e-38	8.76e-40	14.61014	79.416077	0.8170163	MAGED2	MAGE family member D2
201886_at	1.08e-38	8.81e-40	-14.60957	79.410449	-0.8688027	DCAF11	DDB1 and CUL4 associated factor 11
201328_at	1.14e-38	9.30e-40	-14.604077	79.356179	-1.1638581	ETS2	ETS proto-oncogene 2, transcription factor
208126_s_at	1.14e-38	9.32e-40	-14.603864	79.354068	-1.8053344	CYP2C18	cytochrome P450 family 2 subfamily C member 18
218924_s_at	1.22e-38	9.95e-40	-14.597271	79.288946	-0.9474124	CTBS	chitobiase
201398_s_at	1.23e-38	1.01e-39	14.595931	79.27571	0.6766818	TRAM1	translocation associated membrane protein 1
202189_x_at	1.24e-38	1.02e-39	14.595059	79.267095	0.5634518	PTBP1	polypyrimidine tract binding protein 1
210580_x_at	1.27e-38	1.04e-39	-14.592997	79.24673	-1.0021963	SULT1A4///SULT1A3	sulfotransferase family 1A member 4///sulfotransferase family 1A member 3
201676_x_at	1.28e-38	1.05e-39	14.591892	79.235812	0.615151	PSMA1	proteasome subunit alpha 1
203956_at	1.35e-38	1.11e-39	14.586422	79.181788	0.6934411	MORC2	MORC family CW-type zinc finger 2
203630_s_at	1.37e-38	1.13e-39	14.584886	79.166628	1.0249542	COG5	component of oligomeric golgi complex 5
213119_at	1.37e-38	1.13e-39	14.584732	79.165099	0.6654802	SLC36A1	solute carrier family 36 member 1
204349_at	1.43e-38	1.17e-39	14.58066	79.124896	0.600917	MED7	mediator complex subunit 7
201001_s_at	1.44e-38	1.18e-39	14.580157	79.119933	0.8139119	TMEM189-UBE2V1///UBE2V1	TMEM189-UBE2V1 readthrough///ubiquitin conjugating enzyme E2 V1
218140_x_at	1.44e-38	1.19e-39	14.579637	79.114791	0.6781651	SRPRB	SRP receptor beta subunit
213448_at	1.53e-38	1.25e-39	14.574032	79.059453	0.8570187	MTX1	metaxin 1
218298_s_at	1.59e-38	1.31e-39	-14.569732	79.017006	-0.8555666	C14orf159	chromosome 14 open reading frame 159
212725_s_at	1.60e-38	1.32e-39	14.569161	79.011374	0.8001168	TUG1	taurine up-regulated 1 (non-protein coding)
209186_at	1.60e-38	1.32e-39	14.569096	79.010733	0.7760322	ATP2A2	ATPase sarcoplasmic/endoplasmic reticulum Ca2+ transporting 2
201657_at	1.63e-38	1.34e-39	14.567377	78.993762	0.6740063	ARL1	ADP ribosylation factor like GTPase 1
218956_s_at	1.65e-38	1.36e-39	14.565704	78.977252	0.582314	PTCD1	pentatricopeptide repeat domain 1
217846_at	1.81e-38	1.49e-39	14.556497	78.886386	0.5847491	QARS	glutaminyl-tRNA synthetase
205107_s_at	1.86e-38	1.53e-39	14.553659	78.858377	0.507769	EFNA4	ephrin A4
208747_s_at	1.89e-38	1.56e-39	-14.551977	78.841788	-1.0579996	C1S	complement component 1, s subcomponent
201629_s_at	1.95e-38	1.61e-39	14.548689	78.809339	1.0870696	ACP1	acid phosphatase 1, soluble
211746_x_at	2.02e-38	1.67e-39	14.545297	78.775872	0.5971982	PSMA1	proteasome subunit alpha 1
204046_at	2.05e-38	1.70e-39	-14.543556	78.7587	-0.4515847	PLCB2	phospholipase C beta 2
210653_s_at	2.13e-38	1.76e-39	-14.539563	78.719315	-1.1498143	BCKDHB	branched chain keto acid dehydrogenase E1 subunit beta
208893_s_at	2.16e-38	1.78e-39	-14.538397	78.707814	-1.0794436	DUSP6	dual specificity phosphatase 6
208922_s_at	2.20e-38	1.82e-39	-14.536534	78.68944	-0.6054814	NXF1	nuclear RNA export factor 1
219007_at	2.26e-38	1.88e-39	14.533347	78.658007	0.7352482	NUP43	nucleoporin 43
218209_s_at	2.29e-38	1.90e-39	14.532276	78.647442	0.9241122	RPRD1A	regulation of nuclear pre-mRNA domain containing 1A
58696_at	2.35e-38	1.95e-39	14.529418	78.619254	0.8271377	EXOSC4	exosome component 4
211038_s_at	2.37e-38	1.97e-39	-14.528529	78.610486	-0.9793552	CROCCP2///CROCC	ciliary rootlet coiled-coil, rootletin pseudogene 2///ciliary rootlet coiled-coil, rootletin
211715_s_at	2.39e-38	1.99e-39	-14.527584	78.601173	-1.5111791	BDH1	3-hydroxybutyrate dehydrogenase, type 1
204521_at	2.43e-38	2.02e-39	14.525995	78.585504	0.8656154	FAM216A	family with sequence similarity 216 member A
201575_at	2.46e-38	2.04e-39	14.524774	78.573466	0.6266573	SNW1	SNW domain containing 1
208921_s_at	2.58e-38	2.14e-39	14.519979	78.526188	1.2377238	SRI	sorcin
210023_s_at	2.58e-38	2.15e-39	14.519578	78.522228	0.6025721	PCGF1	polycomb group ring finger 1
204839_at	2.62e-38	2.18e-39	14.518016	78.506831	0.7379637	POP5	POP5 homolog, ribonuclease P/MRP subunit
211270_x_at	2.71e-38	2.26e-39	14.514706	78.474201	0.5584457	PTBP1	polypyrimidine tract binding protein 1
218721_s_at	2.88e-38	2.40e-39	14.508308	78.411137	0.7700159	C1orf27	chromosome 1 open reading frame 27
200773_x_at	3.20e-38	2.67e-39	14.497844	78.308008	0.5014746	LOC643287///PTMA	similar to prothymosin alpha///prothymosin, alpha
208824_x_at	3.60e-38	3.00e-39	14.485893	78.190265	0.6234834	CDK16	cyclin dependent kinase 16
220161_s_at	3.60e-38	3.01e-39	-14.485715	78.188506	-1.1601867	EPB41L4B	erythrocyte membrane protein band 4.1 like 4B
209509_s_at	3.61e-38	3.01e-39	14.4855	78.186392	0.7211348	DPAGT1	dolichyl-phosphate N-acetylglucosaminephosphotransferase 1
218901_at	3.78e-38	3.16e-39	-14.480669	78.138805	-1.015078	PLSCR4	phospholipid scramblase 4
217900_at	3.80e-38	3.18e-39	14.480076	78.132966	0.7920944	IARS2	isoleucyl-tRNA synthetase 2, mitochondrial
218847_at	3.94e-38	3.30e-39	14.476396	78.096717	1.6834927	IGF2BP2	insulin like growth factor 2 mRNA binding protein 2
212568_s_at	4.24e-38	3.55e-39	14.468922	78.02312	0.9851037	DLAT	dihydrolipoamide S-acetyltransferase
217976_s_at	4.30e-38	3.60e-39	14.46741	78.008232	0.7052968	DYNC1LI1	dynein cytoplasmic 1 light intermediate chain 1
207098_s_at	4.31e-38	3.61e-39	14.467173	78.005896	0.6429101	MFN1	mitofusin 1
206542_s_at	4.36e-38	3.66e-39	-14.465873	77.993097	-0.9346097	SMARCA2	SWI/SNF related, matrix associated, actin dependent regulator of chromatin, subfamily a, member 2
202576_s_at	4.42e-38	3.70e-39	-14.464625	77.980809	-0.4985292	DDX19A///DDX19B	DEAD-box helicase 19A///DEAD-box helicase 19B
203881_s_at	4.61e-38	3.87e-39	-14.460236	77.9376	-1.2186146	DMD	dystrophin
203466_at	4.77e-38	4.01e-39	14.456727	77.903052	0.7987741	MPV17	MPV17, mitochondrial inner membrane protein
201517_at	4.92e-38	4.14e-39	14.45346	77.870894	0.8014234	NCBP2	nuclear cap binding protein subunit 2
205930_at	5.01e-38	4.22e-39	14.451561	77.852202	0.6309753	GTF2E1	general transcription factor IIE subunit 1
211662_s_at	5.15e-38	4.33e-39	14.448877	77.825786	0.6431415	VDAC2	voltage dependent anion channel 2
208817_at	5.23e-38	4.41e-39	-14.44711	77.808393	-1.1390823	COMT	catechol-O-methyltransferase
208739_x_at	5.39e-38	4.54e-39	14.444155	77.779315	0.8618651	SUMO2	small ubiquitin-like modifier 2
218567_x_at	5.72e-38	4.82e-39	14.438022	77.718964	0.6502854	DPP3	dipeptidyl peptidase 3
212050_at	6.01e-38	5.07e-39	14.432917	77.668746	0.652084	WIPF2	WAS/WASL interacting protein family member 2
213056_at	6.02e-38	5.08e-39	-14.432766	77.667259	-0.9286205	FRMD4B	FERM domain containing 4B
209374_s_at	6.15e-38	5.19e-39	-14.430475	77.644715	-1.8753067	IGHM	immunoglobulin heavy constant mu
201699_at	6.18e-38	5.22e-39	14.429972	77.639772	0.6586045	PSMC6	proteasome 26S subunit, ATPase 6
212334_at	6.67e-38	5.64e-39	14.422208	77.563402	0.7304721	GNS	glucosamine (N-acetyl)-6-sulfatase
214264_s_at	6.68e-38	5.64e-39	14.422073	77.562073	0.5946727	EFCAB11	EF-hand calcium binding domain 11
218988_at	6.84e-38	5.79e-39	14.419537	77.537137	0.7915976	SLC35E3	solute carrier family 35 member E3
221560_at	7.39e-38	6.26e-39	14.411637	77.459451	0.6815198	MARK4	microtubule affinity regulating kinase 4
215103_at	7.68e-38	6.50e-39	-14.407793	77.421653	-1.5067534	CYP2C18	cytochrome P450 family 2 subfamily C member 18
215870_s_at	8.08e-38	6.85e-39	-14.402504	77.369661	-0.59977	PLA2G5	phospholipase A2 group V
58900_at	8.33e-38	7.06e-39	-14.399381	77.338958	-0.4868383
202852_s_at	9.24e-38	7.83e-39	14.388846	77.235416	0.5469687	AAGAB	alpha- and gamma-adaptin binding protein
218973_at	9.33e-38	7.92e-39	14.387806	77.225192	0.5721748	EFL1	elongation factor like GTPase 1
215754_at	9.33e-38	7.92e-39	-14.387774	77.224883	-0.6741583	SCARB2	scavenger receptor class B member 2
209748_at	9.58e-38	8.13e-39	14.385046	77.198079	0.5917016	SPAST	spastin
221727_at	1.01e-37	8.56e-39	14.379901	77.147519	1.031224	SUB1	SUB1 homolog, transcriptional regulator
219219_at	1.02e-37	8.64e-39	14.378972	77.138397	0.5347488	TMEM160	transmembrane protein 160
211922_s_at	1.03e-37	8.74e-39	-14.377783	77.126711	-1.4169797	CAT	catalase
213733_at	1.10e-37	9.34e-39	-14.371081	77.060877	-0.7005616	MYO1F	myosin IF
203642_s_at	1.13e-37	9.62e-39	-14.368014	77.030755	-1.0866257	COBLL1	cordon-bleu WH2 repeat protein like 1
221229_s_at	1.14e-37	9.73e-39	14.36691	77.019911	0.6115655	TRMT61B	tRNA methyltransferase 61B
208875_s_at	1.15e-37	9.80e-39	14.366202	77.012956	0.7984567	PAK2	p21 (RAC1) activated kinase 2
221494_x_at	1.19e-37	1.01e-38	14.362824	76.97978	0.5047137	EIF3K	eukaryotic translation initiation factor 3 subunit K
219737_s_at	1.20e-37	1.03e-38	-14.361621	76.967972	-0.9096899	PCDH9	protocadherin 9
216323_x_at	1.34e-37	1.15e-38	14.350143	76.855268	0.5030808	TUBA3D	tubulin alpha 3d
207660_at	1.37e-37	1.17e-38	-14.34824	76.836588	-0.5589333	DMD	dystrophin
205568_at	1.43e-37	1.22e-38	-14.343938	76.794351	-2.1680945	AQP9	aquaporin 9
213206_at	1.47e-37	1.25e-38	14.34114	76.766888	0.5695482	GOSR2	golgi SNAP receptor complex member 2
205429_s_at	1.48e-37	1.26e-38	14.340305	76.758697	0.7319131	MPP6	membrane palmitoylated protein 6
207330_at	1.50e-37	1.28e-38	-14.338816	76.744086	-1.8058054	PZP	PZP, alpha-2-macroglobulin like
221556_at	1.52e-37	1.30e-38	-14.337249	76.7287	-1.2624442	CDC14B	cell division cycle 14B
208854_s_at	1.52e-37	1.30e-38	14.337157	76.727801	0.8765574	STK24	serine/threonine kinase 24
209980_s_at	1.53e-37	1.31e-38	-14.336653	76.722856	-1.6147956	SHMT1	serine hydroxymethyltransferase 1
211684_s_at	1.53e-37	1.31e-38	14.3366	76.722333	0.7026507	DYNC1I2P1///DYNC1I2	dynein cytoplasmic 1 intermediate chain 2 pseudogene 1///dynein cytoplasmic 1 intermediate chain 2
217726_at	1.53e-37	1.31e-38	14.336492	76.721278	0.5760535	COPZ1	coatomer protein complex subunit zeta 1
212429_s_at	1.57e-37	1.35e-38	14.333975	76.696571	0.6139761	GTF3C2	general transcription factor IIIC subunit 2
210326_at	1.64e-37	1.41e-38	-14.329639	76.654021	-1.8897569	AGXT	alanine-glyoxylate aminotransferase
221984_s_at	1.64e-37	1.41e-38	14.329574	76.653384	0.659664	FAM134A	family with sequence similarity 134 member A
211971_s_at	1.83e-37	1.57e-38	14.318353	76.543304	0.7453707	LRPPRC	leucine rich pentatricopeptide repeat containing
208753_s_at	1.94e-37	1.67e-38	14.31222	76.483145	0.9250064	NAP1L1	nucleosome assembly protein 1 like 1
209301_at	1.99e-37	1.71e-38	-14.309503	76.456494	-1.7575456	CA2	carbonic anhydrase 2
221058_s_at	2.14e-37	1.85e-38	14.301994	76.382859	0.7555796	CKLF	chemokine like factor
200048_s_at	2.14e-37	1.85e-38	14.301981	76.382736	0.6357011	JTB	jumping translocation breakpoint
200045_at	2.33e-37	2.01e-38	14.293442	76.299014	0.6795519	ABCF1	ATP binding cassette subfamily F member 1
201385_at	2.38e-37	2.06e-38	14.29098	76.274888	0.5415983	DHX15	DEAH-box helicase 15
208780_x_at	2.38e-37	2.06e-38	14.290896	76.274061	0.510566	VAPA	VAMP associated protein A
212332_at	2.44e-37	2.11e-38	-14.2885	76.250577	-1.1996256	RBL2	RB transcriptional corepressor like 2
203415_at	2.56e-37	2.21e-38	14.283714	76.203665	0.700617	PDCD6	programmed cell death 6
218631_at	2.69e-37	2.33e-38	-14.278367	76.151264	-0.9316651	AVPI1	arginine vasopressin induced 1
218270_at	2.71e-37	2.35e-38	14.277612	76.143866	0.6483062	MRPL24	mitochondrial ribosomal protein L24
202298_at	2.97e-37	2.57e-38	14.268422	76.053826	0.5620224	NDUFA1	NADH:ubiquinone oxidoreductase subunit A1
220968_s_at	3.00e-37	2.60e-38	-14.267316	76.042992	-0.5353989	TSPAN9	tetraspanin 9
213473_at	3.00e-37	2.60e-38	14.267294	76.042773	0.5706016	BRAP	BRCA1 associated protein
209064_x_at	3.17e-37	2.75e-38	14.26142	75.985237	0.9350195	PAIP1	poly(A) binding protein interacting protein 1
218843_at	3.19e-37	2.77e-38	-14.260768	75.978853	-0.9022984	FNDC4	fibronectin type III domain containing 4
218836_at	3.22e-37	2.80e-38	14.259739	75.968768	0.5205471	RPP21	ribonuclease P/MRP subunit p21
202815_s_at	3.42e-37	2.97e-38	-14.253717	75.909797	-0.528132	HEXIM1	hexamethylene bisacetamide inducible 1
202658_at	3.42e-37	2.97e-38	14.253532	75.907978	0.8549833	PEX11B	peroxisomal biogenesis factor 11 beta
208763_s_at	3.49e-37	3.03e-38	-14.251531	75.888389	-1.336602	TSC22D3	TSC22 domain family member 3
213671_s_at	3.81e-37	3.31e-38	14.242622	75.801161	0.8500233	MARS	methionyl-tRNA synthetase
210927_x_at	4.08e-37	3.55e-38	14.235612	75.73253	0.5342397	JTB	jumping translocation breakpoint
203648_at	4.26e-37	3.71e-38	14.23116	75.688962	0.6130362	TATDN2	TatD DNase domain containing 2
220691_at	4.38e-37	3.82e-38	-14.228175	75.659743	-0.4481492	SGMS1	sphingomyelin synthase 1
201662_s_at	4.43e-37	3.86e-38	14.227076	75.648993	1.1005097	ACSL3	acyl-CoA synthetase long-chain family member 3
206259_at	4.43e-37	3.86e-38	-14.227028	75.648518	-1.0474108	PROC	protein C, inactivator of coagulation factors Va and VIIIa
202959_at	4.43e-37	3.86e-38	-14.226965	75.647904	-1.0781223	MUT	methylmalonyl-CoA mutase
209916_at	4.45e-37	3.88e-38	-14.226404	75.642419	-1.0126649	DHTKD1	dehydrogenase E1 and transketolase domain containing 1
210211_s_at	4.52e-37	3.94e-38	14.224852	75.627226	0.7847842	HSP90AA1	heat shock protein 90 alpha family class A member 1
202915_s_at	4.65e-37	4.06e-38	14.221949	75.598822	0.8417908	FAM20B	family with sequence similarity 20 member B
216600_x_at	4.68e-37	4.09e-38	-14.221113	75.590641	-0.6538609
201980_s_at	4.73e-37	4.13e-38	14.220095	75.580678	0.7305454	RSU1	Ras suppressor protein 1
208609_s_at	4.87e-37	4.26e-38	-14.217075	75.55113	-0.4664243	TNXB///TNXA	tenascin XB///tenascin XA (pseudogene)
221662_s_at	4.87e-37	4.26e-38	-14.217017	75.550564	-1.6428384	SLC22A7	solute carrier family 22 member 7
206944_at	5.07e-37	4.44e-38	-14.212734	75.508671	-0.3080407	HTR6	5-hydroxytryptamine receptor 6
205086_s_at	5.14e-37	4.50e-38	14.211435	75.495961	0.5078768	NCAPH2	non-SMC condensin II complex subunit H2
219478_at	5.24e-37	4.59e-38	-14.209385	75.475911	-0.6904659	WFDC1	WAP four-disulfide core domain 1
219269_at	5.28e-37	4.63e-38	-14.208452	75.466778	-0.6310178	HMBOX1	homeobox containing 1
221809_at	5.82e-37	5.11e-38	-14.198501	75.36946	-0.766867	RANBP10	RAN binding protein 10
202723_s_at	5.87e-37	5.15e-38	-14.197639	75.361028	-0.99845	FOXO1	forkhead box O1
209449_at	5.96e-37	5.23e-38	14.19603	75.345302	0.7621696	LSM2	LSM2 homolog, U6 small nuclear RNA and mRNA degradation associated
210501_x_at	6.28e-37	5.52e-38	14.190684	75.293031	0.5088387	EIF3K	eukaryotic translation initiation factor 3 subunit K
205675_at	6.55e-37	5.76e-38	-14.18623	75.249481	-1.592099	MTTP	microsomal triglyceride transfer protein
203499_at	7.29e-37	6.42e-38	-14.175306	75.142709	-0.8679075	EPHA2	EPH receptor A2
204699_s_at	7.60e-37	6.69e-38	14.171045	75.101074	0.8101481	DIEXF	digestive organ expansion factor homolog (zebrafish)
202555_s_at	7.66e-37	6.74e-38	-14.170277	75.093567	-1.0690194	MYLK	myosin light chain kinase
208127_s_at	8.05e-37	7.09e-38	14.16507	75.042689	0.6149039	SOCS5	suppressor of cytokine signaling 5
215659_at	8.69e-37	7.66e-38	-14.15729	74.966693	-0.9762646	GSDMB	gasdermin B
205757_at	8.72e-37	7.69e-38	-14.156813	74.96203	-1.1787205	ENTPD5	ectonucleoside triphosphate diphosphohydrolase 5
212419_at	9.41e-37	8.30e-38	-14.149081	74.886515	-0.782079	ZCCHC24	zinc finger CCHC-type containing 24
202830_s_at	9.63e-37	8.50e-38	-14.146602	74.862307	-1.0589701	SLC37A4	solute carrier family 37 member 4
219980_at	1.02e-36	8.98e-38	-14.141113	74.808712	-0.5380322	ABHD18	abhydrolase domain containing 18
219200_at	1.04e-36	9.21e-38	14.138448	74.78269	0.8666929	FASTKD3	FAST kinase domains 3
201262_s_at	1.04e-36	9.23e-38	-14.138288	74.781129	-0.8546757	BGN	biglycan
214766_s_at	1.06e-36	9.35e-38	14.137001	74.768563	0.7128002	AHCTF1	AT-hook containing transcription factor 1
211531_x_at	1.06e-36	9.37e-38	-14.136715	74.765767	-0.5583486	PRB2///PRB1	proline rich protein BstNI subfamily 2///proline rich protein BstNI subfamily 1
202748_at	1.07e-36	9.43e-38	14.136062	74.759396	1.0339525	GBP2	guanylate binding protein 2
208697_s_at	1.08e-36	9.57e-38	14.134554	74.744671	0.7319004	EIF3E	eukaryotic translation initiation factor 3 subunit E
200790_at	1.08e-36	9.60e-38	14.134221	74.741424	1.0938506	ODC1	ornithine decarboxylase 1
217791_s_at	1.10e-36	9.75e-38	14.132711	74.726679	0.9772592	ALDH18A1	aldehyde dehydrogenase 18 family member A1
211717_at	1.10e-36	9.77e-38	14.132438	74.724021	0.3456378	ANKRD40	ankyrin repeat domain 40
218568_at	1.11e-36	9.81e-38	14.132044	74.720176	0.5790233	AGK	acylglycerol kinase
218523_at	1.14e-36	1.01e-37	-14.129217	74.69258	-0.8741921	LHPP	phospholysine phosphohistidine inorganic pyrophosphate phosphatase
201840_at	1.21e-36	1.07e-37	14.123035	74.632246	0.5522496	NEDD8	neural precursor cell expressed, developmentally down-regulated 8
221791_s_at	1.21e-36	1.08e-37	14.122613	74.628122	0.3819573	TMA7	translation machinery associated 7 homolog
211987_at	1.21e-36	1.08e-37	14.122192	74.62402	0.7384886	TOP2B	topoisomerase (DNA) II beta
202967_at	1.22e-36	1.09e-37	14.12143	74.616581	1.2672391	GSTA4	glutathione S-transferase alpha 4
219118_at	1.31e-36	1.17e-37	14.114221	74.546242	1.2123692	FKBP11	FK506 binding protein 11
200807_s_at	1.32e-36	1.18e-37	14.113526	74.539454	0.5288899	HSPD1	heat shock protein family D (Hsp60) member 1
201558_at	1.40e-36	1.25e-37	14.107243	74.478165	0.6666329	RAE1	ribonucleic acid export 1
206515_at	1.41e-36	1.26e-37	-14.106819	74.474021	-1.2812736	CYP4F3	cytochrome P450 family 4 subfamily F member 3
218082_s_at	1.47e-36	1.31e-37	14.102504	74.431941	0.6311545	UBP1	upstream binding protein 1 (LBP-1a)
200718_s_at	1.56e-36	1.39e-37	14.096527	74.373645	0.7113165	SKP1	S-phase kinase-associated protein 1
206995_x_at	1.57e-36	1.40e-37	-14.095433	74.362974	-0.5088263	SCARF1	scavenger receptor class F member 1
51176_at	1.61e-36	1.44e-37	14.09288	74.33808	0.4422487	MED27	mediator complex subunit 27
218670_at	1.65e-36	1.48e-37	14.090186	74.311814	0.6162806	PUS1	pseudouridylate synthase 1
204752_x_at	1.70e-36	1.52e-37	14.087189	74.282591	0.6626051	PARP2	poly(ADP-ribose) polymerase 2
219544_at	1.75e-36	1.57e-37	14.084062	74.252102	0.540804	BORA	bora, aurora kinase A activator
213632_at	1.79e-36	1.60e-37	-14.082134	74.233311	-1.0470693	DHODH	dihydroorotate dehydrogenase (quinone)
210434_x_at	1.80e-36	1.61e-37	14.08128	74.224988	0.5453675	JTB	jumping translocation breakpoint
209406_at	1.81e-36	1.62e-37	14.080609	74.218441	1.2295116	BAG2	BCL2 associated athanogene 2
218903_s_at	2.07e-36	1.85e-37	14.067113	74.086912	0.5884832	NABP2	nucleic acid binding protein 2
213391_at	2.11e-36	1.90e-37	14.064751	74.063901	0.7544957	DPY19L4	dpy-19 like 4 (C. elegans)
208114_s_at	2.18e-36	1.95e-37	14.061718	74.03435	0.7364928	ISG20L2	interferon stimulated exonuclease gene 20 like 2
[truncated: 20,269 more rows]
