# Supplementary material for: Identification of a five-gene signature in association with overall survival for hepatocellular carcinoma
Source: PeerJ. 2021 Apr 28;9:e11273. doi: 10.7717/peerj.11273 (PMC8088210; doi:10.7717/peerj.11273)
Supplement: Supplemental Information 2 [file peerj-09-11273-s002.txt]

ID	adj.P.Val	P.Value	logFC	EntrezGeneID		GB_ACC
100125437_TGI_at	2.98E-246	7.93E-251	6.02537859	10332	CLEC4M	NM_214678
100130173_TGI_at	4.70E-220	2.50E-224	3.7886385	339390	CLEC4G	NM_198492
100145996_TGI_at	9.35E-208	7.47E-212	4.73584019	9547	CXCL14	BC003513
100127005_TGI_at	4.14E-205	4.41E-209	6.25759369	51266	CLEC1B	NM_001099431
100160738_TGI_at	1.56E-204	2.08E-208	5.06028207	55576	STAB2	NM_017564
100143890_TGI_at	2.86E-192	4.56E-196	4.98783575	168667	BMPER	BC060868
100143103_TGI_at	1.95E-191	3.62E-195	3.43228328	1621	DBH	NM_000787
100134610_TGI_at	5.60E-184	1.19E-187	5.30213041	8547	FCN3	NM_003665
100133507_TGI_at	9.08E-181	2.17E-184	4.37157014	170392	OIT3	NM_152635
100140426_TGI_at	1.09E-180	2.89E-184	6.16332907	2220	FCN2	NM_015837
100124563_TGI_at	1.52E-176	4.46E-180	5.1202287	8685	MARCO	NM_006770
100133899_TGI_at	1.03E-170	3.29E-174	5.00220542			AK124396
100148028_TGI_at	1.82E-170	6.31E-174	3.38992236	64399	HHIP	NM_022475
100133144_TGI_at	3.63E-170	1.35E-173	3.07104009	5745	PTH1R	NM_000316
100130187_TGI_at	9.63E-167	3.84E-170	4.35600938	10584	COLEC10	NM_006438
100130647_TGI_at	3.12E-164	1.34E-167	5.16989079	1393	CRHBP	NM_001882
100130530_TGI_at	3.12E-164	1.41E-167	3.4810834	1893	ECM1	NM_004425
100153497_TGI_at	3.92E-163	1.88E-166	4.53218461	10164	CHST4	NM_005769
100145758_TGI_at	5.38E-162	2.72E-165	3.64528839	5199	CFP	NM_002621
100132449_TGI_at	4.84E-160	2.58E-163	3.30296264	83854	ANGPTL6	NM_031917
100134785_TGI_at	7.16E-160	4.00E-163	4.0344443	7433	VIPR1	NM_004624
100136733_TGI_at	1.04E-159	6.09E-163	3.07025774	147372	CCBE1	NM_133459
100129234_TGI_at	7.40E-159	4.53E-162	2.95366434	147372	CCBE1	AI822141
100140787_TGI_at	1.87E-157	1.19E-160	2.57217922	11093	ADAMTS13	NM_139027
100125004_TGI_at	3.30E-154	2.19E-157	4.40755135	84870	RSPO3	NM_032784
100144291_TGI_at	4.74E-154	3.28E-157	1.97588229	116154	PHACTR3	NM_080672
100129585_TGI_at	5.30E-154	3.80E-157	3.95569495	147372	CCBE1	BC046645
100121735_TGI_at	2.14E-152	1.59E-155	-3.75046804	4751	NEK2	NM_002497
100148143_TGI_at	3.51E-149	2.71E-152	-3.62369851	7153	TOP2A	NM_001067
100137821_TGI_at	2.15E-148	1.72E-151	2.92209486	56000	NXF3	NM_022052
100154550_TGI_at	2.85E-148	2.35E-151	3.87747739	6425	SFRP5	NM_003015
100158396_TGI_at	8.31E-148	7.07E-151	2.27955263	653	BMP5
100135859_TGI_at	9.10E-148	7.99E-151	4.21075921	11318	GPR182	NM_007264
100145874_TGI_at	3.21E-145	2.90E-148	-3.59675021	54443	ANLN	NM_018685
100160184_TGI_at	3.95E-145	3.68E-148	2.69250219	3082	HGF
100160973_TGI_at	6.25E-144	5.98E-147	4.54481702	2823	GPM6A	NM_005277
100160299_TGI_at	2.70E-143	2.67E-146	-3.23560136	1033	CDKN3	NM_005192
100142478_TGI_at	2.70E-143	2.73E-146	2.94396639	3977	LIFR	U66563
100160380_TGI_at	6.38E-142	6.62E-145	-3.73471443	259266	ASPM	NM_018136
100154829_TGI_at	5.20E-140	5.54E-143	-3.11599171	9833	MELK	NM_014791
100140106_TGI_at	5.59E-140	6.09E-143	3.59703026	9227	LRAT	NM_004744
100131089_TGI_at	4.58E-139	5.12E-142	-3.50174309	24137	KIF4A	NM_012310
100163016_TGI_at	5.40E-139	6.18E-142	-3.53490346	220134	SKA1	NM_145060
100129795_TGI_at	6.21E-139	7.28E-142	2.86419639	6523	SLC5A1	NM_000343
100133729_TGI_at	1.49E-138	1.78E-141	-3.10750676	113130	CDCA5	NM_080668
100124058_TGI_at	3.68E-138	4.50E-141	3.16277817	143425	SYT9	NM_175733
100160970_TGI_at	5.08E-138	6.35E-141	-3.10215385	55143	CDCA8	NM_018101
100163149_TGI_at	5.91E-137	7.55E-140	2.88070673	131873	COL6A6
100162032_TGI_at	8.99E-137	1.17E-139	2.9051019	6368	CCL23	NM_005064
100151096_TGI_at	1.01E-135	1.35E-138	3.80950137	6422	SFRP1	NM_003012
100129062_TGI_at	1.12E-135	1.52E-138	2.30886433			T79240
100159425_TGI_at	1.22E-135	1.70E-138	2.59071261	653	BMP5	NM_021073
100142788_TGI_at	1.22E-135	1.73E-138	2.93254259	170685	NUDT10	NM_153183
100126865_TGI_at	1.81E-135	2.60E-138	-3.34022868	1058	CENPA	NM_001809
100137683_TGI_at	3.88E-135	5.68E-138	3.59511066	51316	PLAC8	NM_016619
100161966_TGI_at	1.83E-134	2.73E-137	-3.11236649	1063	CENPF	NM_016343
100144880_TGI_at	8.21E-134	1.24E-136	-1.84377274	29127	RACGAP1	NM_013277
100129151_TGI_at	2.14E-133	3.30E-136	-3.18694593	3161	HMMR	NM_012484
100147649_TGI_at	1.61E-132	2.53E-135	-3.23324607	10112	KIF20A	NM_005733
100137600_TGI_at	3.49E-132	5.58E-135	2.88579692	11318	GPR182	AW135380
100147854_TGI_at	4.20E-132	6.82E-135	-2.85753501	83461	CDCA3	NM_031299
100140748_TGI_at	6.07E-132	1.00E-134	2.65352186	645745	MT1P2	NM_001039954
100130290_TGI_at	1.10E-131	1.85E-134	2.83190803	79804		BX355045
100129945_TGI_at	5.21E-131	8.97E-134	3.04386105	25891	PAMR1	NM_001001991
100129506_TGI_at	5.21E-131	9.00E-134	-3.37443867	83540	NUF2	NM_145697
100151603_TGI_at	5.73E-131	1.01E-133	-2.74747113	9055	PRC1	NM_199413
100133834_TGI_at	7.72E-131	1.38E-133	-2.82073355			AK093878
100152174_TGI_at	1.23E-130	2.22E-133	2.8718463	3977	LIFR	NM_002310
100155800_TGI_at	3.29E-130	6.03E-133	-3.21158336	11065	UBE2C	NM_007019
100136102_TGI_at	1.01E-129	1.87E-132	2.42564081	5816	PVALB	NM_002854
100143300_TGI_at	8.28E-129	1.56E-131	-3.17123773	146909	KIF18B
100141353_TGI_at	9.93E-129	1.90E-131	2.80819094	4908	NTF3	NM_002527
100133116_TGI_at	1.29E-128	2.50E-131	-3.37366928	9787	DLGAP5	NM_014750
100124706_TGI_at	1.61E-128	3.17E-131	-3.70942218	7153	TOP2A	AK024080
100156102_TGI_at	1.22E-127	2.44E-130	1.93535354	577	BAI3	NM_001704
100132341_TGI_at	1.82E-127	3.67E-130	3.82518367	55600	ITLN1	NM_017625
100138076_TGI_at	1.19E-125	2.44E-128	-2.67297457	29089	UBE2T	NM_014176
100156128_TGI_at	1.21E-125	2.51E-128	-3.77602685	55872	PBK	NM_018492
100127052_TGI_at	1.98E-125	4.15E-128	3.2027096	28513	CDH19	NM_021153
100141923_TGI_at	3.86E-125	8.22E-128	3.40364058	10894	LYVE1	NM_006691
100151858_TGI_at	5.59E-125	1.20E-127	2.26505433	79804
100156497_TGI_at	1.35E-124	2.95E-127	2.36223551	1602	DACH1	NM_080760
100128484_TGI_at	5.75E-124	1.27E-126	2.9977073	79722	ANKRD55	NM_024669
100145969_TGI_at	5.80E-124	1.30E-126	3.5223968	8406	SRPX	NM_006307
100139086_TGI_at	6.87E-124	1.55E-126	1.39117479			AK024689
100155172_TGI_at	7.19E-124	1.65E-126	2.0940742	9630	GNA14	NM_004297
100138221_TGI_at	1.77E-123	4.09E-126	3.0028836	83876	MRO	H04828
100142211_TGI_at	3.50E-123	8.19E-126	-2.49673216	9232	PTTG1	NM_004219
100138738_TGI_at	3.42E-122	8.11E-125	-3.18944495	699	BUB1	NM_004336
100127325_TGI_at	9.56E-121	2.29E-123	3.36976974	9071	CLDN10
100154413_TGI_at	1.21E-120	2.92E-123	-2.05425421	6491	STIL	NM_003035
100156012_TGI_at	9.68E-120	2.37E-122	2.09556614	5648	MASP1	NM_139125
100149543_TGI_at	1.93E-119	4.79E-122	-2.19344251	10486	CAP2	BX327504
100127504_TGI_at	6.06E-119	1.52E-121	-2.71496229	983	CDK1	NM_001786
100121783_TGI_at	7.16E-119	1.81E-121	-3.18512097	9133	CCNB2	NM_004701
100121877_TGI_at	7.45E-119	1.90E-121	-2.21904458	387103	C6orf173	NM_001012507
100140768_TGI_at	1.57E-118	4.05E-121	3.74358195	3773	KCNJ16	NM_170741
100126976_TGI_at	2.07E-118	5.41E-121	-3.1893551	7272	TTK	NM_003318
100162617_TGI_at	8.89E-118	2.34E-120	-2.60624546	2305	FOXM1	NM_021953
100138390_TGI_at	3.49E-117	9.30E-120	3.02925509			BC035072
100130799_TGI_at	8.78E-117	2.36E-119	-2.86709005	9156	EXO1	NM_006027
100129152_TGI_at	2.06E-116	5.58E-119	-2.84144878	64151	NCAPG	AF331796
100131461_TGI_at	3.25E-116	8.92E-119	-2.517532	995	CDC25C	NM_022809
100157527_TGI_at	2.01E-115	5.57E-118	-2.29663111	55355	HJURP
100143104_TGI_at	2.57E-115	7.19E-118	3.83474256	1544	CYP1A2	BC067424
100125255_TGI_at	1.33E-114	3.74E-117	2.75066153	5577	PRKAR2B	NM_002736
100146716_TGI_at	8.02E-114	2.28E-116	3.42030903	3977	LIFR	R38526
100123955_TGI_at	1.19E-112	3.42E-115	1.22245423	646576		BC039450
100145126_TGI_at	1.52E-112	4.40E-115	3.75618323	4499	MT1M	NM_176870
100143799_TGI_at	2.20E-112	6.44E-115	4.07604171	79804		AA156933
100155978_TGI_at	5.83E-112	1.72E-114	3.33852903	84620	ST6GAL2
100148657_TGI_at	9.45E-112	2.82E-114	3.59328223	9464	HAND2	NM_021973
100154691_TGI_at	9.53E-112	2.87E-114	-2.8101147	701	BUB1B	NM_001211
100159586_TGI_at	1.66E-111	5.05E-114	3.1814652	1071	CETP	NM_000078
100149019_TGI_at	1.77E-111	5.43E-114	-1.80222555	65010	SLC26A6	NM_134426
100135886_TGI_at	1.84E-111	5.68E-114	-1.43650272	10712	FAM189B	NM_198264
100160732_TGI_at	1.98E-111	6.18E-114	-2.94439541	4288	MKI67	NM_002417
100126405_TGI_at	7.31E-111	2.29E-113	4.61828149			AK096134
100130641_TGI_at	9.73E-111	3.08E-113	3.47839485	4886	NPY1R	NM_000909
100141271_TGI_at	1.09E-110	3.48E-113	2.42676565	3483	IGFALS	NM_004970
100158086_TGI_at	4.35E-110	1.40E-112	4.08488098	57817	HAMP	NM_021175
100125746_TGI_at	3.14E-109	1.02E-111	-2.83944257	51514	DTL	NM_016448
100137707_TGI_at	9.54E-109	3.12E-111	2.63911648	143941	TTC36	NM_001080441
100153369_TGI_at	2.34E-108	7.72E-111	1.38735103	2658	GDF2	NM_016204
100142862_TGI_at	2.39E-108	7.94E-111	-2.12413004	51203	NUSAP1	NM_016359
100161486_TGI_at	2.56E-108	8.60E-111	-2.42074508	1894	ECT2	NM_018098
100123926_TGI_at	7.46E-108	2.52E-110	-3.15949439	57405	SPC25	NM_020675
100140305_TGI_at	8.33E-108	2.84E-110	4.39022262	389558	FAM180A	NM_205855
100160539_TGI_at	8.86E-108	3.04E-110	1.95532065	55214	LEPREL1	NM_018192
100142400_TGI_at	1.06E-107	3.66E-110	2.37725619	29951	PDZRN4	NM_013377
100136062_TGI_at	1.92E-107	6.70E-110	2.25945198	27115	PDE7B	NM_018945
100158040_TGI_at	2.29E-107	8.05E-110	-2.48272503	2491	CENPI
100129451_TGI_at	2.39E-107	8.45E-110	3.87776359	54825	CDHR2	NM_017675
100136131_TGI_at	2.45E-107	8.74E-110	2.26354805	89822	KCNK17	NM_031460
100134855_TGI_at	2.69E-107	9.66E-110	-2.5159632	991	CDC20	NM_001255
100126278_TGI_at	2.72E-107	9.85E-110	-2.93009254	891	CCNB1	AY027761
100149880_TGI_at	2.84E-107	1.03E-109	-2.54899406	84057	MND1	NM_032117
100127511_TGI_at	4.54E-107	1.67E-109	-3.71368372	11082	ESM1	NM_007036
100135507_TGI_at	6.61E-107	2.45E-109	2.45380814	54674	LRRN3	NM_001099658
100153256_TGI_at	7.74E-107	2.88E-109	2.66943402	83876	MRO
100151667_TGI_at	7.84E-107	2.94E-109	-2.51659254	9319	TRIP13	NM_004237
100152224_TGI_at	8.86E-107	3.35E-109	-1.87193827	221150	SKA3	AK090584
100127418_TGI_at	9.37E-107	3.56E-109	2.58951994	4804	NGFR	NM_002507
100152030_TGI_at	1.16E-106	4.45E-109	2.03109547	390	RND3	NM_005168
100136813_TGI_at	1.89E-106	7.29E-109	-2.74140618	4288	MKI67	BX390705
100146395_TGI_at	3.04E-106	1.18E-108	-2.86635265	55165	CEP55	NM_018131
100134108_TGI_at	3.76E-106	1.47E-108	-2.40778978	81610	FAM83D	NM_030919
100148175_TGI_at	1.03E-105	4.06E-108	2.2844665	84189	SLITRK6	NM_032229
100133601_TGI_at	1.33E-105	5.27E-108	-2.29604724	11004	KIF2C	NM_006845
100148927_TGI_at	1.53E-105	6.11E-108	2.87312772	306	ANXA3	NM_005139
100132741_TGI_at	1.98E-105	7.97E-108	-2.20571953	9493	KIF23	NM_004856
100146399_TGI_at	5.28E-105	2.14E-107	-2.09449287			AK056250
100139036_TGI_at	6.84E-105	2.78E-107	-2.35034357	10403	NDC80	NM_006101
100131645_TGI_at	8.91E-105	3.65E-107	1.93563087	23254	RP1-21O18.1	NM_201628
100160987_TGI_at	9.71E-105	4.01E-107	2.3675423	6915	TBXA2R	NM_001060
100159789_TGI_at	2.38E-104	9.88E-107	-1.56255369	54908	CCDC99	NM_017785
100129252_TGI_at	5.02E-104	2.10E-106	3.47677389	83875	BCO2	BC041656
100149678_TGI_at	5.24E-104	2.20E-106	-1.96628933	151246	SGOL2	NM_152524
100160200_TGI_at	8.21E-104	3.48E-106	-2.83760503	6241	RRM2
100126590_TGI_at	9.53E-104	4.06E-106	-2.14475157	51751	HIGD1B	NM_016438
100123332_TGI_at	1.43E-103	6.14E-106	-2.16207801	3833	KIFC1	NM_002263
100162823_TGI_at	1.80E-103	7.78E-106	2.31593991	4498	MT1JP	AF348994
100145133_TGI_at	4.80E-103	2.08E-105	-2.61811778	1062	CENPE	NM_001813
100144257_TGI_at	7.46E-103	3.26E-105	2.82364432	4684	NCAM1	BC047244
100142490_TGI_at	1.45E-102	6.35E-105	3.09255934	7980	TFPI2	NM_006528
100160163_TGI_at	1.51E-102	6.67E-105	-2.52176727	81930	KIF18A	NM_031217
100146233_TGI_at	1.89E-102	8.41E-105	1.85797041	1602	DACH1	AL079278
100133327_TGI_at	1.98E-102	8.85E-105	-2.10667045	375444	C5orf34	NM_198566
100142285_TGI_at	4.55E-102	2.05E-104	-2.25878475	6941	TCF19
100121642_TGI_at	6.31E-102	2.85E-104	1.25671975	400550		AK091834
100140868_TGI_at	1.06E-101	4.81E-104	-2.27177671	3832	KIF11	NM_004523
100149960_TGI_at	1.06E-101	4.84E-104	-2.55956226	10721	POLQ	NM_199420
100149199_TGI_at	1.08E-101	4.96E-104	2.66836788	140851	MT1P3	BC133653
100151383_TGI_at	1.14E-101	5.28E-104	3.4399065	1080	CFTR	NM_000492
100146854_TGI_at	1.52E-101	7.10E-104	-2.06358496	150468	CKAP2L	NM_152515
100160975_TGI_at	4.16E-101	1.95E-103	1.43112373	9378	NRXN1	AB011150
100128969_TGI_at	5.07E-101	2.39E-103	-2.98445838	51514	DTL	AF345896
100158678_TGI_at	7.95E-101	3.76E-103	2.63936707	9172	MYOM2	NM_003970
100157427_TGI_at	1.13E-100	5.39E-103	2.57560561	5354	PLP1	NM_000533
100144426_TGI_at	1.53E-100	7.33E-103	-0.85796619	59349	KLHL12	NM_021633
100131032_TGI_at	1.68E-100	8.08E-103	2.18840619			CA414815
100125753_TGI_at	2.42E-100	1.17E-102	4.570213	1805	DPT	NM_001937
100130620_TGI_at	3.44E-100	1.67E-102	2.92356405	7980	TFPI2
100146507_TGI_at	4.81E-100	2.35E-102	-2.17987459	23397	NCAPH	BC024211
100157051_TGI_at	5.11E-100	2.52E-102	-2.03943404	5888	RAD51	BC001459
100121967_TGI_at	5.50E-100	2.72E-102	-2.49833115	890	CCNA2	NM_001237
100137280_TGI_at	9.57E-100	4.76E-102	2.00029788	92293	TMEM132C
100162747_TGI_at	9.57E-100	4.79E-102	2.59139861	3397	ID1	NM_002165
100130404_TGI_at	9.85E-100	4.95E-102	3.29110116	1776	DNASE1L3	NM_004944
100155397_TGI_at	1.18E-99	5.98E-102	1.84009159	1949	EFNB3	NM_001406
100162004_TGI_at	1.58E-99	8.01E-102	-2.16836876	55010	C12orf48	NM_017915
100136899_TGI_at	1.68E-99	8.58E-102	-2.93997521	100289612		AY605064
100130777_TGI_at	1.73E-99	8.90E-102	-2.67157854	79733	E2F8	NM_024680
100158588_TGI_at	1.85E-99	9.57E-102	1.92000617	10990	LILRB5	NM_001081443
100150956_TGI_at	4.64E-99	2.41E-101	-1.99575335	9212	AURKB	NM_004217
100128959_TGI_at	1.67E-98	8.70E-101	2.46630835	1805	DPT	DQ892055
100143880_TGI_at	1.72E-98	9.00E-101	-2.18068996	6790	AURKA	NM_198436
100136137_TGI_at	1.81E-98	9.55E-101	1.17141172			AI631518
100134367_TGI_at	2.07E-98	1.09E-100	-2.1647118	10486	CAP2	BF673090
100159615_TGI_at	3.45E-98	1.84E-100	2.86684545	84873	GPR128	NM_032787
100161818_TGI_at	4.23E-98	2.26E-100	1.98480467	219623	TMEM26	NM_178505
100137169_TGI_at	5.25E-98	2.82E-100	2.93135117	285016	FAM150B	NM_001002919
100148210_TGI_at	1.17E-97	6.30E-100	3.03822615	9173	IL1RL1	AB029084
100153632_TGI_at	1.38E-97	7.49E-100	-2.33341195	10635	RAD51AP1	NM_006479
100141812_TGI_at	3.04E-97	1.66E-99	1.88317784	30845	EHD3	NM_014600
100153340_TGI_at	3.55E-97	1.95E-99	-1.94099301	146956	EME1	NM_152463
100130951_TGI_at	3.68E-97	2.03E-99	-1.02384623	3655	ITGA6	NM_001079818
100159372_TGI_at	6.21E-97	3.44E-99	4.72352906	84735	CNDP1	NM_032649
100150308_TGI_at	9.38E-97	5.22E-99	2.50185377			AU252473
100153479_TGI_at	2.35E-96	1.31E-98	-2.0300534	113115	FAM54A	NM_138419
100123732_TGI_at	3.02E-96	1.69E-98	-3.06198483	8862	APLN	NM_017413
100157742_TGI_at	3.18E-96	1.79E-98	-2.31164319	55723	ASF1B	NM_018154
100137227_TGI_at	1.08E-95	6.10E-98	3.98207268	1544	CYP1A2	NM_000761
100123726_TGI_at	1.37E-95	7.78E-98	-2.18010988	11130	ZWINT	AL531381
100136078_TGI_at	1.65E-95	9.44E-98	-2.20658314	151648	SGOL1	NM_001012411
100132390_TGI_at	1.91E-95	1.10E-97	2.14284867	114897	C1QTNF1	NM_198594
100126577_TGI_at	3.12E-95	1.80E-97	2.12396642	4684	NCAM1
100161476_TGI_at	4.04E-95	2.34E-97	3.17460542	4500	MT1L	BC070351
100154932_TGI_at	6.95E-95	4.05E-97	-2.56663526	157313	CDCA2	NM_152562
100127959_TGI_at	1.20E-94	7.00E-97	2.98685753	6387	CXCL12	NM_199168
100127043_TGI_at	3.55E-94	2.09E-96	-1.48529463	91057	CCDC34
100155449_TGI_at	4.71E-94	2.78E-96	2.53007726	3931	LCAT	NM_000229
100147834_TGI_at	4.94E-94	2.93E-96	-2.68182089			BG575983
100154049_TGI_at	4.97E-94	2.96E-96	1.94378261	9340	GLP2R	BC043390
100123645_TGI_at	5.31E-94	3.18E-96	3.00157434	11185	INMT	NM_006774
100139426_TGI_at	7.47E-94	4.49E-96	-1.44180873	63941	NECAB3	NM_031231
100160180_TGI_at	8.53E-94	5.15E-96	-1.83897119	83483	PLVAP	NM_031310
100131608_TGI_at	1.51E-93	9.16E-96	-4.69245676	7546	ZIC2	NM_007129
100144076_TGI_at	2.44E-93	1.49E-95	3.79605646	730	C7	BU678131
100131732_TGI_at	3.20E-93	1.96E-95	2.46019368	9068	ANGPTL1
100139011_TGI_at	3.75E-93	2.30E-95	-1.86384224	10293	TRAIP	NM_005879
100139984_TGI_at	6.18E-93	3.81E-95	-1.78521859	2146	EZH2	NM_004456
100125706_TGI_at	6.24E-93	3.87E-95	-3.99112381	7060	THBS4	NM_003248
100138202_TGI_at	7.47E-93	4.65E-95	3.93623376	730	C7	BC065305
100140600_TGI_at	1.41E-92	8.79E-95	-1.67031773	80317	ZKSCAN3	BC019888
100132171_TGI_at	1.49E-92	9.33E-95	1.26430251	113828	FAM83F	NM_138435
100144034_TGI_at	1.61E-92	1.02E-94	2.4580395	3082	HGF	NM_001010934
100130092_TGI_at	2.69E-92	1.70E-94	2.94424108	6387	CXCL12	NM_000609
100129278_TGI_at	5.94E-92	3.78E-94	2.8981165	2568	GABRP	NM_014211
100141188_TGI_at	6.27E-92	4.00E-94	-2.05702619	10024	TROAP	NM_005480
100149168_TGI_at	6.70E-92	4.29E-94	1.36601097	64651	CSRNP1	NM_033027
100161522_TGI_at	2.16E-91	1.39E-93	1.79182046	6422	SFRP1	AF017987
100128455_TGI_at	2.32E-91	1.50E-93	1.06155861	400258	C14orf180	NM_001008404
100131663_TGI_at	2.62E-91	1.70E-93	-2.05240197	22974	TPX2	NM_012112
100125173_TGI_at	2.67E-91	1.74E-93	-1.92002071	9928	KIF14	NM_014875
100141325_TGI_at	8.15E-91	5.33E-93	2.11282012	145270	PRIMA1	NM_178013
100159848_TGI_at	8.19E-91	5.38E-93	-0.84374599	81609	SNX27	NM_030918
100127126_TGI_at	1.13E-90	7.48E-93	2.0276147	3680	ITGA9	BX647350
100126566_TGI_at	2.55E-90	1.69E-92	-1.95617759	1870	E2F2	NM_004091
100122391_TGI_at	4.31E-90	2.86E-92	2.52215958	4494	MT1F	NM_005949
100142664_TGI_at	6.85E-90	4.57E-92	2.2000555	2015	EMR1	NM_001974
100136977_TGI_at	6.97E-90	4.67E-92	2.06073061	8809	IL18R1	NM_003855
100155245_TGI_at	7.36E-90	4.95E-92	2.93005293	57111	RAB25	NM_020387
100140891_TGI_at	1.06E-89	7.14E-92	-1.23057771	2563	GABRD	NM_000815
100129761_TGI_at	1.34E-89	9.07E-92	-2.24589249	144455	E2F7	NM_203394
100141657_TGI_at	1.72E-89	1.17E-91	0.94702005	2395	FXN	U43747
100151734_TGI_at	1.73E-89	1.18E-91	-1.0874588	9580	SOX13	NM_005686
100127472_TGI_at	1.83E-89	1.26E-91	3.75513937	10	NAT2	NM_000015
100141094_TGI_at	1.90E-89	1.31E-91	1.86590172	90134	KCNH7	NM_033272
100146922_TGI_at	2.05E-89	1.42E-91	-1.48502692	80028	FBXL18	AK123535
100161935_TGI_at	2.42E-89	1.68E-91	-1.92388384	1869	E2F1	NM_005225
100148579_TGI_at	2.75E-89	1.92E-91	-0.92327112	5279	PIGC	NM_153747
100124660_TGI_at	4.18E-89	2.92E-91	2.11692039	2687	GGT5	NM_004121
100132393_TGI_at	5.12E-89	3.60E-91	-0.86284466	90957	DHX57	NM_198963
100131530_TGI_at	6.78E-89	4.78E-91	-1.39152261	5984	RFC4	NM_002916
100159213_TGI_at	9.82E-89	6.95E-91	2.86053367	9920	KBTBD11	NM_014867
100125234_TGI_at	1.08E-88	7.64E-91	-1.80391461	347240	KIF24	NM_194313
100125383_TGI_at	1.32E-88	9.39E-91	-1.70000137			BX648801
100159916_TGI_at	1.44E-88	1.03E-90	-0.56720879	6631	SNRPC	NM_003093
100155316_TGI_at	2.25E-88	1.62E-90	1.80783571	11341	SCRG1	NM_007281
100145191_TGI_at	3.21E-88	2.32E-90	-2.27401189	56992	KIF15	NM_020242
100137266_TGI_at	3.21E-88	2.33E-90	1.50187863	59277	NTN4	NM_021229
100132613_TGI_at	4.23E-88	3.08E-90	4.18152178	8842	PROM1	NM_006017
100161248_TGI_at	4.37E-88	3.18E-90	-1.47517121	4436	MSH2	NM_000251
100124839_TGI_at	5.20E-88	3.81E-90	1.84427872	219623	TMEM26	AK124367
100153384_TGI_at	5.39E-88	3.96E-90	1.02618097	55664	CDC37L1	NM_017913
100128132_TGI_at	5.96E-88	4.40E-90	2.75510447	56944	OLFML3	NM_020190
100128190_TGI_at	7.12E-88	5.27E-90	2.22743369	5783	PTPN13	NM_080684
100158963_TGI_at	9.03E-88	6.70E-90	-2.05558702	8318	CDC45L	NM_003504
100158584_TGI_at	1.20E-87	8.96E-90	-2.41643893	286151	FBXO43	NM_001077528
100136973_TGI_at	1.43E-87	1.07E-89	2.22175112	3082	HGF	NM_000601
100136204_TGI_at	1.51E-87	1.13E-89	-1.33809628	54892	NCAPG2	NM_017760
100134346_TGI_at	1.56E-87	1.18E-89	3.3833736	345557	PLCXD3	NM_001005473
100148326_TGI_at	1.64E-87	1.24E-89	1.4920367	5764	PTN	T85031
100147871_TGI_at	2.18E-87	1.66E-89	-1.64458076	84515	MCM8	NM_182802
100126559_TGI_at	5.39E-87	4.11E-89	1.31778862	7538	ZFP36	NM_003407
100123538_TGI_at	5.81E-87	4.43E-89	-1.84711693	63920	C5orf54	NM_022090
100122377_TGI_at	5.92E-87	4.54E-89	1.53946561	54511	HMGCLL1	NM_019036
100159788_TGI_at	7.22E-87	5.55E-89	1.66028939	5959	RDH5	NM_002905
100137735_TGI_at	8.19E-87	6.32E-89	-1.89329944	1031	CDKN2C	NM_001262
100148019_TGI_at	1.14E-86	8.84E-89	-0.39823209	5692	PSMB4	NM_002796
100150224_TGI_at	1.54E-86	1.20E-88	1.65012729	1910	EDNRB	NM_000115
100160651_TGI_at	2.23E-86	1.74E-88	-1.62205447	10535	RNASEH2A	NM_006397
100147508_TGI_at	2.99E-86	2.34E-88	-2.40422896	4192	MDK	NM_001012334
100143907_TGI_at	3.45E-86	2.71E-88	-1.69874054	26586	CKAP2	NM_018204
100135413_TGI_at	3.61E-86	2.85E-88	-1.79809432	28982	FLVCR1	AK001419
100124975_TGI_at	3.85E-86	3.04E-88	-1.32186525	286826	LIN9	AK126177
100130734_TGI_at	3.99E-86	3.16E-88	2.41192141	79831	JMJD5	NM_024773
100128580_TGI_at	4.36E-86	3.47E-88	1.7219547	5101	PCDH9	AK054661
100140656_TGI_at	4.58E-86	3.66E-88	1.83222511	9719	ADAMTSL2	NM_014694
100156003_TGI_at	4.85E-86	3.89E-88	4.10328782	169355	IDO2	NM_194294
100128216_TGI_at	5.75E-86	4.62E-88	-1.28361903	93594	WDR67	NM_145647
100156323_TGI_at	6.66E-86	5.37E-88	-1.86406917	55215	FANCI	EF469766
100132887_TGI_at	7.84E-86	6.34E-88	2.36658875	79689	STEAP4	NM_024636
100162707_TGI_at	1.24E-85	1.01E-87	2.90259614	57393	TMEM27	NM_020665
100125876_TGI_at	2.76E-85	2.25E-87	1.72926545	56892	C8orf4	AF268037
100152905_TGI_at	3.71E-85	3.03E-87	1.47588008	11012	KLK11	NM_006853
100131304_TGI_at	4.51E-85	3.70E-87	1.97515598	51744	CD244	NM_016382
100161341_TGI_at	4.92E-85	4.04E-87	2.00346695	9638	FEZ1	NM_005103
100122686_TGI_at	7.83E-85	6.46E-87	4.03886873	8074	FGF23	NM_020638
100144778_TGI_at	8.01E-85	6.63E-87	1.00895533	284013	VMO1	NM_182566
100132579_TGI_at	8.62E-85	7.16E-87	3.25095526	283600	C14orf68	NM_207117
100151412_TGI_at	1.06E-84	8.82E-87	2.42753039	51166	AADAT	NM_182662
100126759_TGI_at	1.13E-84	9.41E-87	-1.14907347	1201	CLN3	NM_001042432
100156105_TGI_at	1.25E-84	1.05E-86	-1.15832888	1841	DTYMK	NM_012145
100123020_TGI_at	1.27E-84	1.07E-86	2.17552082	2353	FOS	NM_005252
100124769_TGI_at	1.28E-84	1.08E-86	-1.33540905	2491	CENPI	NM_006733
100126319_TGI_at	1.53E-84	1.30E-86	-2.43393436	990	CDC6	DQ892840
100142808_TGI_at	1.54E-84	1.30E-86	-2.12225936	55388	MCM10	NM_018518
100157384_TGI_at	1.77E-84	1.50E-86	-1.67093956	79885	HDAC11	AA633139
100130836_TGI_at	2.03E-84	1.74E-86	4.22412106	341640	FREM2	BX538304
100125750_TGI_at	3.72E-84	3.19E-86	-1.55026708	84701	COX4I2	NM_032609
100141324_TGI_at	4.40E-84	3.79E-86	-1.6576631	81691		NM_030941
100153050_TGI_at	5.13E-84	4.42E-86	-1.34652704	607	BCL9	NM_004326
100161555_TGI_at	5.23E-84	4.52E-86	1.79566839	4616	GADD45B	BC113466
100125256_TGI_at	7.13E-84	6.18E-86	-1.7738992	28982	FLVCR1	NM_014053
100141041_TGI_at	9.77E-84	8.50E-86	-1.46110114	27085	MTBP	NM_022045
100139438_TGI_at	1.30E-83	1.13E-85	1.99355439	23111	SPG20	NM_015087
100145020_TGI_at	1.31E-83	1.15E-85	-1.32983554	79022	TMEM106C	NM_024056
100159727_TGI_at	1.64E-83	1.44E-85	1.50575667	151	ADRA2B	NM_000682
100125703_TGI_at	1.66E-83	1.46E-85	2.47589526	9355	LHX2	NM_004789
100154023_TGI_at	1.96E-83	1.73E-85	-0.79998757	29803	REPIN1	NM_013400
100161373_TGI_at	2.07E-83	1.84E-85	-1.34542795	28982	FLVCR1
100149178_TGI_at	3.73E-83	3.32E-85	2.50405031	219527	LRRC55	AL832845
100143480_TGI_at	4.61E-83	4.11E-85	3.18573246	51302	CYP39A1	NM_016593
100150836_TGI_at	4.73E-83	4.23E-85	-2.32458293	23594	ORC6L	NM_014321
100122931_TGI_at	4.95E-83	4.44E-85	-2.18656007	51512	GTSE1	BC075828
100144739_TGI_at	5.51E-83	4.95E-85	3.33682733	91937	TIMD4	NM_138379
100133625_TGI_at	9.31E-83	8.40E-85	1.78490913	64101	LRRC4	AJ297858
100131911_TGI_at	1.34E-82	1.21E-84	1.73176789	23428	SLC7A8	NM_012244
100142251_TGI_at	1.34E-82	1.22E-84	2.35855304	94122	SYTL5
100140653_TGI_at	1.84E-82	1.67E-84	-2.40277999	1951	CELSR3	NM_001407
100155926_TGI_at	2.64E-82	2.41E-84	-1.83534741	127602	DNAH14	AI939507
100150340_TGI_at	3.63E-82	3.32E-84	-1.06978076	1945	EFNA4	NM_005227
100132384_TGI_at	6.77E-82	6.21E-84	-1.4285389	80317	ZKSCAN3	NM_024493
100128479_TGI_at	8.83E-82	8.13E-84	-1.06590169	90780	PYGO2	NM_138300
100142823_TGI_at	9.06E-82	8.36E-84	3.66266573	3781	KCNN2	NM_021614
100133107_TGI_at	9.20E-82	8.52E-84	-0.98304015	126382	NR2C2AP	NM_176880
100148162_TGI_at	1.34E-81	1.24E-83	2.2923589	9173	IL1RL1	AL117622
100139380_TGI_at	1.63E-81	1.52E-83	-1.32312758	51053	GMNN	NM_015895
100139571_TGI_at	1.87E-81	1.75E-83	-1.72819064	11022	TDRKH	NM_001083963
100136623_TGI_at	2.01E-81	1.88E-83	2.2735301			AL833456
100143185_TGI_at	2.40E-81	2.25E-83	2.96404939	6332	SCN7A	BU681386
100133413_TGI_at	2.58E-81	2.43E-83	2.99836925	286133	SCARA5	NM_173833
100150681_TGI_at	2.63E-81	2.49E-83	-0.85027283	9793	CKAP5	NM_014756
100159424_TGI_at	4.06E-81	3.85E-83	3.61161555	922	CD5L	BC033586
100131713_TGI_at	4.38E-81	4.16E-83	1.45119238	2110	ETFDH	NM_004453
100151577_TGI_at	5.34E-81	5.08E-83	2.01517302	57134	MAN1C1
100162154_TGI_at	6.13E-81	5.85E-83	-1.11479302	401541	CENPP
100146546_TGI_at	8.63E-81	8.27E-83	-1.33908815	54993	ZSCAN2	NM_181877
100154764_TGI_at	9.47E-81	9.10E-83	3.39669699	1592	CYP26A1	NM_057157
100154081_TGI_at	1.59E-80	1.53E-82	-1.45362138			BC004969
100147347_TGI_at	1.76E-80	1.70E-82	-1.21036912	2224	FDPS	NM_002004
100123368_TGI_at	1.96E-80	1.90E-82	-1.41861106	81624	DIAPH3	NM_030932
100127107_TGI_at	2.12E-80	2.06E-82	-1.11586396	5558	PRIM2	NM_000947
100148015_TGI_at	2.71E-80	2.64E-82	1.82035853	23111	SPG20
100128635_TGI_at	4.05E-80	3.95E-82	1.99414667	27303	RBMS3	NM_001003792
100131939_TGI_at	7.73E-80	7.57E-82	-1.60181188	128239	IQGAP3	NM_178229
100144527_TGI_at	8.65E-80	8.50E-82	1.16157969	5138	PDE2A	NM_002599
100140943_TGI_at	1.10E-79	1.08E-81	1.65734354	5787	PTPRB	NM_002837
100159762_TGI_at	1.30E-79	1.28E-81	1.32241503	56245	C21orf62	NM_019596
100124565_TGI_at	1.58E-79	1.56E-81	1.52938681	10268	RAMP3	NM_005856
100136130_TGI_at	2.18E-79	2.17E-81	-2.1193473	10024	TROAP	NM_001100620
100144787_TGI_at	2.46E-79	2.45E-81	-1.31079079	5347	PLK1	NM_005030
100124792_TGI_at	2.49E-79	2.49E-81	1.10297272	1827	RCAN1	NM_004414
100150696_TGI_at	3.02E-79	3.02E-81	3.60510067	3084	NRG1	NM_013962
100128060_TGI_at	3.33E-79	3.34E-81	-0.66861907	55585	UBE2Q1	BC070158
100154453_TGI_at	3.40E-79	3.42E-81	2.38822873	4501	MT1X	NM_005952
100130736_TGI_at	4.88E-79	4.92E-81	-1.51594213	79019	CENPM	NM_024053
100152512_TGI_at	4.96E-79	5.02E-81	2.46854181	8483	CILP	NM_003613
100134038_TGI_at	5.57E-79	5.64E-81	-3.10770298	10643	IGF2BP3	NM_006547
100122618_TGI_at	8.64E-79	8.80E-81	-2.02021984	64105	CENPK	NM_022145
100152787_TGI_at	8.64E-79	8.80E-81	-1.80786424	57082	CASC5	AB046790
100147038_TGI_at	1.01E-78	1.03E-80	2.04720866	196051	PPAPDC1A	NM_001030059
100162901_TGI_at	1.12E-78	1.15E-80	0.85970225	6943	TCF21	NM_003206
100139947_TGI_at	1.14E-78	1.17E-80	2.43436864			CA436350
100128880_TGI_at	2.12E-78	2.18E-80	-0.97472521	5498	PPOX	NM_000309
100137756_TGI_at	3.26E-78	3.37E-80	2.24086835	78989	COLEC11	NM_024027
100148091_TGI_at	3.42E-78	3.54E-80	-2.31916952	55247	NEIL3	NM_018248
100123410_TGI_at	3.72E-78	3.86E-80	1.50453534			N92876
100160660_TGI_at	4.00E-78	4.16E-80	-1.74751436	137209	ZNF572	NM_152412
100154408_TGI_at	4.64E-78	4.84E-80	-1.74812925	90381	C15orf42	NM_152259
100141884_TGI_at	5.34E-78	5.58E-80	0.98823127	256236	NAPSB
100132546_TGI_at	5.70E-78	5.98E-80	-1.49728034	79075	DSCC1	NM_024094
100127276_TGI_at	7.87E-78	8.27E-80	3.04195738	54102	CLIC6	NM_053277
100130822_TGI_at	8.64E-78	9.11E-80	-1.66925408	2146	EZH2	BQ654181
100156220_TGI_at	9.29E-78	9.81E-80	-0.57178621	22794	CASC3	NM_007359
100159672_TGI_at	9.44E-78	1.00E-79	1.08640897	56245	C21orf62
100153360_TGI_at	9.57E-78	1.02E-79	1.77357441	79608	RIC3	NM_024557
100125151_TGI_at	1.29E-77	1.37E-79	1.39034578			AK054983
100155487_TGI_at	1.57E-77	1.68E-79	1.76340876	7148	TNXB	NM_019105
100123132_TGI_at	1.62E-77	1.73E-79	1.64637658	9068	ANGPTL1	NM_004673
100157575_TGI_at	1.84E-77	1.97E-79	-0.80476625	84295	PHF6	NM_032458
100145106_TGI_at	1.99E-77	2.14E-79	1.52416604	79658	ARHGAP10	NM_024605
100145615_TGI_at	1.99E-77	2.14E-79	-2.08181904	4171	MCM2	NM_004526
100125329_TGI_at	2.09E-77	2.26E-79	-1.85203033	1789	DNMT3B	NM_006892
100123038_TGI_at	2.40E-77	2.59E-79	2.04263806	7010	TEK	NM_000459
100159064_TGI_at	2.67E-77	2.90E-79	1.21084328	9348	NDST3	NM_004784
100156210_TGI_at	3.91E-77	4.25E-79	2.06621391	30845	EHD3
100161431_TGI_at	4.64E-77	5.07E-79	3.25588577	4239	MFAP4	NM_002404
100144596_TGI_at	4.74E-77	5.20E-79	-0.93418975	58497	PRUNE	NM_021222
100124526_TGI_at	4.74E-77	5.20E-79	-0.84900492	9139	CBFA2T2	BQ685476
100152432_TGI_at	5.28E-77	5.80E-79	-1.50386785			BC038201
100148396_TGI_at	5.88E-77	6.48E-79	1.67238181	7123	CLEC3B	NM_003278
100135513_TGI_at	7.59E-77	8.38E-79	-1.88100636	374393	FAM111B	NM_198947
100161199_TGI_at	8.41E-77	9.31E-79	3.42179133	3598	IL13RA2	NM_000640
100148141_TGI_at	9.40E-77	1.04E-78	-1.89192634	4085	MAD2L1	NM_002358
100154469_TGI_at	1.09E-76	1.21E-78	-1.41570162	91687	CENPL	NM_033319
100122481_TGI_at	1.23E-76	1.37E-78	-1.63430284	29028	ATAD2	NM_014109
100159869_TGI_at	1.24E-76	1.38E-78	-1.44524161	80174	DBF4B	BC026999
100152877_TGI_at	1.86E-76	2.08E-78	0.7663656	54407	SLC38A2	NM_018976
100129746_TGI_at	2.02E-76	2.27E-78	1.32044309	114132	SIGLEC11	NM_052884
100130626_TGI_at	2.26E-76	2.54E-78	0.76682016	283904		BX538111
100124566_TGI_at	3.52E-76	3.98E-78	-1.45447206	11339	OIP5	NM_007280
100147638_TGI_at	4.19E-76	4.74E-78	1.21691047	10253	SPRY2	NM_005842
100126264_TGI_at	4.57E-76	5.18E-78	-1.5490911	54821	ERCC6L	NM_017669
100155069_TGI_at	6.55E-76	7.44E-78	2.96194953	9077	DIRAS3	NM_004675
100149482_TGI_at	6.63E-76	7.55E-78	-1.95757404	125058	TBC1D16	AK091923
100123749_TGI_at	8.16E-76	9.31E-78	1.67732979			AY007090
100141336_TGI_at	1.08E-75	1.24E-77	2.12262637	3556	IL1RAP	NM_134470
100126644_TGI_at	1.12E-75	1.29E-77	2.82010064	6462	SHBG	NM_001040
100151118_TGI_at	1.16E-75	1.33E-77	1.80357369	64231	MS4A6A	NM_152852
100163113_TGI_at	1.20E-75	1.38E-77	1.50014446	23254	RP1-21O18.1	NM_001018000
100161138_TGI_at	1.21E-75	1.40E-77	-0.94585676	9807	IP6K1	NM_001006115
100129441_TGI_at	1.25E-75	1.45E-77	2.36308843	4915	NTRK2	NM_001007097
100130436_TGI_at	1.26E-75	1.46E-77	2.72564241	2099	ESR1	NM_000125
100149346_TGI_at	1.39E-75	1.62E-77	2.12925077	8835	SOCS2	NM_003877
100142178_TGI_at	1.55E-75	1.80E-77	1.25384804	92369	SPSB4	NM_080862
100138450_TGI_at	3.31E-75	3.87E-77	-2.14967992	898	CCNE1	NM_001238
100161794_TGI_at	4.66E-75	5.45E-77	2.14841272	2294	FOXF1	NM_001451
100153329_TGI_at	5.59E-75	6.56E-77	2.74611194	84417	C2orf40	NM_032411
100157335_TGI_at	6.24E-75	7.34E-77	1.64105734	153020	RASGEF1B	NM_152545
100121787_TGI_at	7.39E-75	8.71E-77	1.19668354	29950	SERTAD1	NM_013376
100160995_TGI_at	9.37E-75	1.11E-76	-0.92334756	6905	TBCE	NM_003193
100144258_TGI_at	1.08E-74	1.28E-76	-2.34913637	55789	DEPDC1B	NM_018369
100160426_TGI_at	1.15E-74	1.36E-76	-1.9206066	6713	SQLE	NM_003129
100150537_TGI_at	1.26E-74	1.50E-76	-1.17246275	285989	ZNF789	NM_001013258
100147605_TGI_at	1.75E-74	2.09E-76	1.99414342	57161	PELI2	NM_021255
100143842_TGI_at	1.93E-74	2.31E-76	1.65368962	57689	LRRC4C	NM_020929
100125765_TGI_at	2.02E-74	2.42E-76	1.15556015	122953	JDP2	NM_130469
100147922_TGI_at	2.72E-74	3.26E-76	1.86692961	7056	THBD	NM_000361
100156519_TGI_at	2.89E-74	3.47E-76	-1.16355964	4172	MCM3	NM_002388
100145417_TGI_at	3.17E-74	3.82E-76	-1.36065953	78990	OTUB2	NM_023112
100140208_TGI_at	4.10E-74	4.95E-76	1.61101381	288	ANK3	H41096
100140540_TGI_at	4.88E-74	5.91E-76	1.43037233	283420	CLEC9A	NM_207345
100149225_TGI_at	5.14E-74	6.24E-76	2.93403601	5314	PKHD1	BX647896
100154940_TGI_at	5.98E-74	7.28E-76	-2.42856953	3321	IGSF3	NM_001542
100126217_TGI_at	6.03E-74	7.35E-76	2.29517284	84913	ATOH8	NM_032827
100142869_TGI_at	6.04E-74	7.38E-76	0.7477135	9509	ADAMTS2	NM_021599
100132923_TGI_at	6.54E-74	8.01E-76	-1.43059444	8629	JRK	NM_001077527
100128391_TGI_at	6.58E-74	8.08E-76	-0.85252823	29901	SAC3D1	NM_013299
100129180_TGI_at	7.11E-74	8.74E-76	1.64687948	2954	GSTZ1	NM_145871
100149654_TGI_at	7.62E-74	9.39E-76	-1.19651223	163786	SASS6	NM_194292
100140272_TGI_at	7.69E-74	9.49E-76	-1.26789416	125058	TBC1D16	CR936670
100143964_TGI_at	8.04E-74	9.95E-76	1.33056748	4588	MUC6	NM_005961
100134695_TGI_at	8.04E-74	9.96E-76	1.89962029	152330	CNTN4	NM_175607
100123770_TGI_at	8.14E-74	1.01E-75	3.12630046	3083	HGFAC	NM_001528
100134791_TGI_at	8.90E-74	1.11E-75	-0.91680989	388695	LYSMD1	NM_212551
100126259_TGI_at	9.09E-74	1.13E-75	1.70857636	1969	EPHA2	NM_004431
100137613_TGI_at	1.08E-73	1.35E-75	-1.18849515	5993	RFX5
100141382_TGI_at	1.44E-73	1.81E-75	3.48267357	84879	MFSD2A	NM_032793
100154475_TGI_at	1.53E-73	1.92E-75	1.86149718	10718	NRG3
100149668_TGI_at	1.61E-73	2.03E-75	1.51260723	285195	SLC9A9	NM_173653
100123400_TGI_at	3.71E-73	4.68E-75	1.14966235	4889	NPY5R	NM_006174
100126132_TGI_at	3.88E-73	4.91E-75	1.55578565	5787	PTPRB	AK097371
100147643_TGI_at	4.30E-73	5.44E-75	-0.86975983	389677	RBM12B	NM_203390
100157313_TGI_at	5.29E-73	6.71E-75	-1.96142697	3070	HELLS
100147966_TGI_at	6.39E-73	8.12E-75	1.90840755	57134	MAN1C1
100148587_TGI_at	6.40E-73	8.15E-75	0.82496409	55118	CRTAC1
100147072_TGI_at	6.40E-73	8.17E-75	1.36654641	9444	QKI	AK096701
100135692_TGI_at	8.48E-73	1.09E-74	1.01927286	11269	DDX19B	BM684757
100148539_TGI_at	1.03E-72	1.32E-74	-1.51273024	286128	ZFP41	NM_173832
100145896_TGI_at	1.29E-72	1.66E-74	-0.95767069	3654	IRAK1	NM_001025242
100123596_TGI_at	1.43E-72	1.84E-74	-0.92302717	27005	USP21	NM_001014443
100148703_TGI_at	1.91E-72	2.47E-74	1.56141209	55101	ATP5SL	BC070102
100122266_TGI_at	2.03E-72	2.62E-74	-1.29162706	7083	TK1	NM_003258
100141442_TGI_at	2.10E-72	2.72E-74	-0.88947501	11311	VPS45	NM_007259
100125668_TGI_at	2.16E-72	2.80E-74	-0.81033447	79005	SCNM1	NM_024041
100131106_TGI_at	2.20E-72	2.87E-74	-2.19537027			AK096649
100135233_TGI_at	2.47E-72	3.22E-74	1.78949639	9509	ADAMTS2	NM_014244
100122744_TGI_at	2.65E-72	3.46E-74	-1.68724616			AL832384
100141522_TGI_at	2.66E-72	3.48E-74	0.8881503	5805	PTS	NM_000317
100152872_TGI_at	3.02E-72	3.96E-74	2.08273743			AW294471
100162056_TGI_at	3.22E-72	4.23E-74	1.25093491	374569	ASPG
100160752_TGI_at	3.57E-72	4.70E-74	0.94364764	3680	ITGA9	NM_002207
100127045_TGI_at	4.13E-72	5.45E-74	1.21523795	2710	GK	NM_000167
100140528_TGI_at	4.21E-72	5.56E-74	-1.0220292	5723	PSPH	NM_004577
100162329_TGI_at	6.74E-72	8.93E-74	1.05774352	9611	NCOR1	NM_006311
100127206_TGI_at	1.13E-71	1.50E-73	-1.24712465	6839	SUV39H1	NM_003173
100139161_TGI_at	1.16E-71	1.54E-73	1.25797185	35	ACADS	NM_000017
100155620_TGI_at	1.16E-71	1.55E-73	-1.09226837	5983	RFC3	NM_002915
100155052_TGI_at	1.19E-71	1.59E-73	-2.0848767	4023	LPL	NM_000237
100125418_TGI_at	1.35E-71	1.81E-73	-1.57638041	5888	RAD51	NM_002875
100143681_TGI_at	1.63E-71	2.19E-73	1.09534911	4170	MCL1	AF118124
100163151_TGI_at	1.72E-71	2.31E-73	-0.47488074	23367	LARP1	NM_015315
100126800_TGI_at	1.80E-71	2.43E-73	-1.22913506	4998	ORC1L	NM_004153
100157013_TGI_at	2.11E-71	2.85E-73	-1.16793227	7283	TUBG1	NM_001070
100143561_TGI_at	2.29E-71	3.09E-73	-0.80144044	26024	PTCD1	NM_015545
100121968_TGI_at	2.49E-71	3.37E-73	-1.18184657	6894	TARBP1	NM_005646
100135293_TGI_at	2.91E-71	3.94E-73	1.98813274	83643	CCDC3	NM_031455
100121633_TGI_at	2.93E-71	3.99E-73	1.34811646	3101	HK3	NM_002115
100149082_TGI_at	5.03E-71	6.85E-73	-1.63347234	672	BRCA1	BC012577
100122368_TGI_at	6.20E-71	8.46E-73	-2.39450949	503639	DUXAP10	AK022914
100134916_TGI_at	6.61E-71	9.04E-73	-0.72849512	79595	SAP130	NM_024545
100131977_TGI_at	7.38E-71	1.01E-72	-0.96351728	55705	IPO9	BU932253
100133900_TGI_at	9.30E-71	1.28E-72	-3.07051365	2719	GPC3	NM_004484
100137349_TGI_at	1.04E-70	1.43E-72	1.89906682	8671	SLC4A4	AF004813
100160316_TGI_at	1.24E-70	1.70E-72	2.15040531	814	CAMK4
100122344_TGI_at	1.47E-70	2.02E-72	-1.28058119	126661	CCDC163P	AK054714
100161487_TGI_at	1.53E-70	2.12E-72	0.96016602			AF086164
100137314_TGI_at	1.83E-70	2.54E-72	-0.92924865	6878	TAF6	NM_139315
100161330_TGI_at	1.87E-70	2.60E-72	1.96159335	387763
100133987_TGI_at	1.96E-70	2.73E-72	1.79591703	11027	LILRA2	NM_006866
100136738_TGI_at	3.11E-70	4.33E-72	-1.67669979	440957		AK095910
100146122_TGI_at	3.41E-70	4.77E-72	1.50906698			BC038779
100141684_TGI_at	3.55E-70	4.97E-72	1.70434915	27036	SIGLEC7	NM_016543
100130630_TGI_at	3.56E-70	4.99E-72	2.0712053	288	ANK3
100137049_TGI_at	3.63E-70	5.10E-72	-1.00184421	9826	ARHGEF11	NM_014784
100136207_TGI_at	3.72E-70	5.24E-72	1.55439839	645277
100156691_TGI_at	4.44E-70	6.26E-72	-1.82271903	9134	CCNE2	NM_057749
100131479_TGI_at	4.61E-70	6.52E-72	-1.79301329	80263	TRIM45	NM_025188
100148013_TGI_at	4.66E-70	6.60E-72	1.24542206	414235	C10orf108
100162990_TGI_at	5.07E-70	7.19E-72	2.71838671	2354	FOSB	NM_006732
100151082_TGI_at	5.26E-70	7.47E-72	2.26368662	4061	LY6E	NM_002346
100161168_TGI_at	6.03E-70	8.58E-72	3.69084426	3512	IGJ	NM_144646
100159118_TGI_at	6.25E-70	8.92E-72	2.02034905	90865	IL33	NM_033439
100129117_TGI_at	8.68E-70	1.24E-71	1.61810144	57134	MAN1C1	NM_020379
100134263_TGI_at	1.03E-69	1.48E-71	-1.09989118	8682	PEA15	BC002426
100157813_TGI_at	1.04E-69	1.49E-71	-0.45337879	103	ADAR	NM_001025107
100154699_TGI_at	1.04E-69	1.49E-71	1.79284898	388595	TMEM82	NM_001013641
100134456_TGI_at	1.13E-69	1.62E-71	1.98068886	441024	MTHFD2L	BX105242
100134679_TGI_at	1.16E-69	1.67E-71	2.47885583	3580	CXCR2P	BC033255
100141602_TGI_at	1.18E-69	1.70E-71	-1.41489244	57648	KIAA1522	NM_020888
100137302_TGI_at	1.43E-69	2.08E-71	1.47856662	7099	TLR4	NM_138554
100135027_TGI_at	1.45E-69	2.10E-71	1.34959387	144406	WDR66	NM_144668
100125569_TGI_at	1.54E-69	2.24E-71	-1.48143471	10733	PLK4	DQ894189
100155314_TGI_at	1.66E-69	2.42E-71	2.23380971	256691	MAMDC2	NM_153267
100152897_TGI_at	1.68E-69	2.46E-71	2.33742243	100128178		AK021543
100134428_TGI_at	2.07E-69	3.03E-71	-1.34649204	2237	FEN1	NM_004111
100138665_TGI_at	2.38E-69	3.48E-71	1.60781006	10957	PNRC1	NM_006813
100147529_TGI_at	2.69E-69	3.95E-71	1.7954348	57484	RNF150	NM_020724
100161575_TGI_at	2.69E-69	3.96E-71	1.01448848	147	ADRA1B	NM_000679
100159669_TGI_at	2.78E-69	4.09E-71	2.12749615	23414	ZFPM2	NM_012082
100159509_TGI_at	3.09E-69	4.56E-71	0.67369999	124842	TMEM132E	NM_207313
100122946_TGI_at	3.51E-69	5.18E-71	0.79418559	26511	CHIC2	NM_012110
100156619_TGI_at	3.55E-69	5.25E-71	1.36167973	1958	EGR1	NM_001964
100162389_TGI_at	3.85E-69	5.71E-71	1.10803871	642340		XM_930713
100143496_TGI_at	4.21E-69	6.25E-71	-0.75616113	7936	RDBP	NM_002904
100152474_TGI_at	4.64E-69	6.91E-71	1.87332348	9510	ADAMTS1	NM_006988
100125232_TGI_at	4.95E-69	7.38E-71	-1.82892401	84440	RAB11FIP4	NM_032932
100134607_TGI_at	5.15E-69	7.68E-71	1.84404344			AW139113
100140063_TGI_at	6.08E-69	9.09E-71	1.57873083	64231	MS4A6A	NM_022349
100154412_TGI_at	6.40E-69	9.58E-71	0.72238219	4058	LTK	NM_206961
100149451_TGI_at	6.52E-69	9.79E-71	1.6586723	29940	DSE	NM_001080976
100134423_TGI_at	6.53E-69	9.82E-71	-0.87441053	10262	SF3B4	NM_005850
100148022_TGI_at	6.83E-69	1.03E-70	1.54766812	128346	C1orf162	NM_174896
100145982_TGI_at	6.94E-69	1.05E-70	1.87203764	912	CD1D
100124436_TGI_at	8.34E-69	1.26E-70	-1.01459431	134353	LSM11	AK055297
100127470_TGI_at	8.93E-69	1.35E-70	0.85450425			BQ957425
100122516_TGI_at	9.55E-69	1.45E-70	-2.01891734	157570	ESCO2	NM_001017420
100138129_TGI_at	1.01E-68	1.54E-70	2.50050881	79987	SVEP1
100148294_TGI_at	1.03E-68	1.57E-70	-1.10498702	9918	NCAPD2	NM_014865
100160363_TGI_at	1.05E-68	1.60E-70	1.74933001	5739	PTGIR	NM_000960
100161826_TGI_at	1.21E-68	1.85E-70	1.31592399	285016	FAM150B	AY358517
100125149_TGI_at	1.24E-68	1.89E-70	1.50313221			CA307526
100134536_TGI_at	1.40E-68	2.14E-70	-2.01349293	84440	RAB11FIP4	AY169244
100141350_TGI_at	1.46E-68	2.25E-70	-0.74853014	55204	GOLPH3L	NM_018178
100132292_TGI_at	1.48E-68	2.27E-70	-1.26408229	55732	C1orf112	NM_018186
100126687_TGI_at	1.86E-68	2.87E-70	2.23448529	443	ASPA	NM_000049
100138238_TGI_at	2.51E-68	3.87E-70	-0.53042427	7818	DAP3	NM_033657
100147415_TGI_at	2.56E-68	3.95E-70	2.66015966	4489	MT1A	NM_005946
100125902_TGI_at	3.67E-68	5.68E-70	-2.11194491	3070	HELLS	NM_018063
100137801_TGI_at	4.08E-68	6.33E-70	0.62711831	168667	BMPER	NM_133468
100150482_TGI_at	4.19E-68	6.51E-70	1.10560106	3500	IGHG1	NM_001040070
100139404_TGI_at	4.27E-68	6.65E-70	-1.83721119	1012	CDH13	NM_001257
100149681_TGI_at	6.17E-68	9.61E-70	-0.8902061	8427	ZNF282	NM_003575
100137089_TGI_at	6.43E-68	1.00E-69	2.79665911			BC040327
100136918_TGI_at	6.96E-68	1.09E-69	-0.90858574	57592	ZNF687	NM_020832
100121969_TGI_at	7.86E-68	1.23E-69	-1.14024903	11131	CAPN11	NM_007058
100149538_TGI_at	7.86E-68	1.23E-69	-0.69677849	7203	CCT3	NM_005998
100134858_TGI_at	8.37E-68	1.32E-69	1.5421835	2710	GK	BC037549
100147689_TGI_at	8.66E-68	1.36E-69	-0.8574252	80304	C2orf44	NM_025203
100150796_TGI_at	9.17E-68	1.45E-69	-0.94110175	9213	XPR1	NM_004736
100143007_TGI_at	1.02E-67	1.61E-69	1.84027765	80031	SEMA6D	NM_153619
100124476_TGI_at	1.09E-67	1.73E-69	1.41026722	79623	GALNT14	NM_024572
100125950_TGI_at	1.20E-67	1.90E-69	-1.90693353	1111	CHEK1	NM_001274
100161265_TGI_at	1.21E-67	1.92E-69	2.84218988	5743	PTGS2	NM_000963
100124874_TGI_at	1.46E-67	2.32E-69	1.67587704	863	CBFA2T3	AK090985
100140583_TGI_at	1.46E-67	2.33E-69	-0.97106985	221504	ZBTB9	NM_152735
100122443_TGI_at	1.60E-67	2.56E-69	-1.18870254	55502	HES6	NM_018645
100157407_TGI_at	1.61E-67	2.57E-69	1.40537156	285313	IGSF10	NM_178822
100140970_TGI_at	1.68E-67	2.68E-69	1.2660474	79696	FAM164C	NM_001042430
100152332_TGI_at	1.92E-67	3.08E-69	-0.98824315	54868	TMEM104
100158717_TGI_at	2.01E-67	3.23E-69	1.87255194	5271	SERPINB8	L40377
100131475_TGI_at	2.16E-67	3.48E-69	2.43484294	401081		AK026416
100159841_TGI_at	2.98E-67	4.81E-69	3.03489524	1634	DCN	DQ892556
100121865_TGI_at	4.20E-67	6.79E-69	2.105729	288	ANK3	NM_020987
100143066_TGI_at	4.47E-67	7.23E-69	2.10564672	4093	SMAD9	NM_005905
100126696_TGI_at	4.80E-67	7.77E-69	1.81297202	9332	CD163	AI341167
100153462_TGI_at	5.24E-67	8.51E-69	1.09678757	9611	NCOR1	N95558
100141481_TGI_at	5.29E-67	8.60E-69	-0.77862522	8985	PLOD3	NM_001084
100151539_TGI_at	5.39E-67	8.78E-69	-1.44825579	84288	EFCAB2	NM_032328
100157125_TGI_at	5.89E-67	9.61E-69	-0.97912377	80153	EDC3	NM_025083
100123304_TGI_at	5.94E-67	9.70E-69	-0.83865806	22994	AZI1	NM_001009811
100124429_TGI_at	7.12E-67	1.16E-68	-1.42180483	78998	C8orf51	BC000203
100131154_TGI_at	7.35E-67	1.20E-68	2.35345007
100131293_TGI_at	7.51E-67	1.23E-68	0.72464362	51660	BRP44L	NM_016098
100154087_TGI_at	7.83E-67	1.29E-68	-1.08025794	643836	ZFP62	NM_152283
100127838_TGI_at	9.43E-67	1.55E-68	-0.58224398	56672	C11orf17	NM_020642
100142994_TGI_at	9.76E-67	1.61E-68	4.38044428	28234	SLCO1B3	NM_019844
100123330_TGI_at	1.02E-66	1.69E-68	1.39476206	929	CD14	NM_001040021
100152051_TGI_at	1.03E-66	1.70E-68	3.24992321	5156	PDGFRA	NM_006206
100124806_TGI_at	1.07E-66	1.77E-68	1.3939589			AF116683
100122648_TGI_at	1.16E-66	1.93E-68	2.50899727	5346	PLIN1	NM_002666
100142872_TGI_at	1.19E-66	1.98E-68	-1.10630778	23623	RUSC1	NM_014328
100138267_TGI_at	1.30E-66	2.17E-68	2.63283841	387742	FAM99A
100123667_TGI_at	1.42E-66	2.38E-68	-1.2567876	112770	C1orf85	NM_144580
100160503_TGI_at	1.49E-66	2.49E-68	-0.90696558	10744	PTTG2	NM_006607
100126125_TGI_at	1.54E-66	2.58E-68	-0.8323787	54932	EXD3	BC039252
100134787_TGI_at	1.60E-66	2.68E-68	-0.81067021	9898	UBAP2L
100139289_TGI_at	1.72E-66	2.89E-68	2.25874802	6403	SELP	NM_003005
100155415_TGI_at	1.80E-66	3.03E-68	-0.80459086	339229	C17orf90	NM_001039842
100126937_TGI_at	1.87E-66	3.15E-68	-1.08246875	54535	CCHCR1	NM_019052
100143411_TGI_at	1.96E-66	3.31E-68	-1.55077351	55704	CCDC88A	BX537985
100152987_TGI_at	1.98E-66	3.34E-68	3.21048186	319	APOF	NM_001638
100160051_TGI_at	1.98E-66	3.35E-68	1.41740776	6943	TCF21	NM_198392
100122642_TGI_at	2.54E-66	4.31E-68	1.14086812	57088	PLSCR4	NM_020353
100130211_TGI_at	2.92E-66	4.96E-68	-1.05616435	10067	SCAMP3	NM_005698
100147656_TGI_at	2.94E-66	5.00E-68	-1.49454945	8629	JRK	AK127631
100136194_TGI_at	3.52E-66	5.99E-68	1.98172989	22915	MMRN1	U27109
100134222_TGI_at	4.09E-66	6.98E-68	1.54769344	144571		AK056852
100139580_TGI_at	4.30E-66	7.35E-68	1.56066339	5787	PTPRB	AK096717
100124341_TGI_at	4.35E-66	7.44E-68	1.05586016	23710	GABARAPL1	NM_031412
100151757_TGI_at	4.68E-66	8.02E-68	-1.09823277	112	ADCY6	NM_020983
100144436_TGI_at	5.23E-66	8.98E-68	1.57724668	1847	DUSP5	NM_004419
100158060_TGI_at	5.59E-66	9.61E-68	-0.92604028	388730	TMEM81	NM_203376
100127566_TGI_at	5.64E-66	9.72E-68	-0.86413566	5993	RFX5	NM_000449
100143809_TGI_at	7.99E-66	1.38E-67	1.59647574	50489	CD207	NM_015717
100162313_TGI_at	8.44E-66	1.46E-67	-1.58036842
100154435_TGI_at	8.63E-66	1.49E-67	2.38363394	9122	SLC16A4	NM_004696
100130331_TGI_at	8.83E-66	1.53E-67	-0.76412902	84320	ACBD6	NM_032360
100129292_TGI_at	8.84E-66	1.53E-67	1.26901175	7062	TCHH	NM_007113
100148399_TGI_at	9.78E-66	1.70E-67	-1.38951536	8352	HIST1H3C	NM_003531
100140462_TGI_at	1.02E-65	1.77E-67	-1.10425	80308	FLAD1
100140517_TGI_at	1.09E-65	1.89E-67	-1.08464873	7468	WHSC1	NM_001042424
100125503_TGI_at	1.09E-65	1.90E-67	1.34915073	353514	LILRA5	NM_021250
100135519_TGI_at	1.15E-65	2.00E-67	2.53953271	4018	LPA	NM_005577
100153410_TGI_at	1.25E-65	2.18E-67	0.77080093			NG_000848
100159375_TGI_at	1.39E-65	2.44E-67	-1.01255235	401541	CENPP	BC071726
100148646_TGI_at	1.53E-65	2.69E-67	1.69865968	3491	CYR61	NM_001554
100149014_TGI_at	1.71E-65	3.01E-67	1.23916252	22849	CPEB3	NM_014912
100145464_TGI_at	1.73E-65	3.05E-67	-2.78814327	344887		BX640843
100146198_TGI_at	2.01E-65	3.54E-67	0.57194287	148398	SAMD11	NM_152486
100154318_TGI_at	2.06E-65	3.64E-67	2.13044942	969	CD69	NM_001781
100153366_TGI_at	2.23E-65	3.95E-67	-0.41340196			AW439393
100143728_TGI_at	2.23E-65	3.95E-67	-0.85853348	9146	HGS	NM_004712
100129420_TGI_at	2.35E-65	4.18E-67	2.72533529	148	ADRA1A	NM_033303
100156812_TGI_at	2.60E-65	4.62E-67	-1.67763039	7516	XRCC2	Y08837
100149416_TGI_at	3.05E-65	5.43E-67	-1.1247639	63979	FIGNL1	NM_022116
100145288_TGI_at	3.07E-65	5.48E-67	-0.72638551	51629	SLC25A39	NM_016016
100139773_TGI_at	3.37E-65	6.02E-67	-1.54284641	54437	SEMA5B	NM_001031702
100156027_TGI_at	3.47E-65	6.20E-67	0.81427834	37	ACADVL	NM_000018
100142628_TGI_at	3.62E-65	6.49E-67	-1.20731595
100135298_TGI_at	3.71E-65	6.66E-67	2.32048884	8564	KMO	NM_003679
100131935_TGI_at	4.15E-65	7.46E-67	1.48746365	64101	LRRC4	NM_022143
100130580_TGI_at	4.53E-65	8.14E-67	-2.37795371	1029	CDKN2A	NM_058195
100159289_TGI_at	4.78E-65	8.61E-67	-1.51235534	983	CDK1	BG496594
100131521_TGI_at	4.82E-65	8.70E-67	1.2124718	55512	SMPD3	NM_018667
100129856_TGI_at	4.97E-65	8.99E-67	-0.82074466	84262	PSMG3	NM_032302
100162144_TGI_at	5.11E-65	9.25E-67	-1.13528442	9824	ARHGAP11A	NM_014783
100157638_TGI_at	5.18E-65	9.39E-67	1.83370491	1910	EDNRB	NM_003991
100162103_TGI_at	5.24E-65	9.52E-67	1.17509772	221749	C6orf145	NM_183373
100143762_TGI_at	5.91E-65	1.07E-66	-1.36473356	64754	SMYD3	NM_022743
100149868_TGI_at	6.11E-65	1.11E-66	1.8949257	5764	PTN	NM_002825
100130865_TGI_at	6.43E-65	1.17E-66	-0.90077736	8535	CBX4	NM_003655
100142725_TGI_at	7.63E-65	1.39E-66	-0.71370395	8443	GNPAT	NM_014236
100135529_TGI_at	7.91E-65	1.45E-66	-1.09231361	1788	DNMT3A	NM_175629
100132957_TGI_at	1.04E-64	1.90E-66	-1.37170355	401068		BC028186
100147339_TGI_at	1.57E-64	2.88E-66	1.67318278	161247	FITM1	NM_203402
100139360_TGI_at	1.87E-64	3.44E-66	-1.08732239	7468	WHSC1
100159666_TGI_at	1.92E-64	3.53E-66	1.81609316	58189	WFDC1	NM_021197
100130291_TGI_at	1.96E-64	3.62E-66	1.17694472	10666	CD226	NM_006566
100147941_TGI_at	2.27E-64	4.19E-66	1.02319542	55132	LARP1B	NM_032239
100150104_TGI_at	2.64E-64	4.88E-66	-0.71851002	23080	AVL9	D87682
100157039_TGI_at	2.71E-64	5.01E-66	-1.01266303	201725	C4orf46	NM_001008393
100136262_TGI_at	2.82E-64	5.23E-66	-0.90194064	5877	RABIF	NM_002871
100131259_TGI_at	3.06E-64	5.68E-66	-0.78228729	56893	UBQLN4	NM_020131
100139847_TGI_at	3.16E-64	5.86E-66	1.72055039	5271	SERPINB8	NM_198833
100141968_TGI_at	3.38E-64	6.28E-66	-0.5424121	6746	SSR2	NM_003145
100160485_TGI_at	4.15E-64	7.72E-66	1.60862921	3824	KLRD1	NM_002262
100144019_TGI_at	4.24E-64	7.91E-66	1.14489918	64805	P2RY12	NM_022788
100123437_TGI_at	4.88E-64	9.12E-66	-1.56573823	50507	NOX4	NM_016931
100121800_TGI_at	4.97E-64	9.29E-66	-0.92740242	8270	LAGE3
100130268_TGI_at	7.31E-64	1.37E-65	-1.16502069	84904	C9orf100	NM_032818
100150085_TGI_at	7.49E-64	1.40E-65	2.78508992			N63005
100137612_TGI_at	8.07E-64	1.52E-65	-0.90431726	55666	NPLOC4	NM_017921
100147602_TGI_at	8.11E-64	1.53E-65	-1.21452431	55154	MSTO1	BC002535
100152776_TGI_at	8.16E-64	1.54E-65	-1.88455861	200810	ALG1L	NM_001015050
100124546_TGI_at	8.17E-64	1.54E-65	1.03275376	2643	GCH1	NM_000161
100130938_TGI_at	8.71E-64	1.65E-65	-0.63876742	8697	CDC23	NM_004661
100138548_TGI_at	1.07E-63	2.02E-65	-1.06917366	9401	RECQL4	NM_004260
100145041_TGI_at	1.31E-63	2.49E-65	1.91738089	121599	SPIC	NM_152323
100138379_TGI_at	1.86E-63	3.52E-65	1.35268143	364	AQP7	NM_001170
100149426_TGI_at	1.87E-63	3.55E-65	-1.46474817	220042	C11orf82	NM_145018
100146187_TGI_at	2.48E-63	4.71E-65	1.8210396	79974	C7orf58	NM_024913
100144499_TGI_at	2.67E-63	5.08E-65	-1.36176736	64946	CENPH	NM_022909
100137704_TGI_at	2.75E-63	5.24E-65	-1.5089639	253714	C6orf167	NM_198468
100130283_TGI_at	2.85E-63	5.45E-65	0.8929804	2308	FOXO1	NM_002015
100159536_TGI_at	3.09E-63	5.91E-65	2.06160542	79679	VTCN1	NM_024626
100144535_TGI_at	3.09E-63	5.93E-65	-1.22178119	55038	CDCA4	NM_017955
100157618_TGI_at	3.13E-63	6.00E-65	-1.17411067	126375	ZNF792	NM_175872
100159364_TGI_at	3.32E-63	6.37E-65	-0.89014205	10051	SMC4	NM_001002800
100146314_TGI_at	3.96E-63	7.61E-65	-1.2441607	80263	TRIM45	AK222901
100132823_TGI_at	4.30E-63	8.29E-65	-0.74360963	1856	DVL2	NM_004422
100142003_TGI_at	4.50E-63	8.68E-65	-0.65493762	83985	SPNS1	NM_032038
100124066_TGI_at	5.29E-63	1.02E-64	-0.75538026	23272	C3orf63	BX648955
100153302_TGI_at	5.78E-63	1.12E-64	-0.56314018	11143	MYST2	NM_007067
100154032_TGI_at	6.23E-63	1.21E-64	-2.61359269	1852	DUSP9	NM_001395
100143465_TGI_at	6.32E-63	1.23E-64	1.61544349	440184	C14orf53
100155540_TGI_at	6.70E-63	1.30E-64	0.74800403	6422	SFRP1	BC004466
100131859_TGI_at	7.26E-63	1.41E-64	1.81767295	5314	PKHD1	AK091971
100125172_TGI_at	7.43E-63	1.45E-64	-1.52816612	253714	C6orf167
100154563_TGI_at	1.04E-62	2.03E-64	-1.00716056	23381	SMG5	NM_015327
100155460_TGI_at	1.05E-62	2.04E-64	1.71617923	388325	C17orf87	NM_207103
100145064_TGI_at	1.09E-62	2.13E-64	3.12733077			CB147288
100151447_TGI_at	1.28E-62	2.50E-64	3.30884063	5858	PZP	NM_002864
100147805_TGI_at	1.32E-62	2.59E-64	1.71715483	22822	PHLDA1	BC018929
100153262_TGI_at	1.65E-62	3.23E-64	2.60551333	3507	IGHM	AY510104
100131161_TGI_at	1.65E-62	3.24E-64	-0.79901957	10036	CHAF1A	NM_005483
100142361_TGI_at	1.76E-62	3.47E-64	2.5600794	85480	TSLP
100157648_TGI_at	1.88E-62	3.70E-64	-1.24125735	11022	TDRKH	NM_006862
100150876_TGI_at	1.88E-62	3.72E-64	3.07019488	6363	CCL19	NM_006274
100144017_TGI_at	2.34E-62	4.62E-64	-1.99082017	79682	MLF1IP	CN259807
100129969_TGI_at	2.91E-62	5.76E-64	1.51091629	6546	SLC8A1	NM_021097
100138403_TGI_at	3.13E-62	6.21E-64	-1.15911839	9585	KIF20B	NM_016195
100146873_TGI_at	3.15E-62	6.25E-64	-1.10993226	8458	TTF2	NM_003594
100161118_TGI_at	3.18E-62	6.33E-64	-1.76079539			AK095096
100156848_TGI_at	3.32E-62	6.60E-64	-0.98428956	29937	NENF	NM_013349
100152079_TGI_at	3.50E-62	6.98E-64	-0.68333285	10445	MCRS1	NM_006337
100163003_TGI_at	3.56E-62	7.10E-64	-0.77058583	4931	NVL	NM_206840
100122558_TGI_at	3.61E-62	7.21E-64	-0.80251105	80851	SH3BP5L	NM_030645
100140146_TGI_at	3.77E-62	7.54E-64	-0.9337596	9869	SETDB1	NM_012432
100158944_TGI_at	3.88E-62	7.77E-64	-0.70600283	11073	TOPBP1	NM_007027
100144846_TGI_at	4.13E-62	8.29E-64	1.0752662	2534	FYN	NM_002037
100131937_TGI_at	4.42E-62	8.89E-64	-1.44528051	29899	GPSM2	CR748227
100141999_TGI_at	5.42E-62	1.09E-63	-1.50622822	55166	CENPQ	NM_018132
100149367_TGI_at	5.74E-62	1.16E-63	1.5260416	51348	KLRF1	NM_016523
100124893_TGI_at	6.17E-62	1.24E-63	-0.88439328	8914	TIMELESS	NM_003920
100146308_TGI_at	6.63E-62	1.34E-63	1.96021165	8564	KMO
100155438_TGI_at	6.89E-62	1.39E-63	2.21121126	201799	TMEM154	NM_152680
100123781_TGI_at	7.09E-62	1.44E-63	-1.72095681	7153	TOP2A	AW970457
100134370_TGI_at	7.48E-62	1.52E-63	-1.21789701	79680	C22orf29	NM_024627
100153776_TGI_at	7.83E-62	1.59E-63	0.70757375	27309	ZNF330	NM_014487
100156777_TGI_at	9.30E-62	1.89E-63	-0.94873947	54460	MRPS21	NM_018997
100129925_TGI_at	1.02E-61	2.07E-63	-1.09285199	5565	PRKAB2	NM_005399
100158108_TGI_at	1.03E-61	2.09E-63	1.23578651	5359	PLSCR1	DQ890879
100142359_TGI_at	1.10E-61	2.25E-63	1.7941562			AL161980
100157875_TGI_at	1.25E-61	2.56E-63	-0.86396947	81620	CDT1	AF321125
100134817_TGI_at	1.30E-61	2.65E-63	3.61209421	1576	CYP3A4	AV648960
100153743_TGI_at	1.46E-61	2.98E-63	1.26763402
100142841_TGI_at	1.51E-61	3.10E-63	2.69054581	730	C7	NM_000587
100133015_TGI_at	1.75E-61	3.59E-63	-0.53586548	23512	SUZ12	NM_015355
100145551_TGI_at	1.87E-61	3.84E-63	2.22469005	9955	HS3ST3A1	NM_006042
100152273_TGI_at	2.09E-61	4.30E-63	-1.23748494	286103	C8orf77
100133990_TGI_at	2.75E-61	5.67E-63	1.07399968	414235	C10orf108	DA269690
100155577_TGI_at	2.83E-61	5.84E-63	2.65098564	131669	UROC1
100126168_TGI_at	3.27E-61	6.76E-63	0.85186401	57447	NDRG2	NM_201536
100158580_TGI_at	3.38E-61	7.00E-63	-0.83512236	22796	COG2	NM_007357
100162809_TGI_at	3.61E-61	7.49E-63	-0.79803411	84727	SPSB2	NM_032641
100160421_TGI_at	3.67E-61	7.62E-63	1.44297734	920	CD4	NM_000616
100145450_TGI_at	3.68E-61	7.64E-63	-1.06547767	55157	DARS2	AL833633
100140014_TGI_at	3.74E-61	7.78E-63	-0.6567016	5911	RAP2A	NM_021033
100156819_TGI_at	3.75E-61	7.83E-63	-0.84002151	4521	NUDT1	NM_002452
100156883_TGI_at	3.75E-61	7.83E-63	1.964626	256764	WDR72	BC101614
100158617_TGI_at	4.54E-61	9.48E-63	-1.3331804	113763	C7orf29	NM_138434
100126576_TGI_at	4.72E-61	9.87E-63	-1.01714642	220930		BC042008
100152046_TGI_at	4.88E-61	1.02E-62	1.39256837	27163	NAAA	BC006388
100155051_TGI_at	5.05E-61	1.06E-62	-1.30097885	10615	SPAG5	NM_006461
100151783_TGI_at	5.16E-61	1.08E-62	1.93006987	2562	GABRB3	AK095011
100133594_TGI_at	5.41E-61	1.14E-62	1.4946694	64097	EPB41L4A	NM_022140
100131313_TGI_at	6.32E-61	1.33E-62	-0.84170432	7067	THRA	AB209346
100130862_TGI_at	6.44E-61	1.36E-62	1.12803337	414328	C9orf103	NM_001001551
100156143_TGI_at	6.66E-61	1.40E-62	-0.68854559	23165	NUP205	NM_015135
100148217_TGI_at	6.74E-61	1.42E-62	-0.82647374	8805	TRIM24	NM_003852
100122312_TGI_at	7.46E-61	1.58E-62	2.07951604	140	ADORA3	NM_001081976
100159881_TGI_at	8.57E-61	1.82E-62	-1.60721788			CR749847
100150899_TGI_at	8.90E-61	1.89E-62	-1.15995386	284613	CYB561D1
100157183_TGI_at	1.01E-60	2.15E-62	2.39953856	3082	HGF	NM_001010931
100121973_TGI_at	1.06E-60	2.25E-62	-1.94670211	84900	RNFT2	NM_032814
100157126_TGI_at	1.19E-60	2.53E-62	1.9364511	2949	GSTM5	NM_000851
100151865_TGI_at	1.27E-60	2.71E-62	1.22005792	10888	GPR83	NM_016540
100150776_TGI_at	1.28E-60	2.73E-62	-0.66656233	1939	LGTN	NM_006893
100126551_TGI_at	1.31E-60	2.79E-62	-1.34268872			AK075052
100135059_TGI_at	1.41E-60	3.01E-62	2.18576369	1272	CNTN1	BX648591
100122672_TGI_at	1.66E-60	3.55E-62	2.43561142	2562	GABRB3	NM_021912
100154278_TGI_at	1.96E-60	4.21E-62	-1.23240594	284618	C1orf104
100123259_TGI_at	2.06E-60	4.42E-62	-0.93629777	9891	NUAK1	NM_014840
100129042_TGI_at	2.18E-60	4.69E-62	1.61866784	10150	MBNL2	AK074610
100126680_TGI_at	2.25E-60	4.84E-62	1.69252361			DB352313
100126333_TGI_at	2.27E-60	4.88E-62	2.15581047	5239	PGM5	NM_021965
100159257_TGI_at	2.45E-60	5.28E-62	-1.42792181	55771	PRR11	NM_018304
100162638_TGI_at	2.46E-60	5.31E-62	2.79492379	5067	CNTN3	NM_020872
100142750_TGI_at	2.49E-60	5.39E-62	-2.4158727			BC016035
100151429_TGI_at	2.54E-60	5.51E-62	-0.90241338	29102	RNASEN
100130841_TGI_at	2.56E-60	5.56E-62	-1.56679398	4605	MYBL2	NM_002466
100137719_TGI_at	2.90E-60	6.31E-62	-1.28253215	587	BCAT2	NM_001190
100157806_TGI_at	2.91E-60	6.33E-62	0.7552719	84106	PRAM1	NM_032152
100146881_TGI_at	2.97E-60	6.46E-62	-1.63088241	4023	LPL
100157910_TGI_at	2.99E-60	6.51E-62	-0.89952001	145389	SLC38A6	NM_153811
100127386_TGI_at	3.39E-60	7.40E-62	1.96540898	5549	PRELP	NM_002725
100137794_TGI_at	3.42E-60	7.46E-62	-0.52835231	5576	PRKAR2A	AK026351
100127094_TGI_at	3.66E-60	8.01E-62	2.99772839	6716	SRD5A2	NM_000348
100155301_TGI_at	4.02E-60	8.80E-62	1.11494617	30	ACAA1	NM_001607
100158480_TGI_at	4.05E-60	8.87E-62	-0.66303087	9862	MED24	NM_014815
100140949_TGI_at	4.14E-60	9.08E-62	-1.44986276	6608	SMO	NM_005631
100151775_TGI_at	4.15E-60	9.13E-62	-0.8282903	84792	C7orf70	NM_001037163
100131496_TGI_at	4.16E-60	9.16E-62	-0.89459144	57505	AARS2
100137540_TGI_at	4.57E-60	1.01E-61	-1.36645537	26586	CKAP2	EF560732
100132199_TGI_at	4.69E-60	1.03E-61	-3.14325116	3209	HOXA13	NM_000522
100127538_TGI_at	5.51E-60	1.22E-61	-0.82316453	63897	HEATR6	NM_022070
100161301_TGI_at	5.84E-60	1.29E-61	1.82221417	2920	CXCL2	NM_002089
100129865_TGI_at	6.27E-60	1.39E-61	-0.48782233	51692	CPSF3	NM_016207
100161408_TGI_at	6.56E-60	1.45E-61	-1.67773172	4137	MAPT	AY526356
100154515_TGI_at	6.91E-60	1.53E-61	0.9100158	3726	JUNB	NM_002229
100130175_TGI_at	7.47E-60	1.66E-61	-1.39875746	84440	RAB11FIP4	AK074341
100136642_TGI_at	7.78E-60	1.73E-61	-0.73957376	79169	C1orf35	NM_024319
100145891_TGI_at	8.29E-60	1.85E-61	-1.71886688	993	CDC25A	NM_001789
100122083_TGI_at	8.43E-60	1.88E-61	0.83369328	23150	FRMD4B	NM_015123
100158866_TGI_at	8.78E-60	1.96E-61	1.76314437	8382	NME5	NM_003551
100127305_TGI_at	8.85E-60	1.98E-61	1.88355611	64078	SLC28A3	AK022042
100130004_TGI_at	9.49E-60	2.12E-61	1.65154236	7113	TMPRSS2	NM_005656
100126446_TGI_at	1.00E-59	2.25E-61	-0.8652926	81559	TRIM11	NM_145214
100142154_TGI_at	1.09E-59	2.45E-61	-2.23489155			XM_945828
100132279_TGI_at	1.12E-59	2.52E-61	-0.89181735	24149	ZNF318	AI027119
100138764_TGI_at	1.13E-59	2.53E-61	-3.20836063			AF150307
100139666_TGI_at	1.21E-59	2.73E-61	-1.67543665	10052	GJC1	NM_001080383
100126005_TGI_at	1.45E-59	3.27E-61	-0.61602083	80178	C16orf59	NM_025108
100143327_TGI_at	1.62E-59	3.65E-61	2.19474013	202151	RANBP3L	NM_145000
100126249_TGI_at	1.71E-59	3.86E-61	1.27445291	1620	DBC1	NM_014618
100142216_TGI_at	1.84E-59	4.16E-61	-0.61881159	134266	GRPEL2	NM_152407
100143359_TGI_at	1.86E-59	4.20E-61	-1.18095245	65244	SPATS2	BC017767
100126342_TGI_at	1.93E-59	4.37E-61	1.41414685	654	BMP6	NM_001718
100142691_TGI_at	2.03E-59	4.62E-61	1.12459839	137797	LYPD2	NM_205545
100157846_TGI_at	2.07E-59	4.71E-61	1.77251696	79974	C7orf58	BC017764
100127008_TGI_at	2.30E-59	5.24E-61	-1.49522817	947	CD34	NM_001025109
100153847_TGI_at	2.32E-59	5.29E-61	-0.96871299	9231	DLG5	NM_004747
100132512_TGI_at	2.33E-59	5.32E-61	-0.70024777	26262	TSPAN17	NM_130465
100157816_TGI_at	2.36E-59	5.40E-61	0.69420444	64063	PRSS22	NM_022119
100132208_TGI_at	2.53E-59	5.79E-61	2.1363511	2562	GABRB3
100161851_TGI_at	2.59E-59	5.92E-61	-0.80232068	124583	CANT1	NM_138793
100147471_TGI_at	2.74E-59	6.27E-61	2.42941424	3766	KCNJ10	NM_002241
100150952_TGI_at	2.77E-59	6.34E-61	-0.77033546	55028	C17orf80	NM_001100621
100153837_TGI_at	2.91E-59	6.69E-61	2.24585121	79966	SCD5	NM_001037582
100155216_TGI_at	3.02E-59	6.95E-61	1.15271165	115677	NOSTRIN	NM_052946
100128768_TGI_at	3.27E-59	7.52E-61	1.65907977	6563	SLC14A1	AF263545
100132011_TGI_at	3.31E-59	7.62E-61	2.10975824	10439	OLFM1	NM_014279
100147770_TGI_at	3.53E-59	8.15E-61	1.52778719	220441	RNF152	NM_173557
100159574_TGI_at	3.59E-59	8.30E-61	-1.08452	10036	CHAF1A	BC005813
100144731_TGI_at	3.90E-59	9.02E-61	-1.29034435	201299	RDM1	NM_145654
100159733_TGI_at	4.50E-59	1.04E-60	-1.21983335	55222	LRRC20	NM_018205
100146396_TGI_at	4.71E-59	1.09E-60	1.42342282			H78083
100156004_TGI_at	4.80E-59	1.11E-60	-1.30612131	11264	PXMP4	AK128879
100145303_TGI_at	7.34E-59	1.71E-60	1.91623657	28231	SLCO4A1	NM_016354
100154802_TGI_at	7.69E-59	1.79E-60	-1.43269304	5557	PRIM1	NM_000946
100124487_TGI_at	7.83E-59	1.82E-60	1.72686824	132671	SPATA18	NM_145263
100124289_TGI_at	8.10E-59	1.89E-60	-0.8375051	899	CCNF	BC012349
100140733_TGI_at	8.23E-59	1.92E-60	-0.84576709	79102	RNF26	NM_032015
100125152_TGI_at	8.61E-59	2.01E-60	1.23435721	221078	NSUN6	NM_182543
100156443_TGI_at	8.88E-59	2.08E-60	-0.94905707	84283	TMEM79	NM_032323
100141319_TGI_at	9.64E-59	2.26E-60	-1.55129963	9633	MTL5	BX476848
100122252_TGI_at	1.01E-58	2.36E-60	1.27925365	85480	TSLP	NM_033035
100149877_TGI_at	1.19E-58	2.79E-60	1.75805879			AI859399
100132975_TGI_at	1.33E-58	3.12E-60	-0.98746042	286053	NSMCE2	NM_173685
100147585_TGI_at	1.43E-58	3.37E-60	1.99006774	5101	PCDH9	NM_203487
100124156_TGI_at	1.75E-58	4.11E-60	-0.67054376	79137	FAM134A	NM_024293
100160469_TGI_at	1.80E-58	4.24E-60	-1.80117981	2306	FOXD2	NM_004474
100128096_TGI_at	2.34E-58	5.53E-60	-1.04547288	4758	NEU1	NM_000434
100145470_TGI_at	2.35E-58	5.55E-60	-0.86889023	57674	RNF213	AK074030
100147970_TGI_at	2.50E-58	5.92E-60	-1.03623587	9540	TP53I3	BG488965
100136170_TGI_at	2.68E-58	6.35E-60	1.23043445	2775	GNAO1	AF493894
100147644_TGI_at	2.75E-58	6.53E-60	-0.45246557	10713	USP39	NM_006590
100156730_TGI_at	2.93E-58	6.96E-60	1.23491643	4482	MSRA	NM_012331
100132033_TGI_at	3.01E-58	7.15E-60	-1.21466095			AL832161
100157265_TGI_at	3.03E-58	7.21E-60	1.97853425	2152	F3	NM_001993
100130655_TGI_at	3.07E-58	7.32E-60	0.98635316	2823	GPM6A	BC032904
100148029_TGI_at	3.10E-58	7.38E-60	-0.81130103	26750	RPS6KC1	NM_012424
100151514_TGI_at	3.10E-58	7.40E-60	0.61689128	9552	SPAG7	NM_004890
100126147_TGI_at	3.10E-58	7.41E-60	-1.14741802	8438	RAD54L	NM_003579
100123185_TGI_at	3.26E-58	7.79E-60	1.2508973	55503	TRPV6	NM_018646
100147531_TGI_at	3.32E-58	7.95E-60	1.94601966	57633	LRRN1	NM_020873
100126774_TGI_at	3.33E-58	7.99E-60	0.73517148	9936	CD302	NM_014880
100129967_TGI_at	3.42E-58	8.21E-60	0.95765353	84734	FAM167B	NM_032648
100145594_TGI_at	3.42E-58	8.23E-60	1.92327705	1902	LPAR1	NM_057159
100131659_TGI_at	3.74E-58	8.99E-60	-2.27719841	1306	COL15A1	NM_001855
100133421_TGI_at	3.78E-58	9.09E-60	-0.90947345	9825	SPATA2	NM_006038
100124274_TGI_at	4.16E-58	1.00E-59	-1.02702925	31	ACACA	NM_198834
100132060_TGI_at	4.46E-58	1.08E-59	-0.79072447	84079	ANKRD27	NM_032139
100157218_TGI_at	4.67E-58	1.13E-59	-1.29561863	5924	RASGRF2
100137927_TGI_at	5.96E-58	1.44E-59	0.7096806	5520	PPP2R2A	NM_002717
100157290_TGI_at	5.99E-58	1.45E-59	-1.27580375	91368	CDKN2AIPNL	BC018086
100153652_TGI_at	6.04E-58	1.46E-59	-0.47396965	200185	KRTCAP2	NM_173852
100150447_TGI_at	7.34E-58	1.78E-59	-1.19836528	81928	CABLES2	NM_031215
100129962_TGI_at	7.90E-58	1.92E-59	1.49662349	816	CAMK2B	AF131776
100121670_TGI_at	8.38E-58	2.04E-59	-1.13015666	151230	KLHL23	BC016950
100122892_TGI_at	8.52E-58	2.07E-59	-1.4540716	340351	AGBL3	AL832281
100136708_TGI_at	8.71E-58	2.12E-59	-1.02998847			AK054819
100156688_TGI_at	8.92E-58	2.18E-59	1.44554379	80177	MYCT1	AK021612
100146598_TGI_at	9.01E-58	2.20E-59	-2.0475826	5013	OTX1	BU689444
100141157_TGI_at	1.02E-57	2.49E-59	0.75262041	23203	PMPCA	NM_015160
100131826_TGI_at	1.06E-57	2.59E-59	1.07750143	54149	C21orf91	NM_001100421
100132086_TGI_at	1.06E-57	2.59E-59	1.8010048	22822	PHLDA1	BC110820
100152324_TGI_at	1.09E-57	2.68E-59	1.98332212	8013	NR4A3	NM_006981
100127886_TGI_at	1.29E-57	3.17E-59	1.42388701	84619	ZGPAT	NM_001083113
100123369_TGI_at	1.31E-57	3.21E-59	1.55445937	6614	SIGLEC1	NM_023068
100162386_TGI_at	1.38E-57	3.39E-59	1.89369953	124975	GGT6	NM_153338
100159911_TGI_at	1.72E-57	4.25E-59	-0.8091821	79885	HDAC11	NM_024827
100146860_TGI_at	1.81E-57	4.46E-59	-1.69376046	79801	SHCBP1	NM_024745
100139660_TGI_at	1.84E-57	4.54E-59	-0.83043305	51222	ZNF219	NM_016423
100155288_TGI_at	2.02E-57	5.00E-59	-0.95596589	29097	CNIH4
100129652_TGI_at	2.30E-57	5.68E-59	-1.37933783	55740	ENAH	BC065238
100156705_TGI_at	2.41E-57	5.97E-59	2.04290602	122664	TPPP2	NM_173846
100157150_TGI_at	2.45E-57	6.07E-59	0.6091541	81565	NDEL1	NM_030808
100140245_TGI_at	2.53E-57	6.27E-59	-0.72237986	84134	TOMM40L	NM_032174
100130804_TGI_at	2.65E-57	6.59E-59	1.62130395			L17325
100160478_TGI_at	3.42E-57	8.51E-59	1.14581617	10439	OLFM1	NM_006334
100148205_TGI_at	3.49E-57	8.70E-59	0.81128365	4634	MYL3	NM_000258
100139712_TGI_at	3.96E-57	9.88E-59	-1.45166169	5618	PRLR	AA890023
100148760_TGI_at	4.29E-57	1.07E-58	-0.44765156	10540	DCTN2	NM_006400
100151837_TGI_at	4.70E-57	1.18E-58	-0.40370583	7514	XPO1	NM_003400
100147030_TGI_at	4.83E-57	1.21E-58	-1.09035046	100129195
100140823_TGI_at	4.91E-57	1.23E-58	1.37544735	22822	PHLDA1	NM_007350
100154811_TGI_at	5.16E-57	1.29E-58	-0.77451907	26015	RPAP1	NM_015540
100162752_TGI_at	5.26E-57	1.32E-58	-1.16264004	79980	DSN1	NM_024918
100158439_TGI_at	5.32E-57	1.34E-58	1.56310945	2646	GCKR	NM_001486
100135526_TGI_at	5.36E-57	1.35E-58	-1.47325602	84915	C12orf34	NM_032829
100133133_TGI_at	5.89E-57	1.48E-58	-0.82289587	9677	PPIP5K1	NM_014659
100137989_TGI_at	5.97E-57	1.50E-58	2.36797987	55273	TMEM100	NM_001099640
100163165_TGI_at	6.77E-57	1.71E-58	2.05106602	8671	SLC4A4	NM_001098484
100143313_TGI_at	6.94E-57	1.75E-58	1.33303423	55843	ARHGAP15	NM_018460
100144568_TGI_at	8.01E-57	2.02E-58	-0.85193866	50626	CYHR1
100161399_TGI_at	8.22E-57	2.08E-58	1.4171812	11314	CD300A	NM_007261
100124776_TGI_at	8.58E-57	2.17E-58	1.10137705	83698	CALN1	AL117636
100123490_TGI_at	8.88E-57	2.25E-58	1.10542344	160622	GRASP	NM_181711
100150512_TGI_at	9.19E-57	2.33E-58	0.62300672	8615	USO1	NM_003715
100143841_TGI_at	9.91E-57	2.52E-58	0.89243593	660	BMX	NM_203281
100126948_TGI_at	1.02E-56	2.59E-58	-0.69595262	78995	C17orf53	NM_024032
100142429_TGI_at	1.03E-56	2.61E-58	1.18933816	643616		AB014771
100146784_TGI_at	1.04E-56	2.66E-58	-1.47942344	9735	KNTC1	NM_014708
100139961_TGI_at	1.09E-56	2.77E-58	1.33116486	55808	ST6GALNAC1	NM_018414
100130451_TGI_at	1.10E-56	2.81E-58	1.43651369	147381	CBLN2	NM_182511
100138418_TGI_at	1.15E-56	2.94E-58	1.85538109	5105	PCK1	BI763464
100121792_TGI_at	1.29E-56	3.31E-58	-1.09748212	57506	MAVS	AK056260
100155430_TGI_at	1.34E-56	3.43E-58	-0.7365998	8625	RFXANK	NM_003721
100130026_TGI_at	1.34E-56	3.45E-58	-0.82879944	9761	MLEC	NM_014730
100125123_TGI_at	1.40E-56	3.58E-58	0.68506895	79786	KLHL36	NM_024731
100147612_TGI_at	1.67E-56	4.28E-58	-0.70912677	55746	NUP133	NM_018230
100139131_TGI_at	1.69E-56	4.34E-58	1.60321118	1723	DHODH	M94065
100140083_TGI_at	1.88E-56	4.84E-58	-1.07305213	221937	FOXK1	NM_001037165
100132724_TGI_at	2.27E-56	5.85E-58	-0.8710178	80010	RMI1	NM_024945
100127703_TGI_at	2.28E-56	5.88E-58	1.19930984	2534	FYN
100147383_TGI_at	2.28E-56	5.89E-58	1.45401738	123	PLIN2	BI914249
100131050_TGI_at	2.44E-56	6.32E-58	-0.8459807	360023	ZBTB41	NM_194314
100143926_TGI_at	2.54E-56	6.58E-58	-0.96848381	57787	MARK4	AB049127
100136734_TGI_at	2.79E-56	7.23E-58	-1.45536629	3070	HELLS	BG104726
100122041_TGI_at	2.84E-56	7.37E-58	-1.33255611	84722	PSRC1	NM_032636
100157886_TGI_at	3.19E-56	8.28E-58	-1.72644521	3070	HELLS	AK001201
100136142_TGI_at	3.19E-56	8.28E-58	1.24736454	816	CAMK2B	NM_172081
100150371_TGI_at	3.31E-56	8.61E-58	-1.21931846	8336	HIST1H2AM	NM_003514
100122954_TGI_at	3.31E-56	8.63E-58	-2.46240354	401022		BC047481
100155142_TGI_at	3.48E-56	9.07E-58	-1.09111895	92659		BC046361
100162477_TGI_at	3.48E-56	9.08E-58	-0.84522242	84529	C15orf41	NM_032499
100134236_TGI_at	3.65E-56	9.54E-58	-1.51511035	80054		BC027959
100156327_TGI_at	3.95E-56	1.03E-57	0.86930543	388335	TMEM220	R96493
100159192_TGI_at	3.99E-56	1.05E-57	-0.94803483	64641	EBF2	NM_022659
100122341_TGI_at	4.11E-56	1.08E-57	1.48112785	150696	PROM2	NM_144707
100145320_TGI_at	4.13E-56	1.08E-57	-0.89131251	8733	GPAA1	NM_003801
100137294_TGI_at	4.18E-56	1.10E-57	3.36945203	119467	CLRN3	NM_152311
100160946_TGI_at	4.23E-56	1.11E-57	1.34517817	10144	FAM13A	NM_014883
100151250_TGI_at	4.33E-56	1.14E-57	-0.66015302	25962	KIAA1429	NM_015496
100146362_TGI_at	4.41E-56	1.16E-57	-0.89905273	4173	MCM4	BC038772
100150486_TGI_at	4.45E-56	1.17E-57	1.663655	554235	ASPDH	NM_001024656
100135641_TGI_at	4.56E-56	1.20E-57	1.69760777	4163	MCC	BX647710
100160755_TGI_at	4.99E-56	1.32E-57	-0.9214651	23354	HAUS5	BC064390
100159091_TGI_at	4.99E-56	1.32E-57	1.28614957	26034	IPCEF1	NM_015553
100127162_TGI_at	6.00E-56	1.59E-57	1.956847	8110	DPF3	BC026305
100123286_TGI_at	6.32E-56	1.68E-57	-0.88594046	55930	MYO5C	NM_018728
100129929_TGI_at	6.64E-56	1.76E-57	-0.88291145	4176	MCM7	NM_005916
100146562_TGI_at	6.78E-56	1.80E-57	-1.58310396	25903	OLFML2B	NM_015441
100123137_TGI_at	7.18E-56	1.91E-57	-0.73815921	8396	PIP4K2B	NM_003559
100142645_TGI_at	7.52E-56	2.00E-57	2.44254887	54463	FAM134B	NM_001034850
100126108_TGI_at	7.73E-56	2.06E-57	-1.36344499	284513		AK096098
100146297_TGI_at	9.44E-56	2.52E-57	0.93533281	11234	HPS5	NM_181508
100122546_TGI_at	9.69E-56	2.59E-57	2.53903751	219595	FOLH1B	NM_153696
100134170_TGI_at	1.01E-55	2.71E-57	0.97241154	91694	LONRF1	NM_152271
100141709_TGI_at	1.08E-55	2.88E-57	1.18743178	118429	ANTXR2	NM_058172
100127073_TGI_at	1.08E-55	2.88E-57	2.36283032	54463	FAM134B	AK025808
100122970_TGI_at	1.28E-55	3.43E-57	0.84547454	10395	DLC1	NM_182643
100146767_TGI_at	1.29E-55	3.47E-57	1.49971571	2180	ACSL1	BC050073
100134592_TGI_at	1.45E-55	3.88E-57	-1.56164527	1012	CDH13	DQ891713
100141950_TGI_at	1.47E-55	3.94E-57	1.03971469	55966	AJAP1	NM_018836
100128402_TGI_at	1.51E-55	4.06E-57	2.27321364	3908	LAMA2	NM_000426
100147429_TGI_at	1.59E-55	4.27E-57	0.68231852	3454	IFNAR1	BC065751
100150756_TGI_at	1.61E-55	4.34E-57	1.36143402	4070	TACSTD2	NM_002353
100129920_TGI_at	1.80E-55	4.86E-57	1.32984916	10875	FGL2	NM_006682
100144617_TGI_at	1.90E-55	5.13E-57	0.59369622			BE706826
100133342_TGI_at	2.45E-55	6.62E-57	-1.48243192			AK026422
100146483_TGI_at	2.55E-55	6.89E-57	-0.65624188	4905	NSF	NM_006178
100140565_TGI_at	2.55E-55	6.92E-57	-0.72774883	81858	SHARPIN	NM_030974
100162618_TGI_at	2.65E-55	7.18E-57	-0.64146191	2058	EPRS	NM_004446
100131964_TGI_at	2.71E-55	7.35E-57	-0.73314305	10898	CPSF4	NM_001081559
100133578_TGI_at	2.72E-55	7.38E-57	2.41106739	23024	PDZRN3	NM_015009
100146092_TGI_at	2.76E-55	7.51E-57	0.99318773			BU739445
100157677_TGI_at	2.85E-55	7.75E-57	-1.04245618	84883	AIFM2	NM_032797
100159310_TGI_at	2.87E-55	7.82E-57	-0.8916396	51621	KLF13	NM_015995
100149259_TGI_at	3.47E-55	9.47E-57	-1.6766531			AW958465
100125164_TGI_at	3.48E-55	9.51E-57	-1.95933474	79924	ADM2	NM_024866
100151835_TGI_at	3.60E-55	9.84E-57	-0.78475264	9631	NUP155	NM_153485
100155183_TGI_at	3.68E-55	1.01E-56	1.13767619	79977	GRHL2	NM_024915
100138229_TGI_at	3.74E-55	1.02E-56	-0.76582102	83596	BCL2L12	NM_001040668
100162742_TGI_at	3.83E-55	1.05E-56	1.06013627	92304	SCGB3A1	NM_052863
100137681_TGI_at	3.96E-55	1.09E-56	2.27468396	83992	CTTNBP2	NM_033427
100149044_TGI_at	3.96E-55	1.09E-56	1.59263282	7039	TGFA	NM_001099691
100141042_TGI_at	4.21E-55	1.16E-56	-0.86027165			AF131822
100129794_TGI_at	4.27E-55	1.17E-56	1.55668148			CR740697
100153644_TGI_at	4.49E-55	1.24E-56	-0.68225703	4591	TRIM37	NM_015294
100148857_TGI_at	4.50E-55	1.24E-56	-1.9054918	9829	DNAJC6
100153819_TGI_at	4.71E-55	1.30E-56	1.55468577	85453	TSPYL5	NM_033512
100156494_TGI_at	5.34E-55	1.47E-56	-1.11950371	2189	FANCG	NM_004629
100140695_TGI_at	5.61E-55	1.55E-56	-1.14531409	55616	ASAP3	NM_017707
100143796_TGI_at	5.67E-55	1.57E-56	-1.07087057	137902	PXDNL	NM_144651
100141545_TGI_at	5.93E-55	1.64E-56	1.31479598			CB242128
100161114_TGI_at	6.31E-55	1.75E-56	1.97936251	83716	CRISPLD2	NM_031476
100160779_TGI_at	6.54E-55	1.82E-56	-0.73336797	5424	POLD1	NM_002691
100133941_TGI_at	6.73E-55	1.87E-56	2.15100535	494470	RNF165	AK055997
100141358_TGI_at	6.80E-55	1.89E-56	0.89979592	2114	ETS2	J04102
100162860_TGI_at	6.85E-55	1.91E-56	2.81357852	1558	CYP2C8	DA638957
100150845_TGI_at	7.40E-55	2.06E-56	1.8246385	8858	PROZ	NM_003891
100151053_TGI_at	7.42E-55	2.07E-56	-0.60706185	54939	COMMD4	NM_017828
100125540_TGI_at	7.70E-55	2.15E-56	2.62236202	6716	SRD5A2	AL565638
100137017_TGI_at	7.74E-55	2.16E-56	2.30752295	2358	FPR2	NM_001005738
100158097_TGI_at	8.40E-55	2.35E-56	-0.54148596	55182	RNF220	NM_018150
100144638_TGI_at	8.82E-55	2.47E-56	1.75687463	80704	SLC19A3	NM_025243
100151727_TGI_at	9.68E-55	2.71E-56	0.73710183	10150	MBNL2	NM_207304
100128797_TGI_at	9.92E-55	2.78E-56	0.96596726	7099	TLR4	AX752005
100125352_TGI_at	1.05E-54	2.95E-56	2.06889414	55821	ALLC	NM_018436
100155851_TGI_at	1.05E-54	2.96E-56	-0.60482947	51603	METTL13	AK223493
100162883_TGI_at	1.09E-54	3.06E-56	-0.53022892	149986	LSM14B	NM_144703
100151838_TGI_at	1.10E-54	3.11E-56	-0.88775533	79573	TTC13	NM_024525
100131490_TGI_at	1.15E-54	3.25E-56	1.32042724	53826	FXYD6	NM_022003
100136247_TGI_at	1.19E-54	3.37E-56	-0.79764405	285971	ZNF775	NM_173680
100140391_TGI_at	1.23E-54	3.46E-56	-1.21782885	80000	GREB1L
100128247_TGI_at	1.35E-54	3.81E-56	1.54205648	160364	CLEC12A	AY426759
100140830_TGI_at	1.47E-54	4.15E-56	-1.18593445	5208	PFKFB2	NM_006212
100132946_TGI_at	1.50E-54	4.25E-56	1.61424047	8477	GPR65	NM_003608
100162393_TGI_at	1.54E-54	4.38E-56	-1.37205094			BC047404
100129991_TGI_at	1.57E-54	4.45E-56	-0.74381091	54946	SLC41A3	NM_017836
100157738_TGI_at	1.63E-54	4.63E-56	1.83709809			BE063937
100148546_TGI_at	1.63E-54	4.64E-56	2.0361061	2918	GRM8	NM_000845
100127992_TGI_at	1.71E-54	4.85E-56	1.78249037	84631	SLITRK2	NM_032539
100141953_TGI_at	1.74E-54	4.94E-56	0.96804787	90634	N4BP2L1
100146289_TGI_at	1.81E-54	5.16E-56	2.05606385	6347	CCL2	NM_002982
100143106_TGI_at	1.83E-54	5.22E-56	2.76277246	5740	PTGIS	NM_000961
100158093_TGI_at	1.83E-54	5.23E-56	1.25309595	64097	EPB41L4A	BC114632
100121881_TGI_at	1.95E-54	5.58E-56	1.28811725	64084	CLSTN2	NM_022131
100126227_TGI_at	2.10E-54	6.01E-56	2.22222159	11181	TREH	NM_007180
100139578_TGI_at	2.31E-54	6.61E-56	1.10645255	7099	TLR4	BC025294
100160882_TGI_at	2.31E-54	6.62E-56	-1.3323019	132430	PABPC4L	BX648831
100126456_TGI_at	2.34E-54	6.70E-56	1.64785866	1844	DUSP2	NM_004418
100124262_TGI_at	2.43E-54	6.97E-56	-0.87742475			AK057167
100136667_TGI_at	2.75E-54	7.89E-56	-0.51773592	10479	SLC9A6	NM_001042537
100129940_TGI_at	2.77E-54	7.96E-56	1.93384265	53829	P2RY13	NM_176894
100140570_TGI_at	2.88E-54	8.28E-56	-1.05914441	10460	TACC3	NM_006342
100147842_TGI_at	3.13E-54	9.01E-56	-0.62764717	146050	ZSCAN29	NM_152455
100158877_TGI_at	3.15E-54	9.09E-56	-0.69494915	10038	PARP2	NM_005484
100122632_TGI_at	3.33E-54	9.61E-56	-0.98456383	5296	PIK3R2	NM_005027
100140419_TGI_at	3.35E-54	9.68E-56	-1.27178597	22995	CEP152	NM_014985
100122730_TGI_at	3.72E-54	1.07E-55	-0.82312966	29980	DONSON	NM_017613
100134900_TGI_at	4.10E-54	1.19E-55	-1.51706922	5427	POLE2	NM_002692
100156026_TGI_at	4.20E-54	1.22E-55	-0.8530544	199745	THAP8	NM_152658
100138983_TGI_at	5.10E-54	1.48E-55	-0.71967163	22889	KIAA0907	NM_014949
100144476_TGI_at	5.11E-54	1.48E-55	0.6505485	10427	SEC24B	NM_006323
100144808_TGI_at	5.34E-54	1.55E-55	-0.48417261	57819	LSM2	NM_021177
100148854_TGI_at	5.94E-54	1.73E-55	-0.60471291	3054	HCFC1	NM_005334
100161335_TGI_at	6.30E-54	1.83E-55	-1.09043897	79915	ATAD5	NM_024857
100137678_TGI_at	6.54E-54	1.91E-55	2.71929828	6366	CCL21	NM_002989
100128906_TGI_at	6.56E-54	1.91E-55	-0.76333478	23306	TMEM194A	NM_015257
100126665_TGI_at	6.70E-54	1.96E-55	-1.0020485	10554	AGPAT1	NM_032741
100137682_TGI_at	6.86E-54	2.00E-55	-0.63717906	148362	C1orf58
100149674_TGI_at	7.14E-54	2.09E-55	1.36019192	5915	RARB	NM_000965
100133051_TGI_at	7.27E-54	2.13E-55	-0.8015761	55734	ZFP64	NM_199426
100135370_TGI_at	7.39E-54	2.17E-55	-1.79545581	116028	C16orf75	NM_152308
100123418_TGI_at	7.41E-54	2.17E-55	1.80014532	10418	SPON1
100134597_TGI_at	7.82E-54	2.30E-55	-1.20192483	65265	C8orf33	NM_023080
100155006_TGI_at	7.83E-54	2.30E-55	1.47934624	10859	LILRB1	NM_006669
100152458_TGI_at	8.01E-54	2.36E-55	-1.01796796	389125	MUSTN1	AK124386
100155201_TGI_at	8.04E-54	2.37E-55	1.53589658	4163	MCC	NM_001085377
100150080_TGI_at	9.12E-54	2.69E-55	-0.90062995	11264	PXMP4	AF072864
100158147_TGI_at	9.50E-54	2.80E-55	1.48062379	137835	TMEM71	NM_144649
100149555_TGI_at	9.55E-54	2.82E-55	-0.63345587	64132	XYLT2	NM_022167
100147526_TGI_at	9.62E-54	2.84E-55	-0.91707708	51434	ANAPC7	AK021809
100129478_TGI_at	9.84E-54	2.91E-55	-0.85728602	90987	ZNF251	BC112137
100127799_TGI_at	1.01E-53	2.98E-55	-1.00893046	60509	AGBL5	NM_001035507
100129903_TGI_at	1.02E-53	3.03E-55	-1.21577646	79915	ATAD5	BE551573
100121739_TGI_at	1.07E-53	3.18E-55	-0.76008174	10228	STX6	BC009944
100156709_TGI_at	1.09E-53	3.22E-55	1.9224399	2027	ENO3	NM_001976
100137617_TGI_at	1.13E-53	3.36E-55	-0.64595381	10552	ARPC1A	NM_006409
100150135_TGI_at	1.19E-53	3.53E-55	1.8596764	2690	GHR	BE856739
100123425_TGI_at	1.33E-53	3.95E-55	-1.54904431	4137	MAPT	NM_016834
100162568_TGI_at	1.63E-53	4.86E-55	-0.86077777	60686	C14orf93	NM_021944
100141377_TGI_at	1.64E-53	4.89E-55	-1.10772955	5205	ATP8B1
100121913_TGI_at	1.71E-53	5.10E-55	1.52585341	84803	AGPAT9	NM_032717
100159774_TGI_at	1.72E-53	5.15E-55	-0.53295237	3927	LASP1	NM_006148
100125519_TGI_at	1.79E-53	5.35E-55	-0.51748224	55823	VPS11	NM_021729
100152887_TGI_at	1.80E-53	5.39E-55	-0.61938502	5525	PPP2R5A	NM_006243
100162170_TGI_at	2.24E-53	6.71E-55	-0.86050626	7225	TRPC6	NM_004621
100136830_TGI_at	2.31E-53	6.91E-55	-0.75079168	5810	RAD1	NM_133377
100124140_TGI_at	2.41E-53	7.22E-55	1.24184679			R41493
100122204_TGI_at	2.55E-53	7.65E-55	-0.86554226	24137	KIF4A	BC003664
100153668_TGI_at	2.58E-53	7.76E-55	-1.09905988	140680	C20orf96	AA652687
100144721_TGI_at	2.62E-53	7.89E-55	-0.70507417	23248	RPRD2	NM_015203
100138614_TGI_at	2.63E-53	7.91E-55	3.02354758	345275	HSD17B13	NM_178135
100138176_TGI_at	2.65E-53	7.98E-55	0.84117788	2114	ETS2	NM_005239
100134349_TGI_at	3.18E-53	9.58E-55	1.00077956	10611	PDLIM5	AM393485
100135626_TGI_at	3.56E-53	1.07E-54	-1.641399	643911	CRNDE	AF275804
100158477_TGI_at	3.62E-53	1.09E-54	-0.48861277	51506	UFC1	NM_016406
100142658_TGI_at	3.79E-53	1.14E-54	3.43322649	6372	CXCL6	NM_002993
100124290_TGI_at	4.21E-53	1.27E-54	2.57059973	23086	EXPH5	AL050204
100149369_TGI_at	4.22E-53	1.28E-54	1.61232808	246213	SLC17A8	NM_139319
100159405_TGI_at	4.57E-53	1.38E-54	-0.99088659	84905	ZNF341	NM_032819
100159589_TGI_at	4.60E-53	1.39E-54	-1.60720626	92312	MEX3A	NM_001093725
100150012_TGI_at	4.72E-53	1.43E-54	-1.25427287	79968	WDR76	NM_024908
100143035_TGI_at	4.79E-53	1.46E-54	-0.90636542	23649	POLA2	NM_002689
100129992_TGI_at	4.85E-53	1.48E-54	-0.70106261	23367	LARP1	BC001460
100137774_TGI_at	4.93E-53	1.50E-54	2.23451939	5947	RBP1	NM_002899
100160445_TGI_at	4.94E-53	1.51E-54	1.78329008	4495	MT1G	NM_005950
100123999_TGI_at	5.38E-53	1.64E-54	-0.69199373	284018	C17orf58	NM_181656
100148150_TGI_at	5.43E-53	1.66E-54	-1.17097791	51000	SLC35B3	AL541247
100162353_TGI_at	5.54E-53	1.69E-54	-0.68921402	55095	SAMD4B	NM_018028
100124126_TGI_at	5.58E-53	1.71E-54	-1.1242202			AK092518
100148165_TGI_at	5.67E-53	1.73E-54	-0.95835442			BE670078
100134550_TGI_at	5.74E-53	1.76E-54	-1.04915393	1836	SLC26A2	NM_000112
100148139_TGI_at	5.97E-53	1.83E-54	-0.52739708	5708	PSMD2	NM_002808
100144862_TGI_at	6.07E-53	1.86E-54	-1.02420477	90987	ZNF251	AK027286
100147739_TGI_at	6.13E-53	1.88E-54	1.40491794	166929	SGMS2	NM_152621
100130937_TGI_at	7.00E-53	2.15E-54	-1.07783506
100152833_TGI_at	7.01E-53	2.16E-54	-2.15041774	51804	SIX4	NM_017420
100133353_TGI_at	7.33E-53	2.26E-54	0.77092872	64425	POLR1E	NM_022490
100140678_TGI_at	7.79E-53	2.40E-54	-0.91561508	1020	CDK5	NM_004935
100149290_TGI_at	7.82E-53	2.41E-54	-1.13943589	56901	NDUFA4L2	NM_020142
100153341_TGI_at	7.87E-53	2.43E-54	-1.48339373	51196	PLCE1	NM_016341
100123695_TGI_at	7.91E-53	2.44E-54	0.67138905	3398	ID2	M97796
100152794_TGI_at	7.95E-53	2.46E-54	1.36400834	80177	MYCT1	NM_025107
100127751_TGI_at	8.50E-53	2.63E-54	1.38531958	3084	NRG1	NM_013956
100135899_TGI_at	8.90E-53	2.76E-54	0.57081968	10138	YAF2	BC037777
100159989_TGI_at	8.91E-53	2.76E-54	-1.17934938			BC042384
100135327_TGI_at	9.17E-53	2.85E-54	-1.20294117	10554	AGPAT1	NM_006411
100122236_TGI_at	9.32E-53	2.89E-54	2.39243208	11199	ANXA10	NM_007193
100152005_TGI_at	9.61E-53	2.99E-54	0.49590881	23254	RP1-21O18.1	BM452141
100132980_TGI_at	9.61E-53	2.99E-54	1.64542974	340706	VWA2	DB349964
100124363_TGI_at	9.70E-53	3.02E-54	-1.30237874			AJ227855
100159184_TGI_at	1.03E-52	3.21E-54	-0.8991771	8690	JRKL	NM_003772
100140375_TGI_at	1.07E-52	3.34E-54	0.96265298	375775	PNPLA7	NM_001098537
100133186_TGI_at	1.18E-52	3.68E-54	-0.71128387	8314	BAP1	NM_004656
100143063_TGI_at	1.79E-52	5.58E-54	-0.61946186	84793		BC006113
100132486_TGI_at	1.82E-52	5.70E-54	-0.68257662	116841	SNAP47	NM_053052
100159705_TGI_at	1.86E-52	5.83E-54	1.93543123	8671	SLC4A4	DA246606
100158069_TGI_at	1.92E-52	6.02E-54	-1.64157454	4320	MMP11	NM_005940
100141328_TGI_at	1.99E-52	6.23E-54	1.40174519	8807	IL18RAP	NM_003853
100158947_TGI_at	2.19E-52	6.89E-54	-0.57116835	200845	KCTD6	NM_153331
100156082_TGI_at	2.35E-52	7.37E-54	-0.70737702	79020	C7orf25	NM_024054
100123871_TGI_at	2.35E-52	7.40E-54	-0.81800491	27154	BRPF3	NM_015695
100126734_TGI_at	2.37E-52	7.45E-54	1.22807667	5272	SERPINB9	NM_004155
100128837_TGI_at	2.39E-52	7.52E-54	-1.27559921	54621	VSIG10	BC001437
100141864_TGI_at	2.67E-52	8.41E-54	1.33175054	27180	SIGLEC9	NM_014441
100122613_TGI_at	2.95E-52	9.32E-54	1.16434459	2824	GPM6B	NM_001001994
100151455_TGI_at	3.01E-52	9.50E-54	1.25465874	59307	SIGIRR	NM_021805
100158536_TGI_at	3.28E-52	1.04E-53	2.40007966	10418	SPON1	NM_006108
100157933_TGI_at	3.31E-52	1.05E-53	2.62798975	3696	ITGB8	NM_002214
100131084_TGI_at	3.42E-52	1.08E-53	-0.8743837	57684	ZBTB26
100142067_TGI_at	3.43E-52	1.09E-53	1.13852394	2639	GCDH	NM_000159
100145173_TGI_at	3.66E-52	1.16E-53	0.51949838	3398	ID2	NM_002166
100126185_TGI_at	4.45E-52	1.41E-53	1.50539404	2066	ERBB4	NM_005235
100160652_TGI_at	4.97E-52	1.58E-53	1.71257278	7057	THBS1	NM_003246
100140952_TGI_at	5.45E-52	1.73E-53	1.34356383	100128327	BET3L
100125885_TGI_at	5.57E-52	1.77E-53	-0.66299448	23660	ZKSCAN5	BC030790
100124857_TGI_at	5.64E-52	1.79E-53	-1.1146811	3706	ITPKA	NM_002220
100158475_TGI_at	6.03E-52	1.92E-53	-0.9391711	10592	SMC2	BC061906
100152690_TGI_at	6.14E-52	1.96E-53	1.53240175	64838	FNDC4	NM_022823
100162930_TGI_at	6.32E-52	2.02E-53	-1.35821775			BX101300
100134439_TGI_at	6.55E-52	2.09E-53	-0.82015341	92342	C1orf156	NM_033418
100155302_TGI_at	8.18E-52	2.61E-53	2.21256373	2104	ESRRG	NM_206594
100133491_TGI_at	8.19E-52	2.62E-53	-0.86854637	84865	CCDC142	NM_032779
100139251_TGI_at	8.95E-52	2.86E-53	-0.85705777	57787	MARK4	AK075272
100132231_TGI_at	9.37E-52	3.00E-53	-0.79820705	64149	C17orf75	NM_022344
100139068_TGI_at	9.93E-52	3.18E-53	0.98351837	3426	CFI	NM_000204
100135680_TGI_at	1.02E-51	3.28E-53	2.04201708	63982	ANO3	NM_031418
100134329_TGI_at	1.07E-51	3.44E-53	0.68534839	123879	DCUN1D3	NM_173475
100156400_TGI_at	1.10E-51	3.53E-53	-0.33093265	54499	TMCO1	NM_019026
100146334_TGI_at	1.20E-51	3.85E-53	-0.37135242	23215	BAT2L2	NM_015172
100128770_TGI_at	1.22E-51	3.92E-53	-0.57272689	55870	ASH1L	NM_018489
100139772_TGI_at	1.22E-51	3.94E-53	-1.28717882	84296	GINS4
100121861_TGI_at	1.22E-51	3.94E-53	0.67965677	1514	CTSL1	NM_145918
100158195_TGI_at	1.25E-51	4.02E-53	2.04833808	11326	VSIG4	NM_007268
100161876_TGI_at	1.44E-51	4.64E-53	-1.57778378	286827	TRIM59	NM_173084
100160523_TGI_at	1.57E-51	5.06E-53	-0.51344895	537	ATP6AP1	NM_001183
100155226_TGI_at	1.57E-51	5.09E-53	-1.24300429	100132356	hCG_2039148	AK075204
100132521_TGI_at	1.65E-51	5.36E-53	1.21652159	2260	FGFR1
100153917_TGI_at	1.68E-51	5.45E-53	0.92694066	23052	ENDOD1	AI557257
100147742_TGI_at	1.70E-51	5.52E-53	-0.63968432	11266	DUSP12	NM_007240
100142237_TGI_at	1.73E-51	5.60E-53	1.88494816	22914	KLRK1	NM_007360
100161276_TGI_at	1.75E-51	5.68E-53	0.79736552	55589	BMP2K	NM_017593
100135149_TGI_at	1.83E-51	5.96E-53	-0.9071016	11077	HSF2BP	NM_007031
100141341_TGI_at	2.14E-51	6.97E-53	-0.47272302	1314	COPA
100151056_TGI_at	2.54E-51	8.26E-53	-0.98721738	151648	SGOL1	NM_001012412
100145931_TGI_at	2.80E-51	9.13E-53	0.7404044	4916	NTRK3	NM_002530
100133120_TGI_at	2.87E-51	9.36E-53	-0.60524259	4580	MTX1	NM_198883
100160675_TGI_at	2.98E-51	9.74E-53	2.07639193	5473	PPBP	NM_002704
100140416_TGI_at	3.17E-51	1.04E-52	-1.28012802	79742	CXorf36	AY358764
100134477_TGI_at	3.17E-51	1.04E-52	1.55398478	58475	MS4A7	AF237916
100146857_TGI_at	3.23E-51	1.06E-52	-1.1705902	2178	FANCE	NM_021922
100149923_TGI_at	3.53E-51	1.15E-52	-1.75607403	120376	C11orf93	BC042557
100160677_TGI_at	3.54E-51	1.16E-52	1.72171276	8320	EOMES	NM_005442
100148595_TGI_at	3.74E-51	1.23E-52	0.65706193	10613	ERLIN1	NM_001100626
100136448_TGI_at	3.75E-51	1.23E-52	-0.48624112	60626	RIC8A	NM_021932
100137067_TGI_at	4.04E-51	1.33E-52	1.2841962	91614	DEPDC7	NM_001077242
100154585_TGI_at	4.19E-51	1.38E-52	-0.89155282	11194	ABCB8	NM_007188
100162905_TGI_at	4.24E-51	1.40E-52	-0.9501066	79847	TMEM180	NM_024789
100154772_TGI_at	4.25E-51	1.40E-52	-0.80770044	11127	KIF3A	NM_007054
100123378_TGI_at	4.28E-51	1.41E-52	-1.09325258	57650	KIAA1524	NM_020890
100153239_TGI_at	4.30E-51	1.42E-52	1.07122826	8613	PPAP2B	NM_177414
100136555_TGI_at	4.33E-51	1.43E-52	-0.76535746	23176	SEPT8	AF440763
100148609_TGI_at	4.46E-51	1.48E-52	-1.29829995	27067	STAU2
100155019_TGI_at	4.59E-51	1.52E-52	-1.50757091	148709		AK055809
100141366_TGI_at	4.59E-51	1.52E-52	-1.13076429	10005	ACOT8	AI885067
100121850_TGI_at	4.78E-51	1.58E-52	1.3092575	3394	IRF8	NM_002163
100121629_TGI_at	5.05E-51	1.68E-52	-0.72000086	5981	RFC1	DW431916
100143470_TGI_at	5.06E-51	1.68E-52	1.62170016	114905	C1QTNF7	NM_031911
100129671_TGI_at	5.06E-51	1.68E-52	-0.71498736	55342	STRBP	NM_018387
100158664_TGI_at	5.08E-51	1.69E-52	-0.51964944	54976	C20orf27	NM_001039140
100136138_TGI_at	5.31E-51	1.77E-52	-0.70097032	10951	CBX1	NM_006807
100156931_TGI_at	5.32E-51	1.77E-52	1.18351579	59350	RXFP1	BX647975
100160296_TGI_at	5.34E-51	1.78E-52	-0.92377692	4293	MAP3K9	NM_033141
100127416_TGI_at	5.63E-51	1.88E-52	0.8825009	9689	BZW1	XM_001126385
100132806_TGI_at	5.87E-51	1.96E-52	-1.08728683	4771	NF2	NM_181829
100152933_TGI_at	6.25E-51	2.09E-52	1.11335523	5272	SERPINB9	AB060690
100163090_TGI_at	6.54E-51	2.19E-52	1.24985476	5314	PKHD1	AF480064
100134956_TGI_at	6.79E-51	2.27E-52	0.44421768	64983	MRPL32	NM_031903
100162321_TGI_at	6.81E-51	2.28E-52	-1.13275043	23421	ITGB3BP	NM_014288
100137598_TGI_at	7.09E-51	2.37E-52	1.01359607	1376	CPT2	NM_000098
100139467_TGI_at	7.80E-51	2.62E-52	-0.72985394	51256	TBC1D7	NM_016495
100130270_TGI_at	7.82E-51	2.62E-52	-1.17535325	79742	CXorf36
100141023_TGI_at	7.95E-51	2.67E-52	1.20066297	9962	SLC23A2	AF164142
100155235_TGI_at	8.17E-51	2.74E-52	-0.90203854			AK091068
100126353_TGI_at	9.01E-51	3.03E-52	-0.7263359	55870	ASH1L	AA004381
100134632_TGI_at	9.41E-51	3.17E-52	-1.00201729	7840	ALMS1	NM_015120
100140533_TGI_at	9.88E-51	3.33E-52	1.99449322	2357	FPR1	NM_002029
100138979_TGI_at	9.95E-51	3.35E-52	-1.51043054	79905	TMC7	BC047719
100147768_TGI_at	9.99E-51	3.37E-52	1.49648216	2160	F11
100151151_TGI_at	1.01E-50	3.41E-52	-0.87869541	25886	WDR51A	NM_015426
100144606_TGI_at	1.03E-50	3.49E-52	-2.75695382	79574	EPS8L3	NM_139053
100148496_TGI_at	1.07E-50	3.63E-52	-0.55989001	8703	B4GALT3	NM_003779
100122593_TGI_at	1.13E-50	3.83E-52	1.48415451	9499	MYOT	NM_006790
100138911_TGI_at	1.16E-50	3.92E-52	1.3989869	4915	NTRK2	AF086101
100157913_TGI_at	1.20E-50	4.06E-52	0.78684601	5126	PCSK2	NM_002594
100150245_TGI_at	1.26E-50	4.27E-52	1.04249572	49854	ZNF295	NM_001098402
100128182_TGI_at	1.26E-50	4.27E-52	-0.78341675	84918	LRP11	NM_032832
100151984_TGI_at	1.35E-50	4.59E-52	-1.03173645	3782	KCNN3	NM_002249
100131705_TGI_at	1.36E-50	4.63E-52	1.22034107	4482	MSRA	CD364701
100163055_TGI_at	1.69E-50	5.74E-52	0.87912094			CD653271
100123574_TGI_at	1.79E-50	6.09E-52	-0.92141389			AK002023
100155659_TGI_at	1.81E-50	6.18E-52	-0.98256685	28981	IFT81	NM_014055
100138409_TGI_at	1.90E-50	6.47E-52	1.47003031	91775	FAM55C
100148734_TGI_at	2.14E-50	7.31E-52	1.9815374	8631	SKAP1	NM_001075099
100150113_TGI_at	2.17E-50	7.40E-52	2.26532919	259232	NALCN	NM_052867
100135749_TGI_at	2.19E-50	7.49E-52	-0.55712239	51594	NBAS	NM_015909
100143361_TGI_at	2.38E-50	8.16E-52	-0.61697734	23394	ADNP
100137511_TGI_at	2.39E-50	8.17E-52	-0.99048137	55071	C9orf40	BC039588
100154302_TGI_at	2.63E-50	9.02E-52	-0.5877003	140459	ASB6	NM_177999
100144333_TGI_at	2.64E-50	9.04E-52	-0.86024515	284403	WDR62	NM_001083961
100143495_TGI_at	2.97E-50	1.02E-51	-0.81719077	9453	GGPS1	NM_001037277
100148923_TGI_at	3.10E-50	1.06E-51	-0.69385075	79692	ZNF322A	NM_024639
100132777_TGI_at	3.19E-50	1.10E-51	-0.48484694	5859	QARS	NM_005051
100151787_TGI_at	3.32E-50	1.14E-51	1.03645651	1390	CREM	D14825
100151788_TGI_at	3.38E-50	1.16E-51	1.58971525	10350	ABCA9	AK057068
100141239_TGI_at	3.40E-50	1.17E-51	0.64481686	55174	INTS10	NM_018142
100160092_TGI_at	3.67E-50	1.27E-51	0.36352988	3572	IL6ST	AL049265
100147685_TGI_at	3.68E-50	1.27E-51	-0.88100386	57534	MIB1	NM_020774
100147376_TGI_at	3.68E-50	1.27E-51	-0.96178279	5911	RAP2A	BC022356
100140369_TGI_at	3.94E-50	1.36E-51	-0.78688986	84986	ARHGAP19	NM_032900
100159896_TGI_at	3.98E-50	1.38E-51	0.79506056	405754		NM_207582
100128746_TGI_at	4.00E-50	1.38E-51	-0.8437567	55897	MESP1	NM_018670
100147528_TGI_at	4.10E-50	1.42E-51	1.79263854	1379	CR1L	BX094042
100132134_TGI_at	4.58E-50	1.59E-51	-1.06121068	284131		AK056045
100127245_TGI_at	5.01E-50	1.74E-51	1.19774085	22925	PLA2R1	NM_007366
100134453_TGI_at	5.04E-50	1.75E-51	1.83022172	4837	NNMT	NM_006169
100127570_TGI_at	5.27E-50	1.83E-51	-0.70479142	440145	C13orf37	NM_001071775
100129713_TGI_at	5.44E-50	1.89E-51	-0.49612215	11052	CPSF6
100140112_TGI_at	5.57E-50	1.94E-51	1.06066803	5655	KLK10
100125508_TGI_at	5.90E-50	2.05E-51	-0.54261156	6464	SHC1	NM_003029
100154603_TGI_at	5.99E-50	2.09E-51	-0.58017227	23557	SNAPIN	NM_012437
100139007_TGI_at	6.04E-50	2.11E-51	-0.94481702	9647	PPM1F	NM_014634
100134034_TGI_at	6.14E-50	2.14E-51	-0.73844722	84450	ZNF512	NM_032434
100146404_TGI_at	6.16E-50	2.15E-51	-0.67802385	1478	CSTF2	NM_001325
100159067_TGI_at	6.17E-50	2.16E-51	-1.02847485	64785	GINS3	NM_022770
100158154_TGI_at	6.29E-50	2.20E-51	2.16147257	25878	MXRA5	NM_015419
100126739_TGI_at	6.32E-50	2.21E-51	-0.68636844	9869	SETDB1
100121852_TGI_at	6.38E-50	2.24E-51	-1.13594558	11169	WDHD1	CB053003
100125769_TGI_at	6.68E-50	2.34E-51	2.30855936	2619	GAS1	NM_002048
100126810_TGI_at	7.12E-50	2.50E-51	0.70711294	3554	IL1R1	NM_000877
100133515_TGI_at	7.44E-50	2.61E-51	-1.14954774	11169	WDHD1	AJ006266
100137061_TGI_at	7.74E-50	2.72E-51	-0.68379253	63874	ABHD4	NM_022060
100140343_TGI_at	7.92E-50	2.79E-51	-1.09072204	199953	TMEM201	NM_001010866
100147943_TGI_at	8.52E-50	3.00E-51	-1.00940965			AK022738
100147543_TGI_at	8.68E-50	3.06E-51	-0.67375213	7515	XRCC1	NM_006297
100145881_TGI_at	8.76E-50	3.09E-51	-1.53408216
100129738_TGI_at	9.87E-50	3.48E-51	2.11917497	3479	IGF1	NM_000618
100144887_TGI_at	9.88E-50	3.49E-51	0.78462298	51279	C1RL	NM_016546
100147753_TGI_at	1.05E-49	3.70E-51	0.63959011	6665	SOX15	NM_006942
100153731_TGI_at	1.07E-49	3.78E-51	1.50149959			AF116620
100140895_TGI_at	1.08E-49	3.83E-51	0.62210428	11275	KLHL2	NM_007246
100150657_TGI_at	1.08E-49	3.84E-51	-0.74230841	2218	FKTN	NM_001079802
100155359_TGI_at	1.17E-49	4.15E-51	1.14554368	4916	NTRK3	AK094929
100145583_TGI_at	1.17E-49	4.17E-51	-1.50761311	24146	CLDN15	NM_014343
100153143_TGI_at	1.27E-49	4.51E-51	-0.52910232	63905	MANBAL	NM_001003897
100140141_TGI_at	1.31E-49	4.67E-51	-0.75269719	27101	CACYBP	BC005975
100151246_TGI_at	1.34E-49	4.77E-51	-0.94939651	55722	CEP72	NM_018140
100135850_TGI_at	1.35E-49	4.79E-51	-1.24715523	644656		BC036621
100141576_TGI_at	1.42E-49	5.06E-51	-0.38841048	5501	PPP1CC	NM_002710
100136439_TGI_at	1.48E-49	5.29E-51	1.16222915	2322	FLT3
100123454_TGI_at	1.62E-49	5.77E-51	1.31820633			AA995787
100150673_TGI_at	1.62E-49	5.80E-51	-0.80801037	528	ATP6V1C1	NM_001695
100159430_TGI_at	1.70E-49	6.07E-51	-2.20425895			CA416633
100163188_TGI_at	1.70E-49	6.09E-51	2.97390253	127	ADH4	AV659353
100159100_TGI_at	1.76E-49	6.29E-51	-0.96351148	63035	BCORL1	NM_021946
100122501_TGI_at	1.88E-49	6.73E-51	-0.77867501	2218	FKTN	CA413178
100138626_TGI_at	1.91E-49	6.86E-51	-1.038583			AK094246
100138770_TGI_at	1.96E-49	7.01E-51	1.34985514	25819	CCRN4L	NM_012118
100137522_TGI_at	1.99E-49	7.14E-51	-1.06167918	10732	TCFL5	BC065520
100131589_TGI_at	2.06E-49	7.40E-51	-0.61508259	9857	CEP350	BC033619
100144094_TGI_at	2.07E-49	7.44E-51	-0.7036223	56957	OTUD7B	AA906033
100133649_TGI_at	2.14E-49	7.70E-51	0.9846677	185	AGTR1	NM_000685
100132810_TGI_at	2.16E-49	7.79E-51	-0.78955263	29899	GPSM2	AK000053
100126699_TGI_at	2.26E-49	8.12E-51	1.16216747	10150	MBNL2	BC032426
100160388_TGI_at	2.36E-49	8.51E-51	-0.88171711	85459	KIAA1731
100161885_TGI_at	2.36E-49	8.53E-51	0.84323412	1263	PLK3	NM_004073
100137698_TGI_at	2.50E-49	9.02E-51	1.7986429	10516	FBLN5	NM_006329
100146927_TGI_at	2.51E-49	9.05E-51	1.35183874	56849	TCEAL7	NM_152278
100149351_TGI_at	2.51E-49	9.09E-51	-1.56282182	57464	FAM40B	NM_020704
100139635_TGI_at	2.54E-49	9.17E-51	0.9533191	83752	LONP2	NM_031490
100129220_TGI_at	2.66E-49	9.64E-51	-1.07204567	10051	SMC4	BC106033
100141422_TGI_at	2.80E-49	1.01E-50	-0.57095273	55156	ARMC1	NM_018120
100136496_TGI_at	2.80E-49	1.02E-50	-1.19746774	4137	MAPT	AK095802
100128341_TGI_at	2.85E-49	1.03E-50	-0.21664948	821	CANX	M94859
100140256_TGI_at	2.98E-49	1.08E-50	-0.77209263	339344	MYPOP	NM_001012643
100147590_TGI_at	2.98E-49	1.08E-50	1.05440278	3902	LAG3	NM_002286
100158616_TGI_at	3.24E-49	1.18E-50	1.72187619	8530	CST7	NM_003650
100142877_TGI_at	3.25E-49	1.18E-50	-1.17191766	55740	ENAH
100154904_TGI_at	3.45E-49	1.26E-50	-0.95605955	91404	SESTD1	AK056075
100153784_TGI_at	4.20E-49	1.53E-50	1.13807448	51175	TUBE1	NM_016262
100130723_TGI_at	4.39E-49	1.60E-50	-1.64961597	8357	HIST1H3H
100128826_TGI_at	4.58E-49	1.67E-50	1.04498117	6622	SNCA	BX101850
100121971_TGI_at	5.16E-49	1.88E-50	-0.92700152			DQ786265
100147774_TGI_at	5.17E-49	1.89E-50	1.37161325	10875	FGL2
100151568_TGI_at	5.29E-49	1.93E-50	-0.91799176	55151	TMEM38B	BF791901
100156074_TGI_at	5.77E-49	2.11E-50	2.18094303			BG212760
100157998_TGI_at	6.39E-49	2.34E-50	-0.66464875	9772	KIAA0195	NM_014738
100130119_TGI_at	6.58E-49	2.41E-50	1.15367619	3399	ID3	NM_002167
100158611_TGI_at	6.85E-49	2.51E-50	-1.06940346	4173	MCM4	BC031061
100147861_TGI_at	6.91E-49	2.53E-50	-0.4190782	64771	C6orf106	NM_024294
100162235_TGI_at	7.59E-49	2.79E-50	-1.72253175	135228	CD109	AY149920
100125096_TGI_at	7.86E-49	2.89E-50	1.9742641	92292	GLYATL1
100142043_TGI_at	7.90E-49	2.90E-50	1.43847647	127435	PODN	NM_153703
100127534_TGI_at	8.10E-49	2.98E-50	1.04243012	6615	SNAI1	NM_005985
100140938_TGI_at	8.40E-49	3.09E-50	-1.11874388	NA		BC033700
100163052_TGI_at	8.42E-49	3.10E-50	-1.08465697	91151	TIGD7	NM_033208
100133734_TGI_at	8.51E-49	3.14E-50	1.18666492	3059	HCLS1	NM_005335
100142738_TGI_at	8.94E-49	3.30E-50	-0.73957078	51434	ANAPC7	BC141848
100160417_TGI_at	8.96E-49	3.31E-50	-0.71835462	283337	ZNF740	NM_001004304
100134976_TGI_at	9.08E-49	3.35E-50	1.73043511	4942	OAT	NM_000274
100130508_TGI_at	9.31E-49	3.44E-50	-2.52998259	10642	IGF2BP1	NM_006546
100157042_TGI_at	9.31E-49	3.45E-50	1.030028	79987	SVEP1
100131447_TGI_at	9.35E-49	3.46E-50	-0.70361119	23177	CEP68	AK000856
100146341_TGI_at	9.38E-49	3.48E-50	1.45863571	55959	SULF2	NM_018837
100121818_TGI_at	9.43E-49	3.50E-50	2.58526254	6580	SLC22A1	NM_003057
100133444_TGI_at	9.58E-49	3.56E-50	-0.69166388	94239	H2AFV	DQ892406
100159657_TGI_at	9.77E-49	3.63E-50	1.66652851			AK092973
100125846_TGI_at	9.97E-49	3.71E-50	-0.63669763	8563	THOC5	NM_003678
100155817_TGI_at	1.04E-48	3.88E-50	-0.4905359	1267	CNP	BC028040
100161328_TGI_at	1.07E-48	3.97E-50	-1.24059246	26031	OSBPL3	BG261305
100146158_TGI_at	1.07E-48	4.00E-50	2.10313615	3479	IGF1	AB209184
100139916_TGI_at	1.09E-48	4.08E-50	-0.69517185	9820	CUL7	NM_014780
100131799_TGI_at	1.12E-48	4.19E-50	2.75567199	10249	GLYAT	NM_201648
100126201_TGI_at	1.16E-48	4.35E-50	-0.5345818	23054	NCOA6	NM_014071
100135919_TGI_at	1.21E-48	4.53E-50	1.89823098	1840	DTX1	NM_004416
100153492_TGI_at	1.27E-48	4.76E-50	1.37686419	8613	PPAP2B	DQ893521
100135365_TGI_at	1.31E-48	4.89E-50	-1.22936528	23551	RASD2	NM_014310
100137836_TGI_at	1.36E-48	5.10E-50	-1.98561805	85416	ZIC5	NM_033132
100124258_TGI_at	1.39E-48	5.20E-50	-1.2302329	4293	MAP3K9	AK123430
100154148_TGI_at	1.39E-48	5.22E-50	-0.47256517	5747	PTK2	NM_153831
100155227_TGI_at	1.41E-48	5.29E-50	-1.30154409	10675	CSPG5	NM_006574
100147950_TGI_at	1.57E-48	5.88E-50	-0.74534454	120227	CYP2R1	NM_024514
100160572_TGI_at	1.60E-48	6.00E-50	-1.0146499	4047	LSS	NM_002340
100131594_TGI_at	1.64E-48	6.18E-50	-0.61507734	64326	RFWD2	NM_022457
100152120_TGI_at	1.66E-48	6.23E-50	-0.65629216	11232	POLG2	NM_007215
100130412_TGI_at	1.68E-48	6.32E-50	-0.68112388	5810	RAD1	BX404717
100161619_TGI_at	1.68E-48	6.32E-50	-0.4267318	1431	CS	NM_198324
100127779_TGI_at	1.70E-48	6.41E-50	-0.71763299	57521	RPTOR	NM_020761
100154053_TGI_at	1.76E-48	6.63E-50	-0.58687506	4201	MEA1	NM_014623
100160006_TGI_at	1.77E-48	6.68E-50	0.8508638			AL834342
100145690_TGI_at	1.80E-48	6.80E-50	-0.90482747	2177	FANCD2	AF340183
100150558_TGI_at	1.82E-48	6.89E-50	-0.81051982	84464	BTBD12	NM_032444
100161888_TGI_at	1.82E-48	6.90E-50	0.90525878	84869	CBR4	NM_032783
100135232_TGI_at	1.91E-48	7.25E-50	-0.67118658	147179	WIPF2	BC025965
100147295_TGI_at	1.93E-48	7.30E-50	0.70701819	445	ASS1	NM_000050
100163101_TGI_at	1.94E-48	7.36E-50	-1.03524919			NM_198519
100131249_TGI_at	1.96E-48	7.45E-50	1.54634178	NA		AF339768
100125159_TGI_at	2.08E-48	7.91E-50	1.4401067	57211	GPR126	AF216967
100125773_TGI_at	2.26E-48	8.59E-50	-0.92597608	54520	CCDC93	NM_019044
100142537_TGI_at	2.28E-48	8.65E-50	1.23172352	7049	TGFBR3
100148256_TGI_at	2.30E-48	8.75E-50	1.16290198	2022	ENG	NM_000118
100132466_TGI_at	2.38E-48	9.08E-50	0.96823764	1843	DUSP1	NM_004417
100133183_TGI_at	2.48E-48	9.47E-50	-0.54715907	84221	C21orf56	NM_032261
100162411_TGI_at	2.52E-48	9.62E-50	0.87170675	9465	AKAP7	NM_016377
100122940_TGI_at	2.65E-48	1.01E-49	2.28035391	51237		NM_016459
100139106_TGI_at	2.68E-48	1.02E-49	0.99183927			AV726231
100132219_TGI_at	2.94E-48	1.12E-49	0.49566771	269	AMHR2	NM_020547
100129336_TGI_at	2.99E-48	1.14E-49	-0.79793664	6240	RRM1	NM_001033
100144675_TGI_at	2.99E-48	1.14E-49	-1.02855253	6666	SOX12	NM_006943
100140871_TGI_at	3.04E-48	1.16E-49	-0.47841213	51428	DDX41	NM_016222
100124218_TGI_at	3.49E-48	1.34E-49	-0.93680711	60412	EXOC4	DB212527
100160472_TGI_at	3.53E-48	1.35E-49	1.17933704	23166	STAB1	NM_015136
100129565_TGI_at	3.57E-48	1.37E-49	1.21944296	346887		BC040619
100138250_TGI_at	3.62E-48	1.39E-49	1.72031125	9590	AKAP12	BC033829
100134164_TGI_at	3.92E-48	1.51E-49	-0.75085758	9897	KIAA0196	NM_014846
100162156_TGI_at	4.20E-48	1.62E-49	2.73477918	64388	GREM2	BC046632
100156157_TGI_at	4.21E-48	1.62E-49	0.86179098	80311	KLHL15
100141781_TGI_at	4.74E-48	1.82E-49	1.02182154	123	PLIN2	DQ892977
100143094_TGI_at	5.00E-48	1.93E-49	1.31748336	256435	ST6GALNAC3	NM_152996
100158171_TGI_at	5.23E-48	2.02E-49	-0.96369962	2065	ERBB3	M34309
100134110_TGI_at	5.23E-48	2.02E-49	-1.38137937	200765	TIGD1	NM_145702
100141221_TGI_at	5.31E-48	2.05E-49	-0.82109791	6596	HLTF	NM_003071
100154711_TGI_at	5.43E-48	2.10E-49	-0.74944566	25809	TTLL1	NM_001008572
100153972_TGI_at	5.77E-48	2.23E-49	1.39776574	29126	CD274
100135737_TGI_at	5.79E-48	2.24E-49	1.89476639	6296	ACSM3	NM_202000
100143150_TGI_at	6.15E-48	2.38E-49	-0.6947784	5111	PCNA	NM_002592
100130289_TGI_at	6.17E-48	2.39E-49	1.28346618	5322	PLA2G5
100138274_TGI_at	6.40E-48	2.48E-49	1.18890997	10171	RCL1
100158134_TGI_at	6.66E-48	2.58E-49	1.79018494	57604	C8orf79	NM_020844
100148247_TGI_at	6.74E-48	2.62E-49	-1.87113799			BC041431
100153680_TGI_at	6.75E-48	2.62E-49	1.87015168	1378	CR1	NM_000573
100145563_TGI_at	6.92E-48	2.69E-49	1.77495251	249	ALPL	NM_000478
100151846_TGI_at	6.99E-48	2.72E-49	1.32658222			DB321285
100143282_TGI_at	7.05E-48	2.75E-49	-0.54176207	359948	IRF2BP2	NM_182972
100146774_TGI_at	7.14E-48	2.78E-49	-0.51646193	26574	AATF	NM_012138
100131811_TGI_at	7.60E-48	2.96E-49	-0.67653562	55257	C20orf20	NM_018270
100140270_TGI_at	7.86E-48	3.07E-49	-0.51187277	23518	R3HDM1	NM_015361
100160983_TGI_at	8.11E-48	3.16E-49	-1.18977098	23542	MAPK8IP2	NM_012324
100137143_TGI_at	8.43E-48	3.29E-49	1.0891183	9839	ZEB2	NM_014795
100160439_TGI_at	8.97E-48	3.51E-49	-0.73228439	5298	PI4KB	NM_002651
100160861_TGI_at	9.11E-48	3.56E-49	1.08274826	11057	ABHD2	AK222841
100139314_TGI_at	9.14E-48	3.58E-49	1.39336559	23584	VSIG2	NM_014312
100128700_TGI_at	9.37E-48	3.67E-49	-0.73395669	126298	IRGQ	AK128554
100148269_TGI_at	9.42E-48	3.69E-49	-0.43729745	23386	NUDCD3
100142875_TGI_at	1.01E-47	3.97E-49	-0.94778989	54069	C21orf45	BC042917
100130112_TGI_at	1.06E-47	4.15E-49	1.89187489	3681	ITGAD	NM_005353
100153281_TGI_at	1.07E-47	4.21E-49	2.08759964	2042	EPHA3	NM_005233
100143469_TGI_at	1.08E-47	4.23E-49	1.38873051	9021	SOCS3	NM_003955
100124690_TGI_at	1.11E-47	4.37E-49	-0.95838078	54662	TBC1D13	NM_018201
100144356_TGI_at	1.12E-47	4.39E-49	-0.93269901	84542	KIAA1841
100152256_TGI_at	1.16E-47	4.58E-49	0.85026178	4522	MTHFD1	NM_005956
100125401_TGI_at	1.19E-47	4.68E-49	1.25602319	6563	SLC14A1	NM_015865
100127392_TGI_at	1.21E-47	4.77E-49	-1.16793491	26031	OSBPL3	BM806310
100128197_TGI_at	1.23E-47	4.84E-49	1.2019277	2157	F8	NM_000132
100129734_TGI_at	1.28E-47	5.07E-49	-0.80036057	7443	VRK1	NM_003384
100139824_TGI_at	1.35E-47	5.33E-49	0.52612016	6416	MAP2K4	NM_003010
100146570_TGI_at	1.36E-47	5.36E-49	-0.61585577	128061	C1orf131	NM_152379
100144061_TGI_at	1.38E-47	5.47E-49	0.96060427	23179	RGL1	NM_015149
100159545_TGI_at	1.38E-47	5.48E-49	-0.81278907	55609	ZNF280C	NM_017666
100127260_TGI_at	1.45E-47	5.73E-49	2.26477907	9023	CH25H	NM_003956
100125829_TGI_at	1.59E-47	6.29E-49	-1.54394679	9633	MTL5	NM_001039656
100124230_TGI_at	1.60E-47	6.36E-49	-1.04742309	8338	HIST2H2AC	NM_003517
100155569_TGI_at	1.65E-47	6.54E-49	-0.76725391	7727	ZNF174	NM_003450
100122959_TGI_at	1.69E-47	6.71E-49	1.69514939	3820	KLRB1	NM_002258
100147265_TGI_at	1.72E-47	6.84E-49	-1.27245779			BC037882
100155084_TGI_at	1.77E-47	7.04E-49	1.19929838	80765	STARD5	NM_181900
100122059_TGI_at	1.78E-47	7.10E-49	2.35527139	389432	SAMD5	NM_001030060
100131473_TGI_at	1.81E-47	7.21E-49	1.34052342	144165	PRICKLE1	NM_153026
100145579_TGI_at	1.83E-47	7.29E-49	0.75466684	715	C1R	NM_001733
100150559_TGI_at	1.94E-47	7.72E-49	1.43986436	3164	NR4A1	NM_173157
100144510_TGI_at	1.96E-47	7.82E-49	-0.52933065	29843	SENP1	BC045639
100150117_TGI_at	2.00E-47	7.97E-49	0.83022752	23150	FRMD4B	AK091076
100137958_TGI_at	2.06E-47	8.24E-49	2.84418984			BQ934941
100158011_TGI_at	2.10E-47	8.40E-49	-1.01502112	200298	C22orf37
100136680_TGI_at	2.37E-47	9.50E-49	-0.55574475	57508	INTS2	NM_020748
100151781_TGI_at	2.40E-47	9.61E-49	-0.62039934	29085	PHPT1	NM_014172
100132596_TGI_at	2.41E-47	9.67E-49	1.99173099	2327	FMO2	AL833218
100153456_TGI_at	2.49E-47	1.00E-48	-1.4653586	641	BLM	NM_000057
100122492_TGI_at	2.64E-47	1.06E-48	-0.90063426	55689	YEATS2	NM_018023
100125555_TGI_at	2.71E-47	1.09E-48	-0.74160999	81789	TIGD6	NM_030953
100137626_TGI_at	2.79E-47	1.12E-48	1.66129809	57604	C8orf79
100135809_TGI_at	2.98E-47	1.20E-48	1.86791807	400961	PAIP2B	AK094335
100150652_TGI_at	3.21E-47	1.29E-48	-0.68002864	9761	MLEC	BC016297
100134188_TGI_at	3.40E-47	1.37E-48	2.55371235	3752	KCND3
100159565_TGI_at	3.42E-47	1.38E-48	-0.67537801	23403	FBXO46	NM_001080469
100146161_TGI_at	3.44E-47	1.39E-48	-1.05285761	55662	HIF1AN	NM_017902
100144796_TGI_at	3.44E-47	1.39E-48	0.58527601
100154614_TGI_at	3.50E-47	1.41E-48	1.27871346			BX538341
100137885_TGI_at	3.86E-47	1.56E-48	2.37892602	5549	PRELP	BQ183409
100151253_TGI_at	3.91E-47	1.58E-48	1.57637144	10319	LAMC3
100134233_TGI_at	4.02E-47	1.63E-48	-1.06554584			AF339799
100152367_TGI_at	4.18E-47	1.69E-48	2.43119075	1576	CYP3A4	M18907
100160726_TGI_at	4.29E-47	1.74E-48	0.81872125	4783	NFIL3	NM_005384
100142532_TGI_at	4.69E-47	1.90E-48	0.97939467	360	AQP3	NM_004925
100143538_TGI_at	4.78E-47	1.94E-48	-1.64174988			BX097571
100121651_TGI_at	5.54E-47	2.25E-48	0.74171418	11024	LILRA1	NM_006863
100139366_TGI_at	5.57E-47	2.26E-48	0.76453621	10138	YAF2	BX649019
100132794_TGI_at	5.80E-47	2.36E-48	1.53485529	114299	PALM2	NM_053016
100137082_TGI_at	6.41E-47	2.61E-48	1.90054866	3400	ID4	NM_001546
100131223_TGI_at	6.46E-47	2.63E-48	1.23884209	10462	CLEC10A	NM_006344
100137590_TGI_at	7.02E-47	2.86E-48	1.48105779	3772	KCNJ15	NM_002243
100156935_TGI_at	7.35E-47	2.99E-48	-1.24256439	92312	MEX3A	AK125482
100155455_TGI_at	7.54E-47	3.07E-48	-1.34616207	1030	CDKN2B	NM_004936
100140981_TGI_at	7.74E-47	3.16E-48	-1.2722135			AK090797
100151159_TGI_at	7.83E-47	3.20E-48	-0.67312272	23660	ZKSCAN5	NM_145102
100157602_TGI_at	8.11E-47	3.31E-48	-0.75066712	5591	PRKDC	NM_001081640
100155740_TGI_at	8.61E-47	3.52E-48	-0.80703034	54868	TMEM104	NM_017728
100153636_TGI_at	9.03E-47	3.69E-48	-1.17020628
100147780_TGI_at	9.47E-47	3.88E-48	1.60954501	9595	CYTIP	AF068836
100136777_TGI_at	9.51E-47	3.89E-48	-0.4468752	9184	BUB3	NM_004725
100148814_TGI_at	1.03E-46	4.21E-48	1.02309254	92960	PEX11G	NM_080662
100138644_TGI_at	1.04E-46	4.27E-48	1.18062085	84239	ATP13A4	NM_032279
100135182_TGI_at	1.07E-46	4.40E-48	-2.03625074	7053	TGM3	NM_003245
100134936_TGI_at	1.11E-46	4.57E-48	-0.96031468	286077	FAM83H	NM_198488
100123947_TGI_at	1.16E-46	4.75E-48	-1.06275689	8851	CDK5R1	NM_003885
100132492_TGI_at	1.21E-46	4.96E-48	-1.67852604	134548	ANKRD43	NM_175873
100126067_TGI_at	1.21E-46	4.98E-48	-0.81247052	28511	NKIRAS2	R63042
100145570_TGI_at	1.22E-46	5.02E-48	-0.54708306	29920	PYCR2	NM_013328
100122256_TGI_at	1.23E-46	5.07E-48	-0.84322599	23225	NUP210	NM_024923
100149318_TGI_at	1.24E-46	5.12E-48	-0.7408014	54823	C1orf26
100130523_TGI_at	1.28E-46	5.26E-48	1.17901426			AK021754
100128380_TGI_at	1.45E-46	6.00E-48	-0.78475554	5635	PRPSAP1	AK092626
100151767_TGI_at	1.53E-46	6.31E-48	-0.66174516			BM504033
100158735_TGI_at	1.56E-46	6.44E-48	1.22045377	8425	LTBP4	NM_003573
100127201_TGI_at	1.76E-46	7.28E-48	-0.7116983	286128	ZFP41	BC034608
100144564_TGI_at	1.90E-46	7.88E-48	1.38312068	38	ACAT1	AF086561
100146245_TGI_at	1.97E-46	8.16E-48	-1.56073418	730101		AK091117
100127498_TGI_at	2.08E-46	8.63E-48	-0.53961797	84292	WDR83	NM_001099737
100131305_TGI_at	2.09E-46	8.68E-48	-1.04434086	5924	RASGRF2	NM_006909
100149753_TGI_at	2.13E-46	8.83E-48	-0.75378319	91433	RCCD1	BC094739
100127012_TGI_at	2.13E-46	8.84E-48	-1.1682521	145873	MESP2	NM_001039958
100138378_TGI_at	2.16E-46	8.97E-48	-1.00007073			CK824127
100149564_TGI_at	2.16E-46	8.98E-48	-1.20736777	100129460	DPY19L1P1	AK026768
100141605_TGI_at	2.50E-46	1.04E-47	1.01810818	11279	KLF8	NM_007250
100141746_TGI_at	2.54E-46	1.06E-47	0.71138277			U85992
100131928_TGI_at	2.59E-46	1.08E-47	-0.8466857			AK096065
100133801_TGI_at	2.69E-46	1.12E-47	1.52864824	4068	SH2D1A	NM_002351
100122214_TGI_at	2.88E-46	1.20E-47	1.42609784	54855	FAM46C	NM_017709
100143336_TGI_at	2.92E-46	1.22E-47	1.08459895	594	BCKDHB	NM_183050
100157065_TGI_at	2.96E-46	1.24E-47	-0.86501411	64324	NSD1	AK001546
100132021_TGI_at	3.02E-46	1.26E-47	-1.1897492	55839	CENPN	NM_018455
100135560_TGI_at	3.34E-46	1.40E-47	-0.69256924	339324	ZNF260	NM_001012756
100139658_TGI_at	3.60E-46	1.51E-47	-1.21186719	219743	TYSND1	NM_173555
100156245_TGI_at	3.78E-46	1.58E-47	1.0642293	64762	FAM59A	NM_022751
100134025_TGI_at	3.91E-46	1.64E-47	-0.71139888	84318	CCDC77	NM_032358
100133037_TGI_at	3.93E-46	1.65E-47	2.99160196	735	C9	NM_001737
100161402_TGI_at	3.94E-46	1.65E-47	1.61246664	55195	C14orf105	NM_018168
100138439_TGI_at	4.01E-46	1.68E-47	-1.28255541	642946		AY030238
100127943_TGI_at	4.07E-46	1.71E-47	-0.71921134	27	ABL2	AK123435
100137898_TGI_at	4.26E-46	1.79E-47	1.34569872	3662	IRF4	NM_002460
100124328_TGI_at	4.33E-46	1.82E-47	-0.63658042	128240	APOA1BP	NM_144772
100156852_TGI_at	4.35E-46	1.83E-47	1.95956487	25890	ABI3BP
100160989_TGI_at	4.50E-46	1.89E-47	1.37564659	2625	GATA3	NM_001002295
100128559_TGI_at	4.56E-46	1.92E-47	-0.60315967	148789	B3GALNT2	AB209046
100122527_TGI_at	4.96E-46	2.09E-47	-0.57878544	347734	SLC35B2	NM_178148
100137168_TGI_at	5.58E-46	2.36E-47	1.26741055			BC013921
100143503_TGI_at	5.63E-46	2.38E-47	1.06995352	124976	SPNS2
100126279_TGI_at	5.80E-46	2.45E-47	-0.65787216	5546	PRCC	NM_005973
100144310_TGI_at	5.83E-46	2.46E-47	0.67727072	4916	NTRK3	NM_001007156
100160347_TGI_at	5.98E-46	2.53E-47	1.5888412	2690	GHR	NM_000163
100149079_TGI_at	6.06E-46	2.56E-47	1.37384266	168455		AK098422
100131529_TGI_at	6.14E-46	2.60E-47	0.60828744	5604	MAP2K1	NM_002755
100127699_TGI_at	6.25E-46	2.65E-47	-0.60651623	57332	CBX8	NM_020649
100142634_TGI_at	6.57E-46	2.79E-47	0.99422491	116984	ARAP2	NM_015230
100162589_TGI_at	6.62E-46	2.81E-47	-1.04276522	993	CDC25A	BC007401
100154121_TGI_at	6.84E-46	2.90E-47	-0.70647153	90324	CCDC97	CK299289
100160233_TGI_at	7.17E-46	3.05E-47	1.42421493	150372	NFAM1	NM_145912
100141275_TGI_at	7.39E-46	3.14E-47	-1.48894419	169611	OLFML2A	NM_182487
100131568_TGI_at	7.52E-46	3.20E-47	0.78438702	273	AMPH	NM_139316
100128134_TGI_at	7.70E-46	3.28E-47	-0.66101414	55721	IQCC	NM_018134
100160305_TGI_at	8.13E-46	3.46E-47	1.07652998	220107	DLEU7	AK126830
100160401_TGI_at	8.30E-46	3.54E-47	-1.01174256	3915	LAMC1	J03202
100126580_TGI_at	8.35E-46	3.56E-47	-0.77218737	83695	C12orf32	NM_031465
100160246_TGI_at	8.45E-46	3.60E-47	-0.81909979	339201	C17orf65	NM_178542
100125949_TGI_at	8.67E-46	3.70E-47	-0.74360042	5792	PTPRF	NM_130440
100133688_TGI_at	8.67E-46	3.70E-47	1.59117059	7364	UGT2B7	NM_001074
100147674_TGI_at	8.83E-46	3.77E-47	1.3346665	3162	HMOX1	NM_002133
100123340_TGI_at	9.21E-46	3.94E-47	1.77588028	128218	TMEM125	NM_144626
100131524_TGI_at	9.34E-46	4.00E-47	0.9152178	3572	IL6ST
100148986_TGI_at	9.90E-46	4.24E-47	1.31491625	55240	STEAP3	NM_182915
100147389_TGI_at	1.09E-45	4.65E-47	-0.62329854	8799	PEX11B	NM_003846
100139691_TGI_at	1.12E-45	4.79E-47	1.15368333	389658	FAM150A	NM_207413
100127697_TGI_at	1.13E-45	4.85E-47	-0.76723325	221786	FAM200A	NM_145111
100134069_TGI_at	1.33E-45	5.71E-47	-1.65382077	57125	PLXDC1	NM_020405
100132116_TGI_at	1.43E-45	6.14E-47	1.0750453	55647	RAB20	AJ272065
100132307_TGI_at	1.46E-45	6.27E-47	-0.73003842	25778	DSTYK	BC053627
100131902_TGI_at	1.53E-45	6.57E-47	-0.73095721			DB369956
100141369_TGI_at	1.54E-45	6.64E-47	-0.90378769	65244	SPATS2	AK095582
100155311_TGI_at	1.60E-45	6.90E-47	-0.18218463	6169	RPL38	NM_000999
100130118_TGI_at	1.70E-45	7.34E-47	1.47395406	10409	BASP1	NM_006317
100129386_TGI_at	1.81E-45	7.82E-47	0.97237699	10979	FERMT2	BC017327
100144236_TGI_at	1.89E-45	8.15E-47	-0.80090887	3607	FOXK2	NM_004514
100130193_TGI_at	1.90E-45	8.21E-47	0.91523449			AK026847
100160354_TGI_at	1.94E-45	8.36E-47	2.47375605	5549	PRELP	U29089
100148774_TGI_at	2.01E-45	8.68E-47	1.37340353	54566	EPB41L4B	NM_018424
100140551_TGI_at	2.01E-45	8.69E-47	-1.22606132			AK098016
100125744_TGI_at	2.06E-45	8.90E-47	-0.97760005			XM_496437
100127177_TGI_at	2.08E-45	9.00E-47	0.49711253	10611	PDLIM5	NM_001011513
100122982_TGI_at	2.23E-45	9.65E-47	2.07019122	27284	SULT1B1	NM_014465
100145921_TGI_at	2.26E-45	9.80E-47	-0.6223497	8546	AP3B1	NM_003664
100153645_TGI_at	2.52E-45	1.09E-46	1.21667072	3818	KLKB1	NM_000892
100151892_TGI_at	2.52E-45	1.10E-46	-0.48796749	55571	C2orf29	NM_017546
100127729_TGI_at	2.53E-45	1.10E-46	1.74628195	558	AXL	NM_001699
100133745_TGI_at	2.56E-45	1.11E-46	-0.83290203	5889	RAD51C	NM_002876
100148885_TGI_at	2.56E-45	1.11E-46	1.79533146	23708	GSPT2	NM_018094
100159168_TGI_at	2.60E-45	1.13E-46	-0.76829451	64858	DCLRE1B	AK024060
100125887_TGI_at	2.72E-45	1.19E-46	-0.88143598	9569	GTF2IRD1	NM_016328
100133110_TGI_at	2.79E-45	1.21E-46	-0.78382858	731220	RFX8
100153845_TGI_at	2.84E-45	1.24E-46	-0.79306288	51027	BOLA1	NM_016074
100156753_TGI_at	2.85E-45	1.24E-46	-0.8286008	6640	SNTA1	NM_003098
100129753_TGI_at	2.89E-45	1.26E-46	-1.18163714	79075	DSCC1	DQ891267
100142699_TGI_at	2.94E-45	1.28E-46	-1.35563067			AI734006
100141398_TGI_at	2.97E-45	1.30E-46	0.83878972	441168	FAM26F	NM_001010919
100140843_TGI_at	3.00E-45	1.31E-46	1.38571109	79633	FAT4	AK091292
100134381_TGI_at	3.01E-45	1.32E-46	0.90714023	83752	LONP2	AK074775
100139734_TGI_at	3.07E-45	1.35E-46	-0.67337975	6602	SMARCD1	NM_003076
100139176_TGI_at	3.11E-45	1.36E-46	-0.67448435	84300	C6orf125	NM_032340
100140310_TGI_at	3.21E-45	1.41E-46	1.08945499	133308	NHEDC2	NM_178833
100129949_TGI_at	3.42E-45	1.50E-46	0.94557049	124936	CYB5D2	NM_144611
100137282_TGI_at	3.45E-45	1.51E-46	-0.83684108	55656	INTS8	NM_017864
100163175_TGI_at	3.46E-45	1.52E-46	1.25339375	23052	ENDOD1	NM_015036
100138265_TGI_at	3.49E-45	1.53E-46	-0.4392334	4676	NAP1L4	NM_005969
100134472_TGI_at	3.49E-45	1.53E-46	-1.0980007	51128	SAR1B	BJ990824
100138278_TGI_at	3.65E-45	1.60E-46	-0.67937265			AW183723
100129971_TGI_at	3.70E-45	1.63E-46	-0.59712944	10014	HDAC5	AF132608
100129534_TGI_at	3.74E-45	1.65E-46	-0.83927294	9203	ZMYM3	NM_005096
100132274_TGI_at	3.89E-45	1.71E-46	1.39401468	760	CA2	NM_000067
100160263_TGI_at	4.06E-45	1.79E-46	-0.54214403	8833	GMPS	NM_003875
100138697_TGI_at	4.21E-45	1.86E-46	-1.4165609	2842	GPR19	NM_006143
100138903_TGI_at	4.68E-45	2.06E-46	1.11678198	2203	FBP1	NM_000507
100123772_TGI_at	5.32E-45	2.35E-46	0.76889726	26512	INTS6
100141457_TGI_at	5.35E-45	2.37E-46	-1.39978313	1879	EBF1	NM_024007
100149192_TGI_at	5.54E-45	2.45E-46	-1.04728084	84988	PPP1R16A	NM_032902
100156663_TGI_at	5.69E-45	2.52E-46	-0.40478641	1967	EIF2B1	NM_001414
100154989_TGI_at	5.74E-45	2.54E-46	-1.12849622	51196	PLCE1	CD672190
100124036_TGI_at	6.09E-45	2.70E-46	-1.22722906	672	BRCA1	NM_007305
100144806_TGI_at	6.26E-45	2.78E-46	-0.68071014	29097	CNIH4	NM_014184
100129739_TGI_at	6.77E-45	3.00E-46	-0.51627286	10466	COG5	NM_181733
100132972_TGI_at	7.09E-45	3.15E-46	0.97698066	10260	DENND4A	AL832602
100127293_TGI_at	7.14E-45	3.17E-46	0.85582635	84129	ACAD11	NM_032169
100151328_TGI_at	7.14E-45	3.17E-46	-0.63798082	93643	TJAP1	NM_080604
100134457_TGI_at	7.15E-45	3.18E-46	1.90496874	27319	BHLHE22	NM_152414
100144191_TGI_at	7.15E-45	3.18E-46	1.32307357	91851	CHRDL1
100151810_TGI_at	7.28E-45	3.24E-46	-0.70039698	9477	MED20	NM_004275
100137479_TGI_at	7.45E-45	3.32E-46	-0.95968286	57608	KIAA1462
100162068_TGI_at	7.91E-45	3.53E-46	-1.04630873	80119	PIF1	NM_025049
100157807_TGI_at	8.13E-45	3.62E-46	1.22722298	340526	RGAG4	NM_001024455
100132106_TGI_at	8.56E-45	3.82E-46	1.63834621	254295	PHYHD1	NM_001100876
100151067_TGI_at	8.85E-45	3.95E-46	-0.55530216	6599	SMARCC1	NM_003074
100140971_TGI_at	9.29E-45	4.15E-46	2.29910564	6718	AKR1D1	NM_005989
100162163_TGI_at	9.34E-45	4.18E-46	-0.80069795	9655	SOCS5	BC032862
100135215_TGI_at	9.52E-45	4.26E-46	2.12017894	8876	VNN1	AK095461
100129635_TGI_at	9.68E-45	4.33E-46	-1.04643741	9480	ONECUT2	NM_004852
100133084_TGI_at	9.91E-45	4.44E-46	0.72044288	4916	NTRK3	AL109696
100135094_TGI_at	9.94E-45	4.45E-46	0.93844213	11117	EMILIN1	NM_007046
100135614_TGI_at	1.01E-44	4.53E-46	1.14298907	56898	BDH2	BC095414
100156649_TGI_at	1.02E-44	4.58E-46	-0.7668252	255252	LRRC57	NM_153260
100153314_TGI_at	1.07E-44	4.80E-46	1.14405239	144481		AK054607
100161366_TGI_at	1.12E-44	5.02E-46	-0.77359545	80179	MYO19	NM_025109
100132410_TGI_at	1.16E-44	5.21E-46	1.13584826	219972	MPEG1	AK097211
100158166_TGI_at	1.19E-44	5.34E-46	1.2012525	22849	CPEB3	BU785488
100159833_TGI_at	1.20E-44	5.39E-46	1.54051191	80704	SLC19A3	BC032014
100152032_TGI_at	1.25E-44	5.63E-46	0.79030851	57688	ZSWIM6
100153122_TGI_at	1.25E-44	5.64E-46	-0.45086807	9343	EFTUD2	NM_004247
100141827_TGI_at	1.32E-44	5.94E-46	2.27983516	57586	SYT13	NM_020826
100135132_TGI_at	1.33E-44	5.99E-46	-0.60948722	165324	UBXN2A	NM_181713
100122422_TGI_at	1.44E-44	6.48E-46	-0.67719346	9448	MAP4K4	AY834276
100141421_TGI_at	1.51E-44	6.80E-46	-0.9301573	84851	TRIM52	NM_032765
100147366_TGI_at	1.66E-44	7.50E-46	1.09311322	9672	SDC3
100135902_TGI_at	1.73E-44	7.82E-46	1.02518511	80380	PDCD1LG2	NM_025239
100147749_TGI_at	1.77E-44	8.02E-46	1.32142771	4651	MYO10	BC041694
100161788_TGI_at	1.84E-44	8.33E-46	-0.74924338			AI300446
100140247_TGI_at	1.88E-44	8.49E-46	1.19210001	51380	CSAD	NM_015989
100135842_TGI_at	1.89E-44	8.58E-46	2.448314	28796	IGLV3-21
100145847_TGI_at	1.90E-44	8.60E-46	-0.60318335	54874	FNBP1L	NM_001024948
100125451_TGI_at	1.96E-44	8.91E-46	-0.6331772	7398	USP1	NM_001017416
100126016_TGI_at	2.00E-44	9.06E-46	1.79897329	3553	IL1B	NM_000576
100149465_TGI_at	2.03E-44	9.24E-46	-1.10537004	58528	RRAGD	NM_021244
100132922_TGI_at	2.03E-44	9.24E-46	1.10967989	54149	C21orf91	AJ227876
100139685_TGI_at	2.04E-44	9.28E-46	0.8996325	54602	NDFIP2	AB032991
100158886_TGI_at	2.06E-44	9.37E-46	0.79653367	10929	SFRS2B	BC057783
100149313_TGI_at	2.07E-44	9.41E-46	1.12824437	7940	LST1	NM_007161
100158260_TGI_at	2.23E-44	1.02E-45	-1.09802081	92283	ZNF461	AA213477
100159763_TGI_at	2.29E-44	1.04E-45	-0.6739122	5422	POLA1	NM_016937
100142135_TGI_at	2.30E-44	1.05E-45	-0.76156374	54982	CLN6	NM_017882
100146835_TGI_at	2.38E-44	1.08E-45	1.62399612	7481	WNT11	NM_004626
100148656_TGI_at	2.38E-44	1.09E-45	-0.62569915	116461	TSEN15	NM_052965
100123335_TGI_at	2.41E-44	1.10E-45	1.257484	8676	STX11	AW954760
100132452_TGI_at	2.43E-44	1.11E-45	-0.97161636	57464	FAM40B	AM392944
100147920_TGI_at	2.48E-44	1.13E-45	2.04867203	23086	EXPH5	NM_015065
100133710_TGI_at	2.49E-44	1.14E-45	-0.74343268	57474	ZNF490	NM_020714
100138722_TGI_at	2.52E-44	1.15E-45	-0.64506139	10621	POLR3F	NM_006466
100146878_TGI_at	2.56E-44	1.17E-45	1.37367894	57188	ADAMTSL3	NM_207517
100133326_TGI_at	2.70E-44	1.24E-45	0.96374671	10402	ST3GAL6	NM_006100
100161070_TGI_at	2.72E-44	1.25E-45	-0.61992498	9670	IPO13	NM_014652
100129286_TGI_at	2.72E-44	1.25E-45	0.93649008	79845	RNF122	NM_024787
100151936_TGI_at	2.91E-44	1.34E-45	-0.41572542	9191	DEDD	NM_001039711
100124517_TGI_at	2.97E-44	1.36E-45	-0.53624408	55249	YY1AP1	NM_139118
100133356_TGI_at	3.02E-44	1.39E-45	2.03937338	25890	ABI3BP	NM_015429
100162168_TGI_at	3.10E-44	1.43E-45	-1.21826131			AK125665
100124060_TGI_at	3.13E-44	1.44E-45	-0.70426084	9448	MAP4K4	BC064691
100132157_TGI_at	3.17E-44	1.46E-45	1.27166016	3560	IL2RB	NM_000878
100154544_TGI_at	3.23E-44	1.49E-45	-1.15287427	79866	C13orf34	BX648605
100135492_TGI_at	3.46E-44	1.60E-45	-1.09560884	79905	TMC7	NM_024847
100141960_TGI_at	3.54E-44	1.63E-45	0.70694565	7007	TECTA	NM_005422
100146498_TGI_at	3.55E-44	1.64E-45	-0.68255324	9557	CHD1L	NM_004284
100151938_TGI_at	3.58E-44	1.65E-45	-0.58387746	7296	TXNRD1	NM_001093771
100122384_TGI_at	3.79E-44	1.75E-45	-0.62181434	54476	RNF216	BC000787
100132355_TGI_at	3.92E-44	1.81E-45	-1.30899165	8317	CDC7	NM_003503
100123817_TGI_at	3.96E-44	1.83E-45	-0.94762523	151246	SGOL2	BC035764
100142414_TGI_at	3.97E-44	1.84E-45	1.48791321	79974	C7orf58
100144500_TGI_at	4.00E-44	1.85E-45	-1.69941502	2810	SFN	NM_006142
100153042_TGI_at	4.34E-44	2.01E-45	1.63361281	145645	C15orf43	NM_152448
100133671_TGI_at	4.74E-44	2.20E-45	-1.86920434			BC046515
100150946_TGI_at	4.77E-44	2.21E-45	2.11401744	340267	COL28A1	BC063866
100138059_TGI_at	4.87E-44	2.26E-45	-0.79362698	57506	MAVS	NM_020746
100154926_TGI_at	4.89E-44	2.27E-45	-1.08929605	207107	SFTA1P	AY102069
100145287_TGI_at	5.17E-44	2.40E-45	-0.61752841	51430	C1orf9	NM_016227
100157589_TGI_at	5.21E-44	2.42E-45	-0.57927075	6522	SLC4A2	NM_003040
100142073_TGI_at	5.23E-44	2.43E-45	1.54421105	9182	RASSF9	NM_005447
100143391_TGI_at	5.26E-44	2.45E-45	-0.65705045	10055	SAE1	NM_005500
100132702_TGI_at	5.33E-44	2.48E-45	-0.69990352	25936	NSL1
100142930_TGI_at	5.58E-44	2.60E-45	2.74074646	64388	GREM2	NM_022469
100128914_TGI_at	5.86E-44	2.73E-45	-0.687111	90806	ANGEL2	NM_144567
100138757_TGI_at	5.91E-44	2.76E-45	-0.70812917	51547	SIRT7	NM_016538
100156052_TGI_at	6.06E-44	2.83E-45	1.65886586	758	MPPED1	NM_001044370
100139609_TGI_at	6.13E-44	2.86E-45	1.2703827	8613	PPAP2B	DB304486
100136537_TGI_at	6.19E-44	2.89E-45	2.16149191	7373	COL14A1	AI807749
100137419_TGI_at	6.45E-44	3.02E-45	0.84388153	10243	GPHN	NM_020806
100133770_TGI_at	6.87E-44	3.22E-45	2.43046848	2998	GYS2	NM_021957
100138443_TGI_at	7.05E-44	3.30E-45	1.76536482	3003	GZMK	NM_002104
100137399_TGI_at	7.68E-44	3.60E-45	1.5772926	7802	DNALI1	AK225935
100139703_TGI_at	8.20E-44	3.84E-45	0.98907045	60468	BACH2	AW976243
100125218_TGI_at	8.32E-44	3.90E-45	1.6770309	1960	EGR3	NM_004430
100138795_TGI_at	8.39E-44	3.94E-45	-0.45937526	56995	TULP4	NM_020245
100142278_TGI_at	8.39E-44	3.94E-45	0.99972668	257194	NEGR1	CR749215
100131207_TGI_at	8.57E-44	4.03E-45	-1.10115215	26031	OSBPL3	AB014604
100134018_TGI_at	8.57E-44	4.03E-45	2.2833094	3953	LEPR	NM_002303
100143461_TGI_at	8.70E-44	4.09E-45	0.57285259	100130417		BC025320
100144926_TGI_at	8.77E-44	4.13E-45	-1.57962938	80763	C12orf39	NM_030572
100149490_TGI_at	8.82E-44	4.16E-45	-0.94178229			BC040901
100146412_TGI_at	9.17E-44	4.32E-45	-1.267054	51659	GINS2	NM_016095
100162476_TGI_at	9.51E-44	4.49E-45	-0.86439529	80345	ZSCAN16	NM_025231
100160239_TGI_at	9.63E-44	4.54E-45	-0.65500636	8726	EED	NM_003797
100127320_TGI_at	9.79E-44	4.62E-45	0.43939847	5957	RCVRN	NM_002903
100137491_TGI_at	9.95E-44	4.70E-45	0.37814012	7095	SEC62	U93239
100144634_TGI_at	1.04E-43	4.90E-45	-1.04503152	285590	SH3PXD2B	NM_001017995
100138660_TGI_at	1.06E-43	5.00E-45	-0.73864015	128869	PIGU	NM_080476
100146217_TGI_at	1.06E-43	5.01E-45	-0.96265926	4828	NMB	NM_021077
100163187_TGI_at	1.17E-43	5.56E-45	0.94962848	55340	GIMAP5	NM_018384
100127774_TGI_at	1.21E-43	5.73E-45	-0.7403798	9703	KIAA0100	NM_014680
100161934_TGI_at	1.24E-43	5.89E-45	1.11419474	326343	MT1DP
100127502_TGI_at	1.25E-43	5.92E-45	1.57635504	5136	PDE1A	BC047057
100137717_TGI_at	1.34E-43	6.35E-45	1.45365268	9314	KLF4	NM_004235
100160913_TGI_at	1.39E-43	6.58E-45	1.93842108	6401	SELE	NM_000450
100159263_TGI_at	1.39E-43	6.61E-45	-0.63714897	10473	HMGN4	NM_006353
100125670_TGI_at	1.43E-43	6.81E-45	0.78358791	54981	C9orf95	NM_017881
100126972_TGI_at	1.45E-43	6.91E-45	-0.7094102	91869	RFT1	AI742522
100153134_TGI_at	1.49E-43	7.08E-45	1.23827203	467	ATF3	NM_001030287
100136003_TGI_at	1.49E-43	7.09E-45	-0.83657908	148327	CREB3L4	NM_130898
100139552_TGI_at	1.50E-43	7.14E-45	0.70992071	441631	TSPAN11	AK024399
100152082_TGI_at	1.51E-43	7.18E-45	-0.48441478	25844	YIPF3	NM_015388
100160600_TGI_at	1.58E-43	7.52E-45	1.00910448	115330	GPR146	NM_138445
100133160_TGI_at	1.60E-43	7.65E-45	1.30991352	5321	PLA2G4A	NM_024420
100151817_TGI_at	1.63E-43	7.77E-45	1.46464508	8436	SDPR	BC016475
100144194_TGI_at	1.63E-43	7.78E-45	-0.93220621	54621	VSIG10
100143595_TGI_at	1.63E-43	7.78E-45	0.47043456	57469	PNMAL2	AB033009
100159136_TGI_at	1.64E-43	7.85E-45	0.79516085	2057	EPOR	NM_000121
100131822_TGI_at	1.66E-43	7.94E-45	-1.54309628	9890		NM_014839
100160528_TGI_at	1.71E-43	8.17E-45	1.37868334	3489	IGFBP6	NM_002178
100144559_TGI_at	1.87E-43	8.94E-45	1.39203558	219	ALDH1B1	AK225950
100159040_TGI_at	1.88E-43	9.01E-45	-0.93979423			AW418496
100124734_TGI_at	1.90E-43	9.09E-45	-0.77016583	57697	FANCM	AK001672
100125372_TGI_at	1.97E-43	9.45E-45	-1.02236361	8974	P4HA2	NM_001017974
100129580_TGI_at	2.11E-43	1.01E-44	-0.92460919	7840	ALMS1	CA313642
100133274_TGI_at	2.12E-43	1.02E-44	-0.41431197	79089	TMUB2	NM_024107
100158655_TGI_at	2.21E-43	1.06E-44	-1.16815424	9480	ONECUT2	AK021717
100125501_TGI_at	2.33E-43	1.12E-44	-2.29537171	121643	FOXN4	NM_213596
100137868_TGI_at	2.36E-43	1.13E-44	-0.47237091	10456	HAX1	NM_006118
100155396_TGI_at	2.48E-43	1.19E-44	1.07562874	10611	PDLIM5	NM_001011516
100149389_TGI_at	2.48E-43	1.20E-44	-1.06553403
100151195_TGI_at	2.49E-43	1.20E-44	-0.67274166	7517	XRCC3	NM_001100119
100154805_TGI_at	2.49E-43	1.20E-44	-0.91093253	57506	MAVS	BC063593
100123127_TGI_at	2.57E-43	1.24E-44	-0.77572973	79829	NAA40	NM_024771
100140559_TGI_at	2.59E-43	1.25E-44	-1.38833949	3195	TLX1	NM_005521
100148130_TGI_at	2.65E-43	1.28E-44	-0.68015864	1857	DVL3	NM_004423
100128098_TGI_at	2.70E-43	1.30E-44	-1.45055796	23236	PLCB1
100152469_TGI_at	2.73E-43	1.32E-44	-0.5802086	60625	DHX35	NM_021931
100136740_TGI_at	2.86E-43	1.38E-44	-0.71034596	57187	THOC2	BC063692
100135316_TGI_at	2.94E-43	1.42E-44	-0.90159678	1854	DUT	NM_001025249
100132674_TGI_at	3.02E-43	1.46E-44	2.40557419	57733	GBA3	NM_020973
100153412_TGI_at	3.26E-43	1.58E-44	0.86858406	1486	CTBS	NM_004388
100123587_TGI_at	3.29E-43	1.60E-44	-0.65845971	9139	CBFA2T2	BM981603
100122325_TGI_at	3.32E-43	1.61E-44	0.92753196	4846	NOS3	NM_000603
100127947_TGI_at	3.33E-43	1.62E-44	-0.68678174	51604	PIGT	NM_015937
100160842_TGI_at	3.35E-43	1.63E-44	1.77039053	9332	CD163
100134932_TGI_at	3.40E-43	1.65E-44	-0.82508267	90075	ZNF30	NM_001099437
100133410_TGI_at	3.56E-43	1.73E-44	-1.44283778	10154	PLXNC1	AB208934
100132672_TGI_at	3.57E-43	1.74E-44	-1.06055334	116238	TLCD1	NM_138463
100150167_TGI_at	4.00E-43	1.95E-44	2.52700609	51179	HAO2	AI373640
100139414_TGI_at	4.01E-43	1.95E-44	-1.27360175	8490	RGS5
100143341_TGI_at	4.05E-43	1.97E-44	1.89167582	139221	MUM1L1	NM_152423
100143806_TGI_at	4.21E-43	2.05E-44	0.97214513	58484	NLRC4	NM_021209
100148632_TGI_at	4.48E-43	2.18E-44	-0.65514975	90522	YIF1B	NM_001039672
100145641_TGI_at	4.69E-43	2.29E-44	-1.37447031	219790	RTKN2	BX113509
100147004_TGI_at	4.69E-43	2.29E-44	1.09853752	22885	ABLIM3	NM_014945
100122976_TGI_at	4.71E-43	2.30E-44	0.94080815	27068	PPA2	NM_001034191
100143978_TGI_at	4.73E-43	2.31E-44	0.54040263	647286		XM_941201
100150883_TGI_at	4.94E-43	2.41E-44	-0.3220011	23317	DNAJC13	NM_015268
100128411_TGI_at	5.11E-43	2.50E-44	-0.87977613	2194	FASN	NM_004104
100129262_TGI_at	5.13E-43	2.51E-44	-1.17519478			AF087985
100155966_TGI_at	5.54E-43	2.71E-44	-1.58475635	7070	THY1	BC065559
100138866_TGI_at	5.61E-43	2.75E-44	1.76518706	200634	KRTCAP3	NM_173853
100137238_TGI_at	5.65E-43	2.77E-44	1.66595579	1491	CTH	NM_001902
100129301_TGI_at	5.78E-43	2.83E-44	-0.39096232	10092	ARPC5	NM_005717
100159675_TGI_at	5.89E-43	2.89E-44	2.21568836	10747	MASP2	NM_006610
100123173_TGI_at	6.16E-43	3.02E-44	0.96754362	7091	TLE4	NM_007005
100155377_TGI_at	6.22E-43	3.06E-44	0.57912725	23294	ANKS1A	NM_015245
100123976_TGI_at	6.51E-43	3.20E-44	-0.58977531	80146	UXS1	NM_025076
100146287_TGI_at	6.52E-43	3.21E-44	-2.19131547	115908	CTHRC1	NM_138455
100139100_TGI_at	6.54E-43	3.22E-44	-0.70389762	84885	ZDHHC12	NM_032799
100139480_TGI_at	6.59E-43	3.25E-44	-0.9081985	NA		AK023682
100123812_TGI_at	6.63E-43	3.27E-44	1.90502831	64081	PBLD	NM_001033083
100142907_TGI_at	6.67E-43	3.29E-44	0.62602273	5007	OSBP	BC011581
100151420_TGI_at	7.02E-43	3.46E-44	-0.58199649	23094	SIPA1L3	NM_015073
100124608_TGI_at	7.11E-43	3.51E-44	-0.70677479	57623	ZFAT	NM_020863
100143365_TGI_at	7.30E-43	3.61E-44	-1.60651226	23105	FSTL4	BX640845
100139711_TGI_at	7.40E-43	3.66E-44	-1.15094519	83591	THAP2	CD364330
100127426_TGI_at	7.76E-43	3.84E-44	-1.09081072	22995	CEP152
100147397_TGI_at	8.00E-43	3.96E-44	2.70439259	728208		AK055890
100156990_TGI_at	8.11E-43	4.01E-44	2.05467727	7373	COL14A1	NM_021110
100158399_TGI_at	8.46E-43	4.19E-44	-0.63397051	26064	RAI14	NM_015577
100124269_TGI_at	8.80E-43	4.36E-44	1.43654441	10090	UST	NM_005715
100153577_TGI_at	8.80E-43	4.36E-44	-0.69481458	5594	MAPK1	BF573028
100130225_TGI_at	8.97E-43	4.45E-44	0.74658466	1848	DUSP6	NM_001946
100126318_TGI_at	9.10E-43	4.52E-44	-0.71879159	89845	ABCC10	NM_033450
100127335_TGI_at	9.24E-43	4.59E-44	-0.86916	25973	PARS2	NM_152268
100155604_TGI_at	9.85E-43	4.89E-44	1.93208112	9848	MFAP3L	NM_021647
100144875_TGI_at	9.86E-43	4.90E-44	-1.05412976	10592	SMC2
100121753_TGI_at	1.09E-42	5.40E-44	-0.71927827	729723		AK130860
100137952_TGI_at	1.10E-42	5.49E-44	1.05669513	2562	GABRB3	BM465240
100147969_TGI_at	1.11E-42	5.53E-44	-0.85380068	79023	NUP37	NM_024057
100141420_TGI_at	1.14E-42	5.67E-44	-0.77109337	64342	HS1BP3	NM_022460
100158779_TGI_at	1.19E-42	5.93E-44	-2.57486397	10720	UGT2B11	NM_001073
100138594_TGI_at	1.20E-42	5.96E-44	-0.81386717	23380	SRGAP2	NM_015326
100149511_TGI_at	1.20E-42	6.00E-44	0.78075552	23569	PADI4	NM_012387
100162148_TGI_at	1.24E-42	6.21E-44	-1.13684419	148304	C1orf74	NM_152485
100162577_TGI_at	1.24E-42	6.21E-44	1.87600835	3855	KRT7	NM_005556
100147974_TGI_at	1.32E-42	6.62E-44	-1.32722978			AI041535
100130465_TGI_at	1.33E-42	6.63E-44	1.01076493	201232	SLC16A13	NM_201566
100161670_TGI_at	1.34E-42	6.73E-44	-1.05379594	55388	MCM10	AB042719
100125598_TGI_at	1.36E-42	6.80E-44	-1.089495	100289635	ZNF605	NM_183238
100148636_TGI_at	1.38E-42	6.94E-44	-0.43738964	55884	WSB2	NM_018639
100156385_TGI_at	1.40E-42	7.01E-44	-1.28900022	8970	HIST1H2BJ	DB343888
100138805_TGI_at	1.44E-42	7.22E-44	1.48263456	84281	C2orf88
100156744_TGI_at	1.51E-42	7.57E-44	-0.55548691	84310	C7orf50	NM_032350
100141530_TGI_at	1.51E-42	7.58E-44	-0.83607549	149832		AK123831
100134887_TGI_at	1.54E-42	7.72E-44	-1.04599222	221272		AK025312
100163047_TGI_at	1.57E-42	7.88E-44	-1.39735652			BC042589
100160790_TGI_at	1.62E-42	8.12E-44	2.21766946	127	ADH4	NM_000670
100152553_TGI_at	1.63E-42	8.21E-44	-0.95727141	10485	C1orf61	AI970177
100133263_TGI_at	1.64E-42	8.26E-44	1.50844127	57604	C8orf79	BC016633
100162242_TGI_at	1.68E-42	8.43E-44	1.60448386	2327	FMO2	NM_001460
100141925_TGI_at	1.68E-42	8.44E-44	1.0853952	10346	TRIM22	NM_006074
100125656_TGI_at	1.68E-42	8.46E-44	-0.54544813	79109	MAPKAP1	NM_001006620
100141722_TGI_at	1.71E-42	8.63E-44	-0.95474512	65985	AACS	NM_023928
100157963_TGI_at	1.77E-42	8.91E-44	-0.60569994	1019	CDK4	NM_000075
100135282_TGI_at	1.79E-42	9.04E-44	-0.46488837	51107	APH1A	NM_001077628
100136583_TGI_at	1.91E-42	9.66E-44	-0.62333573	9025	RNF8	BC007517
100144553_TGI_at	1.99E-42	1.01E-43	1.29721188	10060	ABCC9	NM_020297
100155794_TGI_at	2.01E-42	1.02E-43	-1.01103973	55924	C1orf183	AK092074
100136097_TGI_at	2.09E-42	1.05E-43	1.29054618	7043	TGFB3	NM_003239
100152654_TGI_at	2.13E-42	1.08E-43	-0.62680588	7625	ZNF74
100142908_TGI_at	2.20E-42	1.12E-43	1.6955638	9590	AKAP12	NM_005100
100125579_TGI_at	2.26E-42	1.15E-43	-0.91833488	11270	NRM	NM_007243
100131399_TGI_at	2.31E-42	1.17E-43	1.13961162	2395	FXN	AI381695
100142173_TGI_at	2.45E-42	1.24E-43	-0.59766864	7165	TPD52L2	NM_199359
100124190_TGI_at	2.45E-42	1.24E-43	0.94502986			AW977820
100132367_TGI_at	2.46E-42	1.25E-43	0.74741742	123041	SLC24A4	NM_153648
100159239_TGI_at	2.48E-42	1.26E-43	1.17279872	400573		BC041634
100161185_TGI_at	2.48E-42	1.26E-43	0.788876	84640	USP38	AK093754
100133724_TGI_at	2.49E-42	1.26E-43	-0.74985122	64793	CCDC21	NM_022778
100129078_TGI_at	2.63E-42	1.34E-43	1.16722684	2273	FHL1	NM_001449
100145519_TGI_at	2.65E-42	1.35E-43	-0.51569415	51029	PPPDE1	NM_016076
100136657_TGI_at	2.80E-42	1.43E-43	-1.01201521	348654	GEN1	NM_182625
100162186_TGI_at	2.94E-42	1.50E-43	-0.52656795	22976	PAXIP1	NM_007349
100151201_TGI_at	3.11E-42	1.59E-43	-0.9972832	9231	DLG5	AK055172
100135694_TGI_at	3.26E-42	1.66E-43	-0.72818899	26502	NARF	NM_001038618
100154879_TGI_at	3.26E-42	1.66E-43	-0.86542386	29890	RBM15B	NM_013286
100163112_TGI_at	3.30E-42	1.69E-43	-0.50566921			AL162065
100161603_TGI_at	3.34E-42	1.71E-43	0.79097312	9378	NRXN1	NM_004801
100124761_TGI_at	3.38E-42	1.73E-43	-0.70759896	388969	C2orf68	NM_001013649
100143656_TGI_at	3.51E-42	1.80E-43	-0.82146454
100156416_TGI_at	3.87E-42	1.98E-43	1.13970593	558	AXL	BC032229
100125988_TGI_at	4.03E-42	2.06E-43	-0.55915704	10652	YKT6	NM_006555
100154233_TGI_at	4.13E-42	2.12E-43	1.90642144			AA443594
100122491_TGI_at	4.28E-42	2.20E-43	1.3265121	26751	SH3YL1	NM_015677
100137846_TGI_at	4.38E-42	2.25E-43	-0.58137129	5977	DPF2	NM_006268
100132556_TGI_at	4.62E-42	2.37E-43	1.08674818	23417	MLYCD	NM_012213
100123664_TGI_at	4.63E-42	2.37E-43	-0.53635629	57645	POGK	NM_017542
100150238_TGI_at	4.74E-42	2.44E-43	1.62185628			BX415942
100137483_TGI_at	5.14E-42	2.64E-43	-0.55684466	4150	MAZ	NM_001042539
100159659_TGI_at	5.29E-42	2.72E-43	-0.77807388	11062	DUS4L	BX357552
100149140_TGI_at	5.37E-42	2.76E-43	-0.67710251	284129	SLC26A11	NM_173626
100123135_TGI_at	5.43E-42	2.80E-43	-0.8944168	2030	SLC29A1	NM_001078174
100121668_TGI_at	5.55E-42	2.86E-43	1.03497935	56548	CHST7	NM_019886
100138577_TGI_at	5.74E-42	2.95E-43	2.36899883	5450	POU2AF1	NM_006235
100126121_TGI_at	5.88E-42	3.03E-43	-1.28086866
100136692_TGI_at	5.99E-42	3.09E-43	-0.48985248	25920	COBRA1	NM_015456
100128038_TGI_at	6.08E-42	3.14E-43	2.2070479	388503	C3P1	NM_001013640
100157114_TGI_at	6.20E-42	3.20E-43	-0.71890555	57674	RNF213	BX640932
100137323_TGI_at	6.33E-42	3.27E-43	0.77998968	2055	CLN8	AF123757
100155677_TGI_at	6.61E-42	3.41E-43	1.35974256	3294	HSD17B2	NM_002153
100144145_TGI_at	6.78E-42	3.51E-43	1.05548548	11145	PLA2G16	NM_007069
100155276_TGI_at	7.20E-42	3.72E-43	0.61329457	28513	CDH19	BC015877
100159883_TGI_at	7.22E-42	3.74E-43	-1.12467952			BU686880
100144749_TGI_at	7.41E-42	3.84E-43	-0.6573777	283871	PGP	BC035985
100127666_TGI_at	7.82E-42	4.05E-43	1.02618355	1848	DUSP6	BC005047
100148125_TGI_at	8.19E-42	4.24E-43	-1.00769083	2187	FANCB	NM_001018113
100144807_TGI_at	8.34E-42	4.32E-43	1.22704306	9079	LDB2	BM919267
100123204_TGI_at	8.40E-42	4.36E-43	2.82979887	27165	GLS2	NM_013267
100130429_TGI_at	8.40E-42	4.36E-43	-0.94301454	79818	ZNF552	NM_024762
100158704_TGI_at	8.51E-42	4.42E-43	-1.20985597	83449	PMFBP1	NM_031293
100132151_TGI_at	8.57E-42	4.45E-43	-0.61987409	669	BPGM	NM_001724
100148322_TGI_at	9.18E-42	4.77E-43	-0.93651065	388780		XM_943910
100124751_TGI_at	9.64E-42	5.01E-43	-0.45441282	7756	ZNF207	NM_003457
100124675_TGI_at	1.05E-41	5.46E-43	0.55048829	64129	TINAGL1	NM_022164
100126989_TGI_at	1.06E-41	5.54E-43	1.43829625	10912	GADD45G	NM_006705
100146613_TGI_at	1.09E-41	5.66E-43	1.67545352	400961	PAIP2B	BM969623
100142817_TGI_at	1.12E-41	5.84E-43	-0.41211966	222068	TMED4
100132630_TGI_at	1.13E-41	5.91E-43	-0.67427423	4000	LMNA	NM_005572
100129066_TGI_at	1.15E-41	6.01E-43	1.78554289	7365	UGT2B10	NM_001075
100138591_TGI_at	1.28E-41	6.68E-43	0.79863959	3155	HMGCL	NM_000191
100126263_TGI_at	1.37E-41	7.16E-43	-0.44320919			DA830219
100132192_TGI_at	1.40E-41	7.33E-43	1.07941283			BC071787
100162704_TGI_at	1.49E-41	7.80E-43	-1.8430191	2781	GNAZ	NM_002073
100150742_TGI_at	1.49E-41	7.82E-43	-0.66512553	10922	FASTK	NM_033015
100126097_TGI_at	1.52E-41	7.94E-43	-0.57188873	9857	CEP350	NM_014810
100124011_TGI_at	1.56E-41	8.15E-43	1.37144274			AF339810
100148473_TGI_at	1.65E-41	8.67E-43	1.08266468	5621	PRNP	NM_001080122
100147372_TGI_at	1.66E-41	8.70E-43	1.52944816			AI826914
100145637_TGI_at	1.71E-41	8.99E-43	-0.84275137	64718	UNKL	NM_023076
100145077_TGI_at	1.82E-41	9.57E-43	-0.4474579	23412	COMMD3	NM_012071
100137441_TGI_at	1.83E-41	9.63E-43	-0.92505697			BE670231
100130857_TGI_at	1.85E-41	9.69E-43	1.0078772	8793	TNFRSF10D	NM_003840
100141842_TGI_at	1.88E-41	9.88E-43	-0.71328603	84260	TCHP	NM_032300
100127733_TGI_at	1.89E-41	9.96E-43	-0.90209569			AW977206
100143206_TGI_at	1.92E-41	1.01E-42	1.9720809	83416	FCRL5
100148425_TGI_at	2.02E-41	1.06E-42	-1.04767967			AI807658
100134165_TGI_at	2.07E-41	1.09E-42	-1.11861016	148709		AX721224
100149208_TGI_at	2.08E-41	1.10E-42	-0.95761627	23513	SCRIB	NM_182706
100155537_TGI_at	2.10E-41	1.11E-42	-1.31611368	4175	MCM6	NM_005915
100157478_TGI_at	2.16E-41	1.14E-42	-1.14623919			BC035106
100129207_TGI_at	2.23E-41	1.18E-42	1.43875774	2327	FMO2	BT006979
100138104_TGI_at	2.26E-41	1.19E-42	2.03421628	256764	WDR72	NM_182758
100154238_TGI_at	2.39E-41	1.26E-42	-0.54500975	6601	SMARCC2	NM_003075
100125790_TGI_at	2.40E-41	1.27E-42	2.89992628	9623	TCL1B
100161022_TGI_at	2.55E-41	1.35E-42	1.47978084	911	CD1C
100135729_TGI_at	2.57E-41	1.36E-42	-0.94205073	8208	CHAF1B	NM_005441
100132766_TGI_at	2.64E-41	1.40E-42	0.36228632			AW058482
100152551_TGI_at	2.77E-41	1.47E-42	1.26712553	197257	LDHD	NM_194436
100162217_TGI_at	2.82E-41	1.49E-42	-0.91383592	51161	C3orf18	NM_016210
100133178_TGI_at	2.85E-41	1.51E-42	-0.7847545	7701	ZNF142	NM_005081
100136100_TGI_at	2.88E-41	1.53E-42	-1.04329384	283431	GAS2L3	BX649059
100154634_TGI_at	2.90E-41	1.54E-42	-0.58635994	10314	LANCL1	NM_006055
100133638_TGI_at	3.06E-41	1.63E-42	0.50191826	1025	CDK9	NM_001261
100160748_TGI_at	3.17E-41	1.68E-42	-0.55772239	84964	ALKBH6	NM_032878
100141493_TGI_at	3.43E-41	1.82E-42	1.01155612	26034	IPCEF1	AK093997
100162755_TGI_at	3.43E-41	1.82E-42	0.86560581	64080	RBKS	BM675235
100160951_TGI_at	3.45E-41	1.83E-42	-2.17888553	22996	TTC39A	NM_001080494
[truncated: 35,583 more rows]
