# Supplementary material for: Identification of a five-gene signature in association with overall survival for hepatocellular carcinoma
Source: PeerJ. 2021 Apr 28;9:e11273. doi: 10.7717/peerj.11273 (PMC8088210; doi:10.7717/peerj.11273)
Supplement: Supplemental Information 3 [file peerj-09-11273-s003.txt]

ID	adj.P.Val	P.Value	t	B	logFC	Gene.symbol	Gene.title
ILMN_1748438	9.23e-135	1.95e-139	37.836681	307.987314	1.05	POLR2G	RNA polymerase II subunit G
ILMN_1657204	3.20e-123	1.35e-127	34.8038264	280.869002	1.38	SAE1	SUMO1 activating enzyme subunit 1
ILMN_1747303	1.58e-120	1.00e-124	34.0873041	274.291923	1.78	DDX39A	DEAD-box helicase 39A
ILMN_2193817	7.49e-120	6.33e-124	-33.8887608	272.457997	-2.13	CLEC4G	C-type lectin domain family 4 member G
ILMN_1670895	3.03e-119	3.20e-123	33.7144704	270.844006	1.13	ZNF207	zinc finger protein 207
ILMN_1662232	3.47e-116	4.40e-120	32.9428734	263.653	1.00	DCTN2	dynactin subunit 2
ILMN_1793504	3.48e-114	5.14e-118	-32.438546	258.912763	-1.61	FCN2	ficolin 2
ILMN_1771376	4.13e-114	6.99e-118	32.4061869	258.607541	1.54	PEA15	phosphoprotein enriched in astrocytes 15
ILMN_1691237	8.03e-114	1.53e-117	32.3237468	257.829354	2.16	CAP2	CAP, adenylate cyclase-associated protein, 2 (yeast)
ILMN_1734317	1.05e-113	2.23e-117	32.283952	257.453414	8.34e-01	DPF2	double PHD fingers 2
ILMN_1680353	1.64e-113	3.82e-117	32.2270927	256.915928	9.72e-01	NSF	N-ethylmaleimide sensitive factor, vesicle fusing ATPase
ILMN_1757317	3.45e-113	8.75e-117	32.139917	256.091091	9.46e-01	LARS	leucyl-tRNA synthetase
ILMN_3236821	3.12e-111	8.58e-115	31.6591436	251.5254	1.31
ILMN_1728355	1.31e-110	3.87e-114	31.5018803	250.025826	1.37	PSMD4	proteasome 26S subunit, non-ATPase 4
ILMN_1780060	1.51e-110	4.80e-114	-31.4794628	249.811821	-4.25	FCN3	ficolin 3
ILMN_1722648	3.16e-110	1.07e-113	31.3958802	249.013378	1.75	SF3B4	splicing factor 3b subunit 4
ILMN_2343624	4.21e-110	1.53e-113	31.3588268	248.659147	9.29e-01	METTL13	methyltransferase like 13
ILMN_1778177	4.21e-110	1.60e-113	31.3538941	248.611978	1.12	ZNF207	zinc finger protein 207
ILMN_1745103	5.15e-110	2.07e-113	-31.3272984	248.357603	-2.75	CLEC1B	C-type lectin domain family 1 member B
ILMN_2344130	3.86e-109	1.63e-112	31.1125184	246.300226	1.41	PSMD4	proteasome 26S subunit, non-ATPase 4
ILMN_1815039	4.92e-108	2.18e-111	30.8436252	243.716702	9.54e-01	RRP36	ribosomal RNA processing 36
ILMN_1683607	1.29e-106	6.05e-110	-30.5006424	240.408848	-4.97	CYP1A2	cytochrome P450 family 1 subfamily A member 2
ILMN_1686871	1.29e-106	6.25e-110	30.497343	240.37696	1.32	PARP1	poly(ADP-ribose) polymerase 1
ILMN_1746220	1.39e-106	7.04e-110	-30.4851198	240.258813	-1.53	DBH	dopamine beta-hydroxylase
ILMN_1738681	2.08e-106	1.10e-109	30.439104	239.813878	1.20	NUP62	nucleoporin 62
ILMN_2364376	2.30e-106	1.26e-109	30.4247479	239.675015	8.86e-01	ILK	integrin linked kinase
ILMN_3307799	2.31e-106	1.32e-109	30.4206273	239.635153	1.29	PSMD4	proteasome 26S subunit, non-ATPase 4
ILMN_1653028	2.73e-106	1.62e-109	30.3993845	239.429623	2.17	COL4A1	collagen type IV alpha 1 chain
ILMN_2042771	9.04e-106	5.54e-109	30.2728113	238.203893	1.78	PTTG1	pituitary tumor-transforming 1
ILMN_2099783	4.84e-105	3.07e-108	30.0971506	236.499701	1.13	ATP6V1F	ATPase H+ transporting V1 subunit F
ILMN_1784227	1.74e-104	1.14e-107	29.9626737	235.192636	1.18	MCRS1	microspherule protein 1
ILMN_2157435	1.26e-103	8.54e-107	29.7566963	233.186567	1.03	DYNLRB1	dynein light chain roadblock-type 1
ILMN_1670903	4.33e-102	3.02e-105	-29.3931801	229.634349	-2.24	NAT2	N-acetyltransferase 2
ILMN_2230902	6.40e-102	4.60e-105	29.350538	229.216677	1.20	CTNNA1	catenin alpha 1
ILMN_1795678	8.10e-102	5.99e-105	29.3235202	228.951936	1.10	POLR3C	RNA polymerase III subunit C
ILMN_1738819	2.34e-101	1.78e-104	29.2130371	227.868485	1.12	EFTUD2	elongation factor Tu GTP binding domain containing 2
ILMN_2124802	5.17e-101	4.11e-104	-29.1280803	227.034428	-4.50	MT1H	metallothionein 1H
ILMN_1660775	5.17e-101	4.15e-104	29.1270723	227.024527	1.03
ILMN_3307648	5.46e-101	4.50e-104	29.1189032	226.944284	1.36	CS	citrate synthase
ILMN_1659523	1.49e-100	1.26e-103	29.0149077	225.922116	7.07e-01	USP39	ubiquitin specific peptidase 39
ILMN_1718766	2.61e-100	2.26e-103	-28.9553457	225.336143	-4.05	MT1F	metallothionein 1F
ILMN_1673711	1.48e-99	1.32e-102	28.7772375	223.581576	1.46	HSP90AB1	heat shock protein 90 alpha family class B member 1
ILMN_1783695	2.59e-99	2.35e-102	28.7186132	223.0033	1.21	EPRS	glutamyl-prolyl-tRNA synthetase
ILMN_1748770	4.73e-99	4.40e-102	28.6553365	222.37871	1.32	CKAP5	cytoskeleton associated protein 5
ILMN_1815102	8.71e-99	8.28e-102	-28.5915395	221.748545	-2.41	LCAT	lecithin-cholesterol acyltransferase
ILMN_1768930	1.10e-98	1.07e-101	28.5657964	221.494138	9.28e-01	U2AF2	U2 small nuclear RNA auxiliary factor 2
ILMN_2329735	1.22e-98	1.22e-101	-28.5528801	221.366466	-1.56	ECM1	extracellular matrix protein 1
ILMN_1795026	3.69e-98	3.74e-101	28.4397719	220.247667	1.59	FAM189B	family with sequence similarity 189 member B
ILMN_1811615	4.38e-98	4.54e-101	28.4203126	220.055048	1.11	COPA	coatomer protein complex subunit alpha
ILMN_3225941	6.52e-98	6.89e-101	28.3782237	219.638291	7.99e-01
ILMN_1759991	7.49e-98	8.08e-101	28.3622562	219.480134	9.91e-01	NOL12	nucleolar protein 12
ILMN_2410540	2.69e-97	2.95e-100	28.2319599	218.18854	1.36	CASP2	caspase 2
ILMN_2087528	3.97e-97	4.50e-100	28.1895649	217.767901	8.22e-01	CPSF3	cleavage and polyadenylation specific factor 3
ILMN_1781516	3.97e-97	4.53e-100	28.1888963	217.761265	9.69e-01	SUPT16H	SPT16 homolog, facilitates chromatin remodeling subunit
ILMN_1683475	5.94e-97	6.90e-100	28.146786	217.34326	1.43	TOMM40	translocase of outer mitochondrial membrane 40
ILMN_2086064	6.25e-97	7.39e-100	28.1398612	217.274503	1.14	SNRPC	small nuclear ribonucleoprotein polypeptide C
ILMN_2199389	6.36e-97	7.66e-100	-28.136314	217.239281	-1.29	VIPR1	vasoactive intestinal peptide receptor 1
ILMN_1775939	8.61e-97	1.05e-99	28.1041813	216.920156	9.54e-01	SF3B2	splicing factor 3b subunit 2
ILMN_2098325	1.12e-96	1.40e-99	28.0757672	216.637872	1.38	C8orf33	chromosome 8 open reading frame 33
ILMN_1793712	1.42e-96	1.80e-99	28.0507233	216.388999	1.54	SCAMP3	secretory carrier membrane protein 3
ILMN_1732799	2.24e-96	2.89e-99	28.0030347	215.914914	1.74	CD34	CD34 molecule
ILMN_1726720	2.41e-96	3.16e-99	27.9941878	215.826939	1.81	NUSAP1	nucleolar and spindle associated protein 1
ILMN_1715994	2.50e-96	3.33e-99	27.9890249	215.775594	1.45	HGS	hepatocyte growth factor-regulated tyrosine kinase substrate
ILMN_1661002	3.79e-96	5.13e-99	27.945729	215.344908	1.03	RFWD2	ring finger and WD repeat domain 2
ILMN_1779875	7.57e-96	1.04e-98	27.874926	214.640177	2.00	THY1	Thy-1 cell surface antigen
ILMN_2346573	1.08e-95	1.51e-98	27.8378405	214.270842	1.02	PSME3	proteasome activator subunit 3
ILMN_2356672	2.63e-95	3.73e-98	27.747305	213.368602	8.18e-01	EIF2B4	eukaryotic translation initiation factor 2B subunit delta
ILMN_1686097	3.25e-95	4.68e-98	27.7246553	213.142753	2.54	TOP2A	topoisomerase (DNA) II alpha
ILMN_2203463	4.78e-95	6.97e-98	27.6848556	212.745767	7.65e-01	SPATS2	spermatogenesis associated serine rich 2
ILMN_1728934	1.08e-94	1.59e-97	27.6021745	211.920539	1.91	PRC1	protein regulator of cytokinesis 1
ILMN_1674236	1.38e-94	2.07e-97	27.5761534	211.660682	1.47	HSPB1	heat shock protein family B (small) member 1
ILMN_1736234	3.64e-94	5.53e-97	27.4781213	210.681081	1.04	CHTOP	chromatin target of PRMT1
ILMN_1741475	3.96e-94	6.11e-97	27.4682072	210.581958	8.58e-01	PPP1R35	protein phosphatase 1 regulatory subunit 35
ILMN_2065606	4.51e-94	7.05e-97	27.4539054	210.438951	1.49	TOMM40L	translocase of outer mitochondrial membrane 40 like
ILMN_1753885	5.64e-94	8.95e-97	27.4302464	210.202331	8.59e-01	YTHDF1	YTH N6-methyladenosine RNA binding protein 1
ILMN_1743911	5.65e-94	9.07e-97	27.428902	210.188884	1.28	SLC25A39	solute carrier family 25 member 39
ILMN_1663390	6.62e-94	1.08e-96	27.4118109	210.017915	2.47	CDC20	cell division cycle 20
ILMN_1687430	8.95e-94	1.47e-96	27.3804756	209.70438	8.55e-01	EIF2B4	eukaryotic translation initiation factor 2B subunit delta
ILMN_1721093	9.66e-94	1.61e-96	27.3716161	209.615716	9.05e-01	TAF10	TATA-box binding protein associated factor 10
ILMN_1774661	1.69e-93	2.87e-96	27.3143241	209.042158	1.45	SNRPB	small nuclear ribonucleoprotein polypeptides B and B1
ILMN_2188966	1.69e-93	2.89e-96	-27.3136162	209.035069	-2.20	IGFALS	insulin like growth factor binding protein acid labile subunit
ILMN_1722774	1.81e-93	3.13e-96	27.3056293	208.955084	9.75e-01	VPS72	vacuolar protein sorting 72 homolog
ILMN_2096654	2.75e-93	4.83e-96	27.2624258	208.522315	9.89e-01	COMMD4	COMM domain containing 4
ILMN_1765520	2.83e-93	5.03e-96	27.2584407	208.482387	8.29e-01	MTIF2	mitochondrial translational initiation factor 2
ILMN_1700231	5.97e-93	1.07e-95	27.1832128	207.728362	9.86e-01	IP6K1	inositol hexakisphosphate kinase 1
ILMN_1667716	1.21e-92	2.19e-95	27.1121264	207.015335	8.71e-01	TMEM101	transmembrane protein 101
ILMN_1689445	1.27e-92	2.34e-95	27.105647	206.95032	8.88e-01	POLR2H	RNA polymerase II subunit H
ILMN_1777526	1.96e-92	3.65e-95	27.0614063	206.50629	1.14	MED20	mediator complex subunit 20
ILMN_2301083	1.99e-92	3.75e-95	27.0588783	206.480911	2.34	UBE2C	ubiquitin conjugating enzyme E2 C
ILMN_1673944	2.76e-92	5.25e-95	27.0255035	206.145805	1.08	MANBAL	mannosidase beta like
ILMN_2349771	3.88e-92	7.47e-95	-26.9904333	205.793559	-2.79	FCN3	ficolin 3
ILMN_1808591	5.30e-92	1.03e-94	26.9586043	205.473765	1.46
ILMN_1753243	7.86e-92	1.54e-94	26.9184022	205.069705	1.21	DNAJB11	DnaJ heat shock protein family (Hsp40) member B11
ILMN_2070300	1.00e-91	1.99e-94	26.8933333	204.817666	1.13	LSM2	LSM2 homolog, U6 small nuclear RNA and mRNA degradation associated
ILMN_3241524	1.13e-91	2.27e-94	26.8800466	204.684058	6.69e-01	ZBTB22	zinc finger and BTB domain containing 22
ILMN_1771734	1.22e-91	2.47e-94	26.8720868	204.60401	1.15
ILMN_1771815	1.52e-91	3.12e-94	26.8486423	204.3682	7.33e-01	RTFDC1	replication termination factor 2 domain containing 1
ILMN_1756669	1.76e-91	3.65e-94	26.833312	204.213975	1.13	POGK	pogo transposable element with KRAB domain
ILMN_1739885	2.12e-91	4.43e-94	26.814053	204.020198	9.75e-01	SLC41A3	solute carrier family 41 member 3
ILMN_1782633	2.15e-91	4.54e-94	26.8116937	203.996456	1.63	BOLA2	bolA family member 2
ILMN_2116714	2.39e-91	5.11e-94	26.7999754	203.878531	1.26	SLC39A1	solute carrier family 39 member 1
ILMN_2313074	2.56e-91	5.52e-94	26.7922103	203.80038	1.12	DEDD	death effector domain containing
ILMN_1705617	4.62e-91	1.01e-93	26.7328018	203.202283	1.15	CFL1	cofilin 1
ILMN_2341229	5.80e-91	1.28e-93	26.7093656	202.966248	1.30	CD34	CD34 molecule
ILMN_1815184	5.81e-91	1.29e-93	26.7082613	202.955125	1.59	ASPM	abnormal spindle microtubule assembly
ILMN_1673962	6.52e-91	1.46e-93	26.6960429	202.832046	1.08	NUP205	nucleoporin 205
ILMN_2058070	6.56e-91	1.48e-93	26.6944649	202.81615	7.10e-01	NEDD8	neural precursor cell expressed, developmentally down-regulated 8
ILMN_1751097	8.03e-91	1.83e-93	26.673486	202.604789	1.07	CREB3L2	cAMP responsive element binding protein 3 like 2
ILMN_3307887	9.00e-91	2.07e-93	26.6613102	202.4821	7.47e-01	PRR14L	proline rich 14 like
ILMN_1755364	1.04e-90	2.42e-93	26.6459577	202.32738	8.65e-01	RALA	RALA Ras like proto-oncogene A
ILMN_1651828	1.37e-90	3.22e-93	26.6178772	202.044335	1.10	CCT3	chaperonin containing TCP1 subunit 3
ILMN_1771026	1.41e-90	3.33e-93	26.6145695	202.010989	1.24	GARS	glycyl-tRNA synthetase
ILMN_1790461	1.75e-90	4.18e-93	26.5919047	201.782471	1.16	UQCC2	ubiquinol-cytochrome c reductase complex assembly factor 2
ILMN_1703006	1.75e-90	4.21e-93	26.5913909	201.77729	8.95e-01	MTCH1	mitochondrial carrier 1
ILMN_1689097	2.97e-90	7.21e-93	26.5381266	201.240064	9.98e-01	NAA20	N(alpha)-acetyltransferase 20, NatB catalytic subunit
ILMN_1714364	3.06e-90	7.51e-93	26.5341712	201.200159	1.16	PTK2	protein tyrosine kinase 2
ILMN_1737862	5.70e-90	1.41e-92	26.471987	200.572611	1.10	PSMB4	proteasome subunit beta 4
ILMN_1776993	1.66e-89	4.13e-92	26.3659691	199.501885	8.72e-01	COG2	component of oligomeric golgi complex 2
ILMN_1783023	2.13e-89	5.36e-92	26.3401286	199.240754	7.76e-01	C5orf51	chromosome 5 open reading frame 51
ILMN_2386008	2.47e-89	6.27e-92	26.3246843	199.084652	1.28	MPZL1	myelin protein zero like 1
ILMN_1706057	2.48e-89	6.34e-92	26.3236497	199.074194	1.22	CS	citrate synthase
ILMN_2334989	2.83e-89	7.29e-92	26.3098481	198.934676	1.47	CCT3	chaperonin containing TCP1 subunit 3
ILMN_2224143	2.93e-89	7.62e-92	26.305487	198.890588	1.45	MCM3	minichromosome maintenance complex component 3
ILMN_1738229	3.33e-89	8.73e-92	26.2921313	198.755556	7.40e-01	NDRG3	NDRG family member 3
ILMN_1692267	3.79e-89	1.00e-91	26.278526	198.617984	1.04	B4GALT3	beta-1,4-galactosyltransferase 3
ILMN_2379130	4.07e-89	1.08e-91	26.2708962	198.540828	1.23	IRAK1	interleukin 1 receptor associated kinase 1
ILMN_1752988	5.18e-89	1.39e-91	26.2462426	198.291479	8.50e-01
ILMN_1774836	1.96e-88	5.31e-91	26.1142605	196.955683	1.29	PLOD3	procollagen-lysine,2-oxoglutarate 5-dioxygenase 3
ILMN_1791093	2.69e-88	7.33e-91	26.0825599	196.63461	8.35e-01	PPHLN1	periphilin 1
ILMN_1763144	3.03e-88	8.32e-91	26.0701187	196.508577	1.39	NEU1	neuraminidase 1 (lysosomal sialidase)
ILMN_1715401	3.18e-88	8.80e-91	-26.0645859	196.452524	-4.31	MT1G	metallothionein 1G
ILMN_1688971	3.56e-88	9.94e-91	26.0526218	196.331305	8.29e-01	NOL11	nucleolar protein 11
ILMN_1662962	5.37e-88	1.51e-90	-26.0115959	195.915544	-9.38e-01	COLEC10	collectin subfamily member 10
ILMN_2148819	1.25e-87	3.53e-90	25.9281697	195.069637	1.45	TUBA1A	tubulin alpha 1a
ILMN_1802203	1.29e-87	3.68e-90	25.9238583	195.025905	9.81e-01	ARF1	ADP ribosylation factor 1
ILMN_1725862	1.50e-87	4.30e-90	25.9086996	194.872132	7.64e-01	USP3	ubiquitin specific peptidase 3
ILMN_1689001	1.91e-87	5.54e-90	25.8838394	194.619901	1.17	CDK4	cyclin dependent kinase 4
ILMN_1789510	2.93e-87	8.55e-90	25.8412273	194.187437	1.22	STIP1	stress induced phosphoprotein 1
ILMN_1741133	3.07e-87	9.02e-90	25.8358999	194.133359	1.26	NME1	NME/NM23 nucleoside diphosphate kinase 1
ILMN_2300396	4.55e-87	1.35e-89	25.7966396	193.734756	1.08	COMMD5	COMM domain containing 5
ILMN_1768867	5.69e-87	1.69e-89	25.7740622	193.505473	1.14	AP3B1	adaptor related protein complex 3 beta 1 subunit
ILMN_2112402	1.05e-86	3.16e-89	25.7128352	192.883467	8.62e-01	PHF5A	PHD finger protein 5A
ILMN_1703949	1.12e-86	3.38e-89	25.7062085	192.816128	1.04	KPNB1	karyopherin subunit beta 1
ILMN_1786039	1.37e-86	4.17e-89	25.6858503	192.609227	1.13	RNF34	ring finger protein 34
ILMN_2186597	1.65e-86	5.06e-89	25.6667648	192.415229	9.80e-01	RPP21	ribonuclease P/MRP subunit p21
ILMN_2371379	1.77e-86	5.45e-89	25.6595495	192.34188	1.47	ACLY	ATP citrate lyase
ILMN_1801939	2.43e-86	7.54e-89	25.62765	192.017545	1.67	CCNB2	cyclin B2
ILMN_1706238	2.44e-86	7.62e-89	25.6267062	192.007948	9.94e-01	CSE1L	chromosome segregation 1 like
ILMN_2175894	2.74e-86	8.63e-89	25.6144929	191.883747	8.12e-01	HNRNPR	heterogeneous nuclear ribonucleoprotein R
ILMN_1671257	2.96e-86	9.37e-89	25.6064191	191.801635	9.51e-01	DKC1	dyskerin pseudouridine synthase 1
ILMN_1697735	4.32e-86	1.38e-88	25.5684798	191.415713	6.89e-01	EWSR1	EWS RNA binding protein 1
ILMN_1706553	4.68e-86	1.50e-88	25.5600642	191.330094	1.16	SMG7	SMG7, nonsense mediated mRNA decay factor
ILMN_1800261	4.79e-86	1.55e-88	25.5570979	191.299913	1.41	TUBA1B	tubulin alpha 1b
ILMN_1748651	5.78e-86	1.88e-88	25.5381856	191.107474	8.30e-01	PSMB3	proteasome subunit beta 3
ILMN_1703743	6.39e-86	2.09e-88	25.527704	191.000806	1.01	AATF	apoptosis antagonizing transcription factor
ILMN_2369785	6.75e-86	2.22e-88	25.5217417	190.940127	9.07e-01	SNRPD2	small nuclear ribonucleoprotein D2 polypeptide
ILMN_1798030	7.34e-86	2.44e-88	25.5128224	190.849348	1.02	XPR1	xenotropic and polytropic retrovirus receptor 1
ILMN_1810474	9.17e-86	3.06e-88	25.4904745	190.621866	9.01e-01	UBE2I	ubiquitin conjugating enzyme E2 I
ILMN_2364110	1.04e-85	3.50e-88	25.4772365	190.487095	1.34	GBA	glucosylceramidase beta
ILMN_1728845	1.30e-85	4.38e-88	25.4553249	190.26399	1.11	SMARCD1	SWI/SNF related, matrix associated, actin dependent regulator of chromatin, subfamily d, member 1
ILMN_1714401	1.48e-85	5.04e-88	25.4417429	190.125678	1.06	SNX27	sorting nexin family member 27
ILMN_1742577	1.62e-85	5.53e-88	25.4325805	190.032364	1.04	GTPBP4	GTP binding protein 4
ILMN_1658356	1.73e-85	5.96e-88	-25.4252691	189.957897	-1.28	PAMR1	peptidase domain containing associated with muscle regeneration 1
ILMN_1807600	1.90e-85	6.59e-88	25.4154576	189.85796	1.02	NPLOC4	NPL4 homolog, ubiquitin recognition factor
ILMN_1790202	2.85e-85	9.94e-88	25.375228	189.448109	5.62e-01	C1orf35	chromosome 1 open reading frame 35
ILMN_2225709	3.16e-85	1.11e-87	25.3646035	189.339848	1.07	PTCD1	pentatricopeptide repeat domain 1
ILMN_1811373	3.58e-85	1.26e-87	25.3518245	189.209619	1.08	FAM20B	family with sequence similarity 20 member B
ILMN_2098013	3.90e-85	1.38e-87	-25.3429029	189.118694	-1.73	CETP	cholesteryl ester transfer protein
ILMN_1793118	4.28e-85	1.53e-87	25.3330581	189.018351	9.23e-01	TAX1BP1	Tax1 binding protein 1
ILMN_1729533	5.52e-85	1.98e-87	25.3077171	188.76003	1.15	NAXE	NAD(P)HX epimerase
ILMN_1766222	6.04e-85	2.18e-87	25.2983608	188.664641	7.92e-01	LARP4B	La ribonucleoprotein domain family member 4B
ILMN_2289623	8.60e-85	3.13e-87	-25.2631714	188.305816	-1.14	TTC36	tetratricopeptide repeat domain 36
ILMN_1809311	9.31e-85	3.40e-87	-25.2549345	188.22181	-3.02	APOF	apolipoprotein F
ILMN_2396982	1.00e-84	3.68e-87	25.2473214	188.144162	9.79e-01	BCL2L12	BCL2 like 12
ILMN_2160929	1.12e-84	4.14e-87	25.2358291	188.02694	1.33	FEN1	flap structure-specific endonuclease 1
ILMN_1785356	1.31e-84	4.87e-87	25.2199856	187.865319	9.49e-01	DENND5A	DENN domain containing 5A
ILMN_1695731	1.37e-84	5.11e-87	25.2151641	187.816129	1.23	TUBG1	tubulin gamma 1
ILMN_1729188	1.42e-84	5.34e-87	-25.2108975	187.772601	-4.30	HAMP	hepcidin antimicrobial peptide
ILMN_1693145	1.47e-84	5.54e-87	25.2072378	187.735262	9.20e-01	BUB3	BUB3, mitotic checkpoint protein
ILMN_1663195	1.50e-84	5.69e-87	25.2046918	187.709285	1.43	MCM7	minichromosome maintenance complex component 7
ILMN_1656082	2.39e-84	9.14e-87	25.1584472	187.23737	8.10e-01	H3F3A	H3 histone, family 3A
ILMN_1658472	2.44e-84	9.38e-87	25.1558991	187.211363	1.11	APH1A	aph-1 homolog A, gamma-secretase subunit
ILMN_1788895	3.39e-84	1.31e-86	-25.1232542	186.878122	-1.73	SRD5A2	steroid 5 alpha-reductase 2
ILMN_1736340	1.05e-83	4.08e-86	25.0123271	185.745159	9.86e-01	ANGEL2	angel homolog 2
ILMN_1721022	1.56e-83	6.10e-86	24.9732201	185.345512	1.39	SHC1	SHC adaptor protein 1
ILMN_2131392	1.90e-83	7.45e-86	24.9536753	185.145734	5.49e-01	WDR70	WD repeat domain 70
ILMN_1723632	1.98e-83	7.82e-86	24.9489202	185.097126	1.17	PIGC	phosphatidylinositol glycan anchor biosynthesis class C
ILMN_1793829	2.12e-83	8.43e-86	24.9417011	185.023325	9.24e-01	TMCO1	transmembrane and coiled-coil domains 1
ILMN_1721977	2.84e-83	1.14e-85	24.9126384	184.72618	8.35e-01	NAA10	N(alpha)-acetyltransferase 10, NatA catalytic subunit
ILMN_1808568	2.93e-83	1.17e-85	24.9093195	184.692243	8.71e-01	PYCR2	pyrroline-5-carboxylate reductase family member 2
ILMN_1811345	3.05e-83	1.23e-85	-24.904766	184.645679	-1.71	GLYAT	glycine-N-acyltransferase
ILMN_1665797	3.07e-83	1.24e-85	24.9037531	184.635322	9.55e-01	CSE1L	chromosome segregation 1 like
ILMN_2194577	3.19e-83	1.30e-85	24.899427	184.591082	1.15	PLVAP	plasmalemma vesicle associated protein
ILMN_1663667	3.77e-83	1.55e-85	24.8825254	184.41823	1.15	FLAD1	flavin adenine dinucleotide synthetase 1
ILMN_1815924	4.27e-83	1.76e-85	24.8699359	184.289464	7.75e-01	NUP107	nucleoporin 107
ILMN_1810852	5.01e-83	2.07e-85	24.8539094	184.125526	1.79	LAMC1	laminin subunit gamma 1
ILMN_1713124	6.36e-83	2.65e-85	24.8301616	183.882572	1.71	AKR1C3	aldo-keto reductase family 1, member C3
ILMN_1663664	6.51e-83	2.73e-85	24.8273263	183.853562	7.31e-01	MRPS10	mitochondrial ribosomal protein S10
ILMN_2375418	7.19e-83	3.03e-85	24.817145	183.749386	1.02	DPH2	DPH2 homolog
ILMN_2330948	1.15e-82	4.87e-85	24.7708913	183.276019	6.67e-01	ARF1	ADP ribosylation factor 1
ILMN_1720344	1.49e-82	6.34e-85	24.7451741	183.012757	8.38e-01	NIPA2	non imprinted in Prader-Willi/Angelman syndrome 2
ILMN_1730999	1.52e-82	6.49e-85	24.7428509	182.988973	1.10	TPR	translocated promoter region, nuclear basket protein
ILMN_2051972	1.57e-82	6.75e-85	24.7390567	182.950127	3.76	GPC3	glypican 3
ILMN_2356111	1.59e-82	6.87e-85	24.7372611	182.931744	1.12	SLC41A3	solute carrier family 41 member 3
ILMN_1737394	2.25e-82	9.75e-85	24.7032198	182.583177	1.27	LMNA	lamin A/C
ILMN_2371964	2.27e-82	9.88e-85	24.7019187	182.569853	9.20e-01	MRPS12	mitochondrial ribosomal protein S12
ILMN_1761479	7.21e-82	3.15e-84	24.5890445	181.413467	7.44e-01	ZC3HC1	zinc finger C3HC-type containing 1
ILMN_1785252	7.97e-82	3.50e-84	24.5788708	181.309194	1.25	SLC26A6	solute carrier family 26 member 6
ILMN_1787410	9.72e-82	4.29e-84	24.5590894	181.106428	8.89e-01	EIF6	eukaryotic translation initiation factor 6
ILMN_2404385	1.18e-81	5.25e-84	24.5395533	180.90615	1.20	REPIN1	replication initiator 1
ILMN_1714730	1.46e-81	6.50e-84	24.5187792	180.693149	1.68
ILMN_1715636	1.51e-81	6.76e-84	24.5149521	180.653907	1.05	EIF3B	eukaryotic translation initiation factor 3 subunit B
ILMN_1681591	1.88e-81	8.47e-84	24.4929739	180.428523	9.51e-01	PTPN1	protein tyrosine phosphatase, non-receptor type 1
ILMN_1712487	1.92e-81	8.67e-84	24.4907321	180.405531	8.89e-01	EIF2D	eukaryotic translation initiation factor 2D
ILMN_1661439	2.05e-81	9.33e-84	24.4836114	180.332501	8.85e-01	FLOT1	flotillin 1
ILMN_1780302	2.67e-81	1.22e-83	24.4575885	180.065578	9.79e-01	DYNC1H1	dynein cytoplasmic 1 heavy chain 1
ILMN_1806867	3.93e-81	1.80e-83	24.4197673	179.677555	1.05	PPM1G	protein phosphatase, Mg2+/Mn2+ dependent 1G
ILMN_1729115	4.87e-81	2.24e-83	24.3983509	179.457793	1.11
ILMN_1657435	5.30e-81	2.45e-83	-24.3896904	179.368914	-3.38	MT1M	metallothionein 1M
ILMN_1695797	5.43e-81	2.52e-83	24.3869235	179.340518	6.77e-01	NCOA6	nuclear receptor coactivator 6
ILMN_2052790	5.89e-81	2.75e-83	24.3785601	179.254683	8.76e-01	NONO	non-POU domain containing, octamer-binding
ILMN_1704672	6.14e-81	2.88e-83	24.3740475	179.208367	1.05	NABP2	nucleic acid binding protein 2
ILMN_1790891	6.56e-81	3.09e-83	24.3671903	179.137985	1.39	CKAP4	cytoskeleton associated protein 4
ILMN_1780987	1.07e-80	5.05e-83	24.3195922	178.649348	1.10	RFXANK	regulatory factor X associated ankyrin containing protein
ILMN_3238818	1.11e-80	5.31e-83	24.3147249	178.599372	8.80e-01
ILMN_1790410	1.11e-80	5.31e-83	24.3146662	178.59877	6.48e-01	DROSHA	drosha ribonuclease III
ILMN_1701875	1.67e-80	8.03e-83	24.2746261	178.187592	1.15	ZYX	zyxin
ILMN_1801600	1.96e-80	9.43e-83	24.2589539	178.026622	7.00e-01	CCDC97	coiled-coil domain containing 97
ILMN_1682264	1.96e-80	9.47e-83	24.2585691	178.022669	1.07	DCAF7	DDB1 and CUL4 associated factor 7
ILMN_1804854	5.00e-80	2.43e-82	24.1671947	177.083838	8.52e-01	CTNNA1	catenin alpha 1
ILMN_1751444	5.11e-80	2.50e-82	24.1645623	177.056783	1.61	NCAPG	non-SMC condensin I complex subunit G
ILMN_1770733	6.43e-80	3.15e-82	24.1418891	176.823738	9.49e-01	RIC8A	RIC8 guanine nucleotide exchange factor A
ILMN_2050112	7.69e-80	3.78e-82	24.1242119	176.642021	8.68e-01
ILMN_1655418	8.17e-80	4.04e-82	24.1178976	176.577106	1.12	CAPNS1	calpain small subunit 1
ILMN_2409167	9.52e-80	4.73e-82	24.1026316	176.420153	1.79	ANXA2	annexin A2
ILMN_1698243	9.92e-80	4.95e-82	24.0982256	176.374852	1.41	GLMP	glycosylated lysosomal membrane protein
ILMN_1742731	1.12e-79	5.60e-82	24.0862669	176.251888	8.14e-01	SLC35A2	solute carrier family 35 member A2
ILMN_1800975	1.18e-79	5.92e-82	24.0809033	176.196734	1.00	PSME3	proteasome activator subunit 3
ILMN_1688853	1.22e-79	6.16e-82	24.0770585	176.157197	8.95e-01	ZBTB9	zinc finger and BTB domain containing 9
ILMN_1741200	1.42e-79	7.18e-82	24.0621926	176.00432	1.42	RFX5	regulatory factor X5
ILMN_3241870	1.75e-79	8.91e-82	24.0412519	175.788946	9.05e-01	FRMD8	FERM domain containing 8
ILMN_1802843	2.22e-79	1.13e-81	24.017971	175.549471	7.05e-01	PRCC	papillary renal cell carcinoma (translocation-associated)
ILMN_2143795	2.60e-79	1.33e-81	24.0021016	175.386214	1.96
ILMN_1746457	3.09e-79	1.60e-81	23.984814	175.208348	7.04e-01	GTF3C2	general transcription factor IIIC subunit 2
ILMN_2373495	3.64e-79	1.89e-81	23.9685997	175.041509	1.06	H2AFY	H2A histone family member Y
ILMN_3244506	4.71e-79	2.45e-81	23.9433328	174.781489	8.19e-01	CRSP8P	mediator complex subunit 27 pseudogene
ILMN_1695576	5.60e-79	2.92e-81	23.9262102	174.605259	1.03	MRPL24	mitochondrial ribosomal protein L24
ILMN_1664756	6.66e-79	3.49e-81	23.9089354	174.427445	9.36e-01	KPNA4	karyopherin subunit alpha 4
ILMN_1696590	7.00e-79	3.68e-81	-23.9038275	174.374863	-1.37	CHST4	carbohydrate sulfotransferase 4
ILMN_1793770	7.91e-79	4.18e-81	23.8915179	174.248142	1.10	DNAJB6	DnaJ heat shock protein family (Hsp40) member B6
ILMN_1739253	8.22e-79	4.36e-81	23.8874851	174.206625	5.64e-01	STAMBP	STAM binding protein
ILMN_1694653	8.59e-79	4.58e-81	-23.8827586	174.157965	-1.45	CNDP1	carnosine dipeptidase 1
ILMN_2136089	8.73e-79	4.67e-81	-23.8808293	174.138102	-2.83
ILMN_1763875	1.15e-78	6.15e-81	23.8541316	173.863212	1.02	ABCF1	ATP binding cassette subfamily F member 1
ILMN_1803300	1.17e-78	6.30e-81	-23.8517953	173.839156	-1.75	SLC25A47	solute carrier family 25 member 47
ILMN_1683450	1.46e-78	7.90e-81	23.8299557	173.614252	1.20	CDCA5	cell division cycle associated 5
ILMN_3208973	1.58e-78	8.57e-81	23.8220516	173.53285	8.85e-01	RPSAP9	ribosomal protein SA pseudogene 9
ILMN_1715392	1.64e-78	8.95e-81	23.8178344	173.489415	1.14	PRPF3	pre-mRNA processing factor 3
ILMN_2090397	2.53e-78	1.39e-80	23.7755101	173.05345	8.19e-01
ILMN_2413158	2.64e-78	1.45e-80	23.7712102	173.009153	1.38	PODXL	podocalyxin like
ILMN_1680967	2.84e-78	1.56e-80	23.7638624	172.933454	8.04e-01	SARNP	SAP domain containing ribonucleoprotein
ILMN_1764380	3.34e-78	1.85e-80	23.747637	172.766283	7.95e-01	GLTP	glycolipid transfer protein
ILMN_2396648	5.57e-78	3.09e-80	23.6978713	172.253451	8.85e-01	EXOSC1	exosome component 1
ILMN_1748018	5.97e-78	3.33e-80	23.6907043	172.179583	9.07e-01	GORASP2	golgi reassembly stacking protein 2
ILMN_1779404	5.98e-78	3.35e-80	23.6902064	172.174452	1.20	PUF60	poly(U) binding splicing factor 60
ILMN_1746598	6.34e-78	3.57e-80	23.6840485	172.110982	8.60e-01	SCNM1	sodium channel modifier 1
ILMN_1795166	6.34e-78	3.58e-80	-23.683879	172.109235	-1.32	PTH1R	parathyroid hormone 1 receptor
ILMN_1723177	7.03e-78	3.98e-80	23.6735289	172.002552	7.66e-01	ANAPC5	anaphase promoting complex subunit 5
ILMN_2125395	7.13e-78	4.05e-80	-23.6717891	171.984618	-1.34	ADGRG7	adhesion G protein-coupled receptor G7
ILMN_1660844	8.73e-78	4.98e-80	23.6518323	171.778894	5.75e-01	INTS4	integrator complex subunit 4
ILMN_2339779	8.93e-78	5.12e-80	23.6492271	171.752037	9.13e-01	ATP6V1E1	ATPase H+ transporting V1 subunit E1
ILMN_1815666	9.36e-78	5.38e-80	23.6443651	171.701913	1.06	ATP2A2	ATPase sarcoplasmic/endoplasmic reticulum Ca2+ transporting 2
ILMN_1691156	9.44e-78	5.44e-80	-23.6432445	171.69036	-2.84	MT1A	metallothionein 1A
ILMN_1796244	1.03e-77	5.96e-80	23.6344098	171.599276	9.40e-01	CD2BP2	CD2 cytoplasmic tail binding protein 2
ILMN_3278070	1.75e-77	1.02e-79	23.5825836	171.06487	7.61e-01
ILMN_1673563	2.65e-77	1.55e-79	-23.5422783	170.649158	-7.70e-01
ILMN_1755123	2.85e-77	1.67e-79	23.5350738	170.57484	1.21	GBA	glucosylceramidase beta
ILMN_1726064	4.07e-77	2.39e-79	23.5002271	170.215342	7.78e-01	PAK1IP1	PAK1 interacting protein 1
ILMN_1785175	4.26e-77	2.51e-79	23.4955051	170.166622	6.70e-01	SWAP70	SWAP switching B-cell complex 70kDa subunit
ILMN_1692760	8.01e-77	4.74e-79	23.4341681	169.533657	8.79e-01	DPAGT1	dolichyl-phosphate N-acetylglucosaminephosphotransferase 1
ILMN_1665945	8.55e-77	5.07e-79	23.4275528	169.465379	8.73e-01	ACBD3	acyl-CoA binding domain containing 3
ILMN_1692168	8.63e-77	5.15e-79	23.4262161	169.451582	1.02	UBE2Z	ubiquitin conjugating enzyme E2 Z
ILMN_1657547	9.21e-77	5.51e-79	23.4196336	169.383639	1.50	CCDC34	coiled-coil domain containing 34
ILMN_1742400	1.19e-76	7.13e-79	23.3947403	169.126677	7.08e-01	CEP350	centrosomal protein 350
ILMN_1790625	2.05e-76	1.24e-78	23.3414861	168.576847	8.30e-01	CBX3	chromobox 3
ILMN_2315694	2.19e-76	1.32e-78	23.3352059	168.511997	7.96e-01	STRADA	STE20-related kinase adaptor alpha
ILMN_1669015	2.60e-76	1.58e-78	23.3179757	168.334064	7.94e-01	XPNPEP1	X-prolyl aminopeptidase 1
ILMN_3202432	3.69e-76	2.25e-78	23.2839516	167.982659	9.95e-01
ILMN_1715113	4.28e-76	2.62e-78	23.2692414	167.830711	8.29e-01	HARS2	histidyl-tRNA synthetase 2, mitochondrial
ILMN_1735180	5.24e-76	3.21e-78	23.2495272	167.627058	1.19	NCSTN	nicastrin
ILMN_1659801	5.65e-76	3.47e-78	23.2418775	167.54803	1.33	ATP6V1C1	ATPase H+ transporting V1 subunit C1
ILMN_1661490	6.73e-76	4.15e-78	23.2246452	167.369992	8.52e-01	PFDN6	prefoldin subunit 6
ILMN_1804851	7.52e-76	4.66e-78	23.2136219	167.256096	9.52e-01	MRPS17	mitochondrial ribosomal protein S17
ILMN_1673991	7.71e-76	4.79e-78	23.210923	167.22821	1.08	ATIC	5-aminoimidazole-4-carboxamide ribonucleotide formyltransferase/IMP cyclohydrolase
ILMN_1804812	7.77e-76	4.84e-78	23.2098632	167.217259	5.42e-01	ANAPC1	anaphase promoting complex subunit 1
ILMN_1793522	8.13e-76	5.09e-78	23.2051039	167.168081	8.88e-01	PRKAB1	protein kinase AMP-activated non-catalytic subunit beta 1
ILMN_2049021	8.51e-76	5.34e-78	23.2004358	167.119845	1.45	PTTG3P	pituitary tumor-transforming 3, pseudogene
ILMN_1726512	8.96e-76	5.64e-78	23.1950998	167.064707	9.78e-01	ZSCAN2	zinc finger and SCAN domain containing 2
ILMN_2222008	1.17e-75	7.36e-78	23.1694238	166.799367	1.18	KIFC1	kinesin family member C1
ILMN_1813635	1.17e-75	7.41e-78	23.1688161	166.793086	7.02e-01	KIAA1429	KIAA1429
ILMN_1671893	1.27e-75	8.07e-78	23.1605491	166.707647	7.35e-01	CHMP2A	charged multivesicular body protein 2A
ILMN_1747598	1.33e-75	8.51e-78	23.1555117	166.655584	9.06e-01	PPP1R11	protein phosphatase 1 regulatory inhibitor subunit 11
ILMN_1653404	1.44e-75	9.19e-78	23.1480581	166.578546	8.53e-01	NKIRAS2	NFKB inhibitor interacting Ras like 2
ILMN_1664012	1.72e-75	1.10e-77	23.1303298	166.395301	7.94e-01	CANT1	calcium activated nucleotidase 1
ILMN_1688034	1.77e-75	1.14e-77	23.1270806	166.361716	6.35e-01	COIL	coilin
ILMN_1659343	1.88e-75	1.21e-77	23.121159	166.300503	1.36	BOLA2	bolA family member 2
ILMN_2345837	2.60e-75	1.69e-77	23.0893671	165.971842	9.52e-01	CLTA	clathrin light chain A
ILMN_1727073	2.63e-75	1.71e-77	23.088244	165.96023	7.40e-01	MEA1	male-enhanced antigen 1
ILMN_1697694	3.14e-75	2.05e-77	23.0706673	165.778502	1.29	ATP6AP1	ATPase H+ transporting accessory protein 1
ILMN_1750401	3.40e-75	2.23e-77	23.0626868	165.695986	8.68e-01	C17orf62	chromosome 17 open reading frame 62
ILMN_1657838	4.78e-75	3.14e-77	-23.0296358	165.354214	-9.69e-01	KDM8	lysine demethylase 8
ILMN_1799103	4.86e-75	3.20e-77	23.0277395	165.334603	1.21	SNRPB	small nuclear ribonucleoprotein polypeptides B and B1
ILMN_1696749	5.09e-75	3.36e-77	23.0229697	165.285275	1.48	LMNA	lamin A/C
ILMN_1687922	5.85e-75	3.88e-77	23.0092527	165.143413	7.07e-01	RP9	retinitis pigmentosa 9 (autosomal dominant)
ILMN_1686748	6.18e-75	4.12e-77	23.0035219	165.084141	1.14	TMEM9	transmembrane protein 9
ILMN_1798654	7.46e-75	4.98e-77	22.9851913	164.894545	1.32	MCM6	minichromosome maintenance complex component 6
ILMN_1653708	7.46e-75	5.00e-77	22.9848418	164.89093	1.03	CORO1B	coronin 1B
ILMN_1696601	8.44e-75	5.67e-77	22.9726262	164.764573	1.22	VARS	valyl-tRNA synthetase
ILMN_1764323	9.32e-75	6.28e-77	22.9628298	164.663234	8.14e-01
ILMN_2093674	9.86e-75	6.67e-77	22.9570424	164.603365	1.00	GMFB	glia maturation factor beta
ILMN_1732810	1.21e-74	8.20e-77	22.9371292	164.397357	6.66e-01	SNX17	sorting nexin 17
ILMN_1718706	1.54e-74	1.05e-76	22.9136674	164.154613	8.12e-01	ERAL1	Era like 12S mitochondrial rRNA chaperone 1
ILMN_2349393	1.56e-74	1.06e-76	22.9120129	164.137495	2.39	MDK	midkine (neurite growth-promoting factor 2)
ILMN_1687998	1.71e-74	1.17e-76	22.9029833	164.044064	8.80e-01	LPGAT1	lysophosphatidylglycerol acyltransferase 1
ILMN_1679640	2.45e-74	1.68e-76	22.8678571	163.680573	7.60e-01	FXR1	FMR1 autosomal homolog 1
ILMN_1667883	2.46e-74	1.70e-76	22.867175	163.673515	9.15e-01	THOC5	THO complex 5
ILMN_1760256	2.73e-74	1.89e-76	22.8567307	163.565425	6.87e-01	RBM22	RNA binding motif protein 22
ILMN_1690268	2.85e-74	1.97e-76	22.8524699	163.521328	1.07	HNRNPUL1	heterogeneous nuclear ribonucleoprotein U like 1
ILMN_1661622	3.12e-74	2.17e-76	22.8434989	163.42848	7.77e-01	TBC1D7	TBC1 domain family member 7
ILMN_1751958	3.23e-74	2.25e-76	22.8398592	163.390809	6.32e-01	NSUN5	NOP2/Sun RNA methyltransferase family member 5
ILMN_3306997	3.33e-74	2.33e-76	22.8367258	163.358377	7.77e-01	METTL1	methyltransferase like 1
ILMN_1683243	3.84e-74	2.69e-76	22.8226315	163.212493	6.75e-01	VPS45	vacuolar protein sorting 45 homolog
ILMN_1712432	4.27e-74	3.01e-76	22.8120184	163.102636	9.19e-01	PSMD2	proteasome 26S subunit, non-ATPase 2
ILMN_3250389	4.50e-74	3.18e-76	22.8066211	163.046767	8.88e-01	LOC440895	two pore channel 3 pseudogene
ILMN_2173611	5.01e-74	3.55e-76	-22.7960643	162.937484	-3.28	MT1E	metallothionein 1E
ILMN_1744517	5.24e-74	3.72e-76	22.7914025	162.889225	9.31e-01	GNS	glucosamine (N-acetyl)-6-sulfatase
ILMN_1719204	5.61e-74	4.00e-76	22.7846037	162.818841	7.99e-01	PRPF31	pre-mRNA processing factor 31
ILMN_1660426	7.20e-74	5.15e-76	22.7602685	162.566898	1.05	CPSF4	cleavage and polyadenylation specific factor 4
ILMN_1711909	7.48e-74	5.36e-76	22.7563282	162.526102	7.28e-01	EDEM2	ER degradation enhancing alpha-mannosidase like protein 2
ILMN_1721128	7.60e-74	5.46e-76	22.7545261	162.507443	8.63e-01	TOMM34	translocase of outer mitochondrial membrane 34
ILMN_1691090	9.27e-74	6.68e-76	22.7351228	162.306537	1.07	MPV17	MPV17, mitochondrial inner membrane protein
ILMN_2175220	1.00e-73	7.24e-76	-22.727444	162.227025	-1.16	CYP39A1	cytochrome P450 family 39 subfamily A member 1
ILMN_2307883	1.26e-73	9.15e-76	22.7048233	161.992779	8.34e-01	ATP5J2	ATP synthase, H+ transporting, mitochondrial Fo complex subunit F2
ILMN_1680955	1.37e-73	9.97e-76	22.6965693	161.9073	1.52	AURKA	aurora kinase A
ILMN_1764431	1.38e-73	1.01e-75	22.6957247	161.898553	8.16e-01	COPS6	COP9 signalosome subunit 6
ILMN_2174394	1.49e-73	1.09e-75	22.6879698	161.81824	7.77e-01	MMS19	MMS19 homolog, cytosolic iron-sulfur assembly component
ILMN_1653129	1.86e-73	1.37e-75	22.6663407	161.594227	7.97e-01	CSTF2	cleavage stimulation factor subunit 2
ILMN_1671583	1.98e-73	1.45e-75	22.660291	161.531568	8.37e-01	MKRN1	makorin ring finger protein 1
ILMN_1726986	2.07e-73	1.52e-75	-22.6557243	161.484266	-1.24	AADAT	aminoadipate aminotransferase
ILMN_2330243	2.13e-73	1.57e-75	22.6526158	161.452069	8.90e-01	NUDT1	nudix hydrolase 1
ILMN_3307782	2.33e-73	1.73e-75	22.6436593	161.359296	1.13	FBXL18	F-box and leucine rich repeat protein 18
ILMN_2126239	2.58e-73	1.92e-75	22.6334947	161.254005	1.31	SMG5	SMG5, nonsense mediated mRNA decay factor
ILMN_1663954	2.82e-73	2.10e-75	22.6249107	161.165084	8.60e-01	NELFCD	negative elongation factor complex member C/D
ILMN_1686954	2.91e-73	2.18e-75	22.6213868	161.128579	5.23e-01	RPS10	ribosomal protein S10
ILMN_1725518	3.12e-73	2.34e-75	-22.6144907	161.05714	-9.03e-01	ANGPTL6	angiopoietin like 6
ILMN_1760201	3.33e-73	2.51e-75	22.6078948	160.988808	1.40	DNMT1	DNA (cytosine-5-)-methyltransferase 1
ILMN_2367743	3.43e-73	2.59e-75	22.6049166	160.957955	1.05	TUBG1	tubulin gamma 1
ILMN_1788131	3.85e-73	2.91e-75	-22.5935415	160.840107	-1.78	CYP26A1	cytochrome P450 family 26 subfamily A member 1
ILMN_1657797	3.85e-73	2.92e-75	22.5932444	160.837029	9.07e-01	FIBP	FGF1 intracellular binding protein
ILMN_1695868	4.26e-73	3.24e-75	22.583235	160.733327	1.12	PRICKLE4	prickle planar cell polarity protein 4
ILMN_1670472	4.37e-73	3.34e-75	22.5803742	160.703686	7.80e-01	FAF2	Fas associated factor family member 2
ILMN_1730917	4.44e-73	3.40e-75	-22.5786369	160.685686	-1.52	KMO	kynurenine 3-monooxygenase (kynurenine 3-hydroxylase)
ILMN_1679405	4.60e-73	3.53e-75	22.5750773	160.648805	8.41e-01	DDX56	DEAD-box helicase 56
ILMN_1725183	5.31e-73	4.08e-75	22.5610032	160.502978	1.35	TBCE	tubulin folding cofactor E
ILMN_1654851	5.64e-73	4.35e-75	22.5549017	160.439757	7.11e-01	FAM134A	family with sequence similarity 134 member A
ILMN_1676191	5.82e-73	4.50e-75	22.5515951	160.405494	1.01	DARS2	aspartyl-tRNA synthetase 2, mitochondrial
ILMN_1752953	6.22e-73	4.82e-75	22.5449074	160.336195	1.11	BCL2L12	BCL2 like 12
ILMN_1685413	6.54e-73	5.08e-75	22.539884	160.284141	7.71e-01	ALG8	ALG8, alpha-1,3-glucosyltransferase
ILMN_1781680	7.96e-73	6.21e-75	22.520647	160.084791	1.12	DAP3	death associated protein 3
ILMN_1728914	8.64e-73	6.76e-75	22.5124964	160.000325	6.47e-01	PRUNE1	prune exopolyphosphatase
ILMN_1768197	1.04e-72	8.16e-75	22.4943345	159.812098	8.96e-01	PTBP3	polypyrimidine tract binding protein 3
ILMN_2089977	1.06e-72	8.34e-75	22.4922293	159.79028	8.99e-01
ILMN_1734231	1.09e-72	8.63e-75	22.4890052	159.756864	7.30e-01	DDOST	dolichyl-diphosphooligosaccharide--protein glycosyltransferase non-catalytic subunit
ILMN_1773395	1.12e-72	8.85e-75	-22.4865369	159.731281	-2.06	RDH5	retinol dehydrogenase 5
ILMN_1706764	1.14e-72	9.05e-75	22.484371	159.708833	6.66e-01	GOLPH3L	golgi phosphoprotein 3 like
ILMN_1772206	1.30e-72	1.03e-74	-22.4720068	159.580681	-3.91	CYP3A4	cytochrome P450 family 3 subfamily A member 4
ILMN_1724897	1.38e-72	1.10e-74	22.4655685	159.513947	8.10e-01	C14orf93	chromosome 14 open reading frame 93
ILMN_2286334	1.68e-72	1.35e-74	22.446266	159.313866	8.78e-01	U2SURP	U2 snRNP associated SURP domain containing
ILMN_1792681	1.78e-72	1.43e-74	22.4407549	159.256738	9.13e-01	CCDC86	coiled-coil domain containing 86
ILMN_1790757	2.07e-72	1.66e-74	22.4261706	159.10555	9.44e-01	ADSL	adenylosuccinate lyase
ILMN_1694385	2.11e-72	1.70e-74	22.4240469	159.083535	8.32e-01	YWHAB	tyrosine 3-monooxygenase/tryptophan 5-monooxygenase activation protein beta
ILMN_2311518	2.19e-72	1.77e-74	22.4201209	159.042835	8.54e-01	TROVE2	TROVE domain family member 2
ILMN_1712390	2.31e-72	1.87e-74	22.4145802	158.985395	9.11e-01	CUTA	cutA divalent cation tolerance homolog
ILMN_1758055	2.31e-72	1.88e-74	22.4143061	158.982553	9.32e-01
ILMN_2164081	2.50e-72	2.04e-74	22.4064141	158.900735	1.12	KLHL12	kelch like family member 12
ILMN_2310621	2.50e-72	2.04e-74	22.4062695	158.899236	8.30e-01	ATP5J2	ATP synthase, H+ transporting, mitochondrial Fo complex subunit F2
ILMN_2371169	2.67e-72	2.19e-74	22.3995944	158.830031	9.32e-01	ZYX	zyxin
ILMN_1716766	2.69e-72	2.20e-74	22.3989177	158.823016	9.10e-01	CEBPG	CCAAT/enhancer binding protein gamma
ILMN_1745904	3.16e-72	2.60e-74	22.3831048	158.659069	8.04e-01	CCDC6	coiled-coil domain containing 6
ILMN_2401253	3.54e-72	2.92e-74	-22.3719204	158.543105	-7.40e-01	FAM13A	family with sequence similarity 13 member A
ILMN_2395451	3.68e-72	3.04e-74	-22.3679238	158.501665	-1.74	ASS1	argininosuccinate synthase 1
ILMN_1699859	4.72e-72	3.91e-74	22.3437175	158.250666	1.14	GNPAT	glyceronephosphate O-acyltransferase
ILMN_1670456	5.57e-72	4.62e-74	22.3276004	158.083534	1.03	RBM42	RNA binding motif protein 42
ILMN_1730048	5.74e-72	4.78e-74	22.3243684	158.050018	6.27e-01	C7orf26	chromosome 7 open reading frame 26
ILMN_1749014	6.18e-72	5.16e-74	22.3171248	157.974899	1.03	ACLY	ATP citrate lyase
ILMN_1718173	6.56e-72	5.49e-74	-22.3111567	157.913006	-1.48	CDHR2	cadherin related family member 2
ILMN_1745573	7.09e-72	5.94e-74	22.3034723	157.833313	1.06	TTC13	tetratricopeptide repeat domain 13
ILMN_2041293	9.44e-72	7.94e-74	22.275628	157.544529	2.02	SQLE	squalene epoxidase
ILMN_3241218	1.04e-71	8.76e-74	22.2662265	157.447015	6.40e-01	ANKIB1	ankyrin repeat and IBR domain containing 1
ILMN_1779399	1.11e-71	9.40e-74	22.2593974	157.376182	7.52e-01	SNRPA	small nuclear ribonucleoprotein polypeptide A
ILMN_1656196	1.15e-71	9.71e-74	22.2563115	157.344173	6.84e-01	E2F6	E2F transcription factor 6
ILMN_1753196	1.16e-71	9.84e-74	22.25505	157.331089	1.07	PTTG1	pituitary tumor-transforming 1
ILMN_2094856	1.42e-71	1.21e-73	-22.2349754	157.122857	-9.43e-01	RANBP3L	RAN binding protein 3 like
ILMN_1731948	1.58e-71	1.35e-73	-22.2246595	157.015846	-2.56	PCK1	phosphoenolpyruvate carboxykinase 1
ILMN_1787628	1.66e-71	1.42e-73	22.2196668	156.964053	1.21	NOP56	NOP56 ribonucleoprotein
ILMN_1710697	1.70e-71	1.46e-73	22.2171391	156.937832	9.22e-01	BUD31	BUD31 homolog
ILMN_1698307	1.90e-71	1.64e-73	22.205994	156.822213	7.78e-01	DBNL	drebrin like
ILMN_1703617	1.90e-71	1.64e-73	22.2058958	156.821194	6.42e-01	AHSA1	activator of Hsp90 ATPase activity 1
ILMN_1759436	2.01e-71	1.73e-73	22.2006069	156.766326	6.77e-01	NOSIP	nitric oxide synthase interacting protein
ILMN_1727458	2.17e-71	1.88e-73	22.1926876	156.684167	9.29e-01	HDAC1	histone deacetylase 1
ILMN_1725121	2.34e-71	2.04e-73	22.1852342	156.606841	8.35e-01	XPO1	exportin 1
ILMN_1655163	2.99e-71	2.60e-73	22.1616638	156.362293	1.21	STK24	serine/threonine kinase 24
ILMN_1779353	3.49e-71	3.04e-73	22.1465566	156.205545	6.93e-01	PUS7	pseudouridylate synthase 7 (putative)
ILMN_1798804	3.60e-71	3.15e-73	22.1431692	156.170397	7.53e-01	SRPK1	SRSF protein kinase 1
ILMN_1784630	4.06e-71	3.56e-73	-22.1314221	156.048505	-1.70	KBTBD11	kelch repeat and BTB domain containing 11
ILMN_2279339	5.29e-71	4.65e-73	22.1058027	155.782656	6.98e-01	WTAP	Wilms tumor 1 associated protein
ILMN_1699711	5.41e-71	4.77e-73	22.1034025	155.757749	7.58e-01	DEDD	death effector domain containing
ILMN_1665004	5.56e-71	4.91e-73	22.1005979	155.728645	5.88e-01	CASC3	cancer susceptibility candidate 3
ILMN_1756982	5.91e-71	5.23e-73	22.0945922	155.66632	1.30	CLIC1	chloride intracellular channel 1
ILMN_1797298	9.63e-71	8.55e-73	22.0474234	155.17679	7.81e-01	ARMC7	armadillo repeat containing 7
ILMN_2151818	1.09e-70	9.70e-73	22.0352096	155.05002	6.81e-01	PSMA6	proteasome subunit alpha 6
ILMN_1772123	1.12e-70	1.00e-72	22.0319673	155.016367	9.08e-01	ACACA	acetyl-CoA carboxylase alpha
ILMN_1788099	1.12e-70	1.01e-72	22.0318128	155.014764	1.26	LSM4	LSM4 homolog, U6 small nuclear RNA and mRNA degradation associated
ILMN_1692754	1.21e-70	1.09e-72	22.024479	154.938643	6.63e-01	VMP1	vacuole membrane protein 1
ILMN_2411723	1.23e-70	1.10e-72	22.0230192	154.92349	9.60e-01	RPSA	ribosomal protein SA
ILMN_1691843	1.28e-70	1.15e-72	22.0190467	154.882258	7.67e-01	RNPS1	RNA binding protein with serine rich domain 1
ILMN_2346997	1.31e-70	1.19e-72	22.0159217	154.84982	8.72e-01	RAB23	RAB23, member RAS oncogene family
ILMN_1658504	1.38e-70	1.25e-72	22.0107532	154.796172	1.23	CHKA	choline kinase alpha
ILMN_1706275	1.41e-70	1.27e-72	22.0090691	154.778691	1.01	C8orf33	chromosome 8 open reading frame 33
ILMN_2357438	1.42e-70	1.29e-72	22.0075321	154.762736	1.52	AURKA	aurora kinase A
ILMN_1706539	1.68e-70	1.53e-72	21.9912519	154.593743	5.64e-01	KDM3B	lysine demethylase 3B
ILMN_1677497	2.15e-70	1.96e-72	-21.9676133	154.348354	-8.20e-01	STAB2	stabilin 2
ILMN_1785756	2.27e-70	2.08e-72	21.9620099	154.290184	1.03
ILMN_1800461	3.60e-70	3.31e-72	21.9175456	153.828557	8.58e-01	CSNK2B	casein kinase 2 beta
ILMN_1797903	4.15e-70	3.82e-72	21.9037233	153.685044	1.02	ZNF544	zinc finger protein 544
ILMN_2334693	4.71e-70	4.34e-72	21.8914948	153.558076	9.26e-01	NARF	nuclear prelamin A recognition factor
ILMN_1667222	4.91e-70	4.53e-72	21.8873014	153.514535	9.72e-01	MTX1	metaxin 1
ILMN_1678535	5.20e-70	4.82e-72	-21.881417	153.453434	-8.47e-01	ESR1	estrogen receptor 1
ILMN_1669523	5.24e-70	4.86e-72	-21.8805207	153.444128	-2.52	FOS	Fos proto-oncogene, AP-1 transcription factor subunit
ILMN_1798485	5.63e-70	5.23e-72	21.8734479	153.370687	9.12e-01	ATP6V1E1	ATPase H+ transporting V1 subunit E1
ILMN_1686664	6.99e-70	6.52e-72	-21.852382	153.15194	-2.44	MT2A	metallothionein 2A
ILMN_1732053	7.48e-70	6.98e-72	21.8457586	153.083161	1.12	SNRNP70	small nuclear ribonucleoprotein U1 subunit 70
ILMN_2104106	7.76e-70	7.26e-72	21.8419568	153.043682	1.19	XPR1	xenotropic and polytropic retrovirus receptor 1
ILMN_3245413	9.15e-70	8.58e-72	21.8259527	152.877486	5.97e-01	DENND5A	DENN domain containing 5A
ILMN_2077550	9.20e-70	8.65e-72	21.825182	152.869481	1.19	RACGAP1	Rac GTPase activating protein 1
ILMN_2338323	9.97e-70	9.40e-72	21.8172467	152.787074	1.32	CDC25B	cell division cycle 25B
ILMN_1753064	1.18e-69	1.11e-71	21.8010504	152.618872	7.87e-01	TTC13	tetratricopeptide repeat domain 13
ILMN_1780598	1.25e-69	1.19e-71	21.7948183	152.554148	5.32e-01	PIAS1	protein inhibitor of activated STAT 1
ILMN_1793433	1.31e-69	1.24e-71	21.7904804	152.509096	7.50e-01	RAB10	RAB10, member RAS oncogene family
ILMN_2043615	1.43e-69	1.36e-71	21.7818886	152.419863	9.74e-01	OXLD1	oxidoreductase like domain containing 1
ILMN_1728512	1.51e-69	1.44e-71	21.7766098	152.365039	9.20e-01	YWHAH	tyrosine 3-monooxygenase/tryptophan 5-monooxygenase activation protein eta
ILMN_1770035	1.52e-69	1.46e-71	21.7752794	152.351221	6.60e-01	NCOA5	nuclear receptor coactivator 5
ILMN_3238751	1.54e-69	1.47e-71	21.7743122	152.341176	7.95e-01	PMS2P4	PMS1 homolog 2, mismatch repair system component pseudogene 4
ILMN_1767474	1.84e-69	1.76e-71	-21.7567725	152.159004	-1.32	HAO2	hydroxyacid oxidase 2
ILMN_1775937	1.90e-69	1.83e-71	21.7532496	152.122413	7.69e-01	DDB1	damage specific DNA binding protein 1
ILMN_1769118	1.96e-69	1.89e-71	21.750032	152.088994	1.08	SEPT9	septin 9
ILMN_1772894	1.98e-69	1.91e-71	-21.7491981	152.080332	-1.38	TMEM27	transmembrane protein 27
ILMN_1705774	2.06e-69	1.99e-71	21.7451575	152.038363	9.61e-01	TIGD5	tigger transposable element derived 5
ILMN_1690610	2.11e-69	2.05e-71	21.7423477	152.009178	1.02	RALY	RALY heterogeneous nuclear ribonucleoprotein
ILMN_1775170	2.25e-69	2.18e-71	-21.7363374	151.946751	-3.18	MT1X	metallothionein 1X
ILMN_1691188	2.71e-69	2.64e-71	21.7182245	151.758609	6.47e-01	UIMC1	ubiquitin interaction motif containing 1
ILMN_1708906	2.74e-69	2.68e-71	21.716839	151.744218	1.21	CNOT11	CCR4-NOT transcription complex subunit 11
ILMN_2105923	3.09e-69	3.02e-71	21.7052666	151.624011	5.76e-01	RHNO1	RAD9-HUS1-RAD1 interacting nuclear orphan 1
ILMN_2331636	3.12e-69	3.06e-71	21.7038941	151.609753	1.22	ACACA	acetyl-CoA carboxylase alpha
ILMN_2217935	3.37e-69	3.31e-71	21.696315	151.531024	6.57e-01	RFC1	replication factor C subunit 1
ILMN_1743655	3.73e-69	3.67e-71	21.6865343	151.429423	8.05e-01	TMED9	transmembrane p24 trafficking protein 9
ILMN_1695491	4.95e-69	4.88e-71	21.6591583	151.145032	7.06e-01	WDYHV1	WDYHV motif containing 1
ILMN_1683950	5.67e-69	5.61e-71	21.6458245	151.006512	6.14e-01	SNX11	sorting nexin 11
ILMN_1712636	6.03e-69	5.98e-71	21.6397677	150.943588	5.98e-01	NVL	nuclear VCP-like
ILMN_1794643	6.44e-69	6.39e-71	-21.6332951	150.876344	-1.71	ZGPAT	zinc finger CCCH-type and G-patch domain containing
ILMN_1695645	6.76e-69	6.73e-71	21.6283555	150.825026	9.32e-01	CETN2	centrin 2
ILMN_3226045	6.86e-69	6.85e-71	21.6267225	150.80806	7.22e-01
ILMN_1796712	6.97e-69	6.96e-71	21.625096	150.791162	1.50	S100A10	S100 calcium binding protein A10
ILMN_1730631	7.12e-69	7.13e-71	21.6228503	150.767831	8.56e-01	WDCP	WD repeat and coiled coil containing
ILMN_1789233	7.36e-69	7.38e-71	21.6194588	150.732595	1.03	VPS37C	VPS37C, ESCRT-I subunit
ILMN_1790797	9.78e-69	9.84e-71	21.5919157	150.446432	1.10	VPS28	VPS28, ESCRT-I subunit
ILMN_1669281	1.00e-68	1.01e-70	21.5892928	150.41918	1.08	CLN3	CLN3, battenin
ILMN_1673591	1.23e-68	1.24e-70	-21.5695335	150.213877	-9.27e-01	CYP3A43	cytochrome P450 family 3 subfamily A member 43
ILMN_1742074	1.36e-68	1.38e-70	21.559738	150.112098	9.40e-01	C8orf76	chromosome 8 open reading frame 76
ILMN_2363668	1.36e-68	1.38e-70	21.5596549	150.111235	8.97e-01	YIF1B	Yip1 interacting factor homolog B, membrane trafficking protein
ILMN_1660368	1.45e-68	1.47e-70	21.5533406	150.045625	1.07	TRRAP	transformation/transcription domain associated protein
ILMN_1801845	1.64e-68	1.67e-70	21.5413028	149.920543	6.12e-01	DNAL4	dynein axonemal light chain 4
ILMN_1722858	2.00e-68	2.04e-70	21.521939	149.719333	8.16e-01	PPP2CA	protein phosphatase 2 catalytic subunit alpha
ILMN_2359789	2.26e-68	2.32e-70	21.5097927	149.593117	8.05e-01	RAC1	ras-related C3 botulinum toxin substrate 1 (rho family, small GTP binding protein Rac1)
ILMN_1768662	2.47e-68	2.53e-70	21.5012357	149.504197	1.05	UCK2	uridine-cytidine kinase 2
ILMN_1682792	2.55e-68	2.62e-70	21.4981575	149.472209	8.37e-01	BYSL	bystin like
ILMN_2320964	2.73e-68	2.81e-70	21.4912406	149.400331	8.87e-01	ADAR	adenosine deaminase, RNA specific
ILMN_1751776	3.12e-68	3.22e-70	21.4783018	149.265873	1.14	CKAP2L	cytoskeleton associated protein 2 like
ILMN_1768751	3.12e-68	3.22e-70	21.4781153	149.263934	6.72e-01	MTA3	metastasis associated 1 family member 3
ILMN_1811598	3.81e-68	3.94e-70	-21.4587528	149.062716	-2.60	ADH1B	alcohol dehydrogenase 1B (class I), beta polypeptide
ILMN_2128128	4.23e-68	4.38e-70	21.448602	148.957226	8.26e-01	SHFM1	split hand/foot malformation (ectrodactyly) type 1
ILMN_1776674	4.24e-68	4.41e-70	21.4479797	148.950758	1.24	SAC3D1	SAC3 domain containing 1
ILMN_1732705	4.32e-68	4.50e-70	21.4461895	148.932154	1.13	HCFC1	host cell factor C1
ILMN_1672961	5.06e-68	5.28e-70	21.4308083	148.772302	8.21e-01
ILMN_1769637	6.50e-68	6.80e-70	21.406478	148.51944	7.15e-01	RNMT	RNA guanine-7 methyltransferase
ILMN_1751338	6.73e-68	7.05e-70	21.4030673	148.483992	8.65e-01	NUP133	nucleoporin 133
ILMN_1708778	6.91e-68	7.25e-70	-21.4003336	148.455579	-1.75	ASS1	argininosuccinate synthase 1
ILMN_1753249	7.59e-68	7.99e-70	21.3911074	148.359689	7.44e-01	DDX10	DEAD-box helicase 10
ILMN_2368292	7.82e-68	8.24e-70	21.3880696	148.328116	8.25e-01	TSEN34	tRNA splicing endonuclease subunit 34
ILMN_1675852	7.99e-68	8.44e-70	21.3858141	148.304673	7.18e-01
ILMN_1759495	9.15e-68	9.69e-70	21.3726001	148.167333	9.13e-01	XPO5	exportin 5
ILMN_1766637	9.96e-68	1.06e-69	21.3642915	148.080977	1.21	GLA	galactosidase alpha
ILMN_1747771	1.03e-67	1.10e-69	21.3606525	148.043153	6.99e-01
ILMN_2410038	1.08e-67	1.15e-69	21.356284	147.997748	7.89e-01	FAM111A	family with sequence similarity 111 member A
ILMN_3236423	1.12e-67	1.20e-69	21.3521678	147.954964	8.26e-01	RAB3GAP2	RAB3 GTPase activating non-catalytic protein subunit 2
ILMN_1687319	1.16e-67	1.24e-69	-21.3492089	147.92421	-2.27	SLCO1B3	solute carrier organic anion transporter family member 1B3
ILMN_1798081	1.39e-67	1.49e-69	21.3312894	147.737953	1.01	PTPRF	protein tyrosine phosphatase, receptor type F
ILMN_2334587	1.40e-67	1.50e-69	21.3305225	147.729981	5.54e-01	HNRNPC	heterogeneous nuclear ribonucleoprotein C (C1/C2)
ILMN_1812769	1.46e-67	1.57e-69	21.3263626	147.686743	7.27e-01	UBXN1	UBX domain protein 1
ILMN_1705594	1.52e-67	1.64e-69	21.3223008	147.644523	8.56e-01	NAT10	N-acetyltransferase 10
ILMN_1799819	1.56e-67	1.68e-69	21.3195429	147.615856	7.59e-01	MARS	methionyl-tRNA synthetase
ILMN_1732060	1.56e-67	1.69e-69	21.3190486	147.610718	8.64e-01	ARHGAP1	Rho GTPase activating protein 1
ILMN_1736575	1.56e-67	1.69e-69	21.3189537	147.609732	9.03e-01	TRIM28	tripartite motif containing 28
ILMN_1714759	1.78e-67	1.93e-69	21.3065111	147.480397	1.35	CNIH4	cornichon family AMPA receptor auxiliary protein 4
ILMN_1790953	2.15e-67	2.34e-69	21.2881515	147.289555	9.38e-01	TBCB	tubulin folding cofactor B
ILMN_1655444	2.35e-67	2.56e-69	21.279305	147.197598	1.19
ILMN_2210753	2.46e-67	2.69e-69	-21.2747953	147.15072	-9.50e-01	LYVE1	lymphatic vessel endothelial hyaluronan receptor 1
ILMN_1670752	2.49e-67	2.73e-69	21.2732658	147.134821	6.56e-01	KIAA0907	KIAA0907
ILMN_1784655	2.62e-67	2.87e-69	21.2683635	147.083862	1.12	TLCD1	TLC domain containing 1
ILMN_1721138	2.74e-67	3.01e-69	21.2638126	147.036554	5.57e-01	GRPEL2	GrpE like 2, mitochondrial
ILMN_1789001	2.76e-67	3.03e-69	21.2631376	147.029538	8.95e-01	SLC35B2	solute carrier family 35 member B2
ILMN_3202885	3.37e-67	3.72e-69	21.2435733	146.826163	1.02
ILMN_3251312	3.44e-67	3.80e-69	21.2414698	146.804296	7.70e-01	TMEM69	transmembrane protein 69
ILMN_2341793	3.55e-67	3.93e-69	21.2383666	146.772037	7.75e-01	CCT7	chaperonin containing TCP1 subunit 7
ILMN_2313730	3.80e-67	4.21e-69	21.2316073	146.701772	1.04	RHOC	ras homolog family member C
ILMN_3251341	4.07e-67	4.53e-69	21.2247686	146.63068	1.43	TUBA1C	tubulin alpha 1c
ILMN_1751378	4.08e-67	4.54e-69	21.224453	146.627399	7.24e-01	RARS	arginyl-tRNA synthetase
ILMN_2388605	4.15e-67	4.63e-69	21.222572	146.607845	6.59e-01	ACTR2	ARP2 actin related protein 2 homolog
ILMN_1674551	4.29e-67	4.79e-69	21.2193121	146.573957	1.13	SMAD5	SMAD family member 5
ILMN_1748476	5.05e-67	5.66e-69	21.2034061	146.408603	9.30e-01	NOP58	NOP58 ribonucleoprotein
ILMN_1799688	5.10e-67	5.73e-69	21.202202	146.396086	7.77e-01	CDC23	cell division cycle 23
ILMN_1810334	5.50e-67	6.18e-69	21.1948956	146.32013	8.31e-01	COMMD7	COMM domain containing 7
ILMN_2345512	5.53e-67	6.23e-69	21.1941694	146.31258	5.33e-01	PPP4R1	protein phosphatase 4 regulatory subunit 1
ILMN_1719286	6.08e-67	6.86e-69	21.1848512	146.215709	1.25	CTSA	cathepsin A
ILMN_1814173	6.18e-67	6.99e-69	21.1830809	146.197305	9.11e-01	SMARCA4	SWI/SNF related, matrix associated, actin dependent regulator of chromatin, subfamily a, member 4
ILMN_1672571	6.20e-67	7.02e-69	21.1826794	146.193131	7.09e-01	TFIP11	tuftelin interacting protein 11
ILMN_2183510	6.46e-67	7.33e-69	21.1785361	146.150058	1.26	MANF	mesencephalic astrocyte derived neurotrophic factor
ILMN_1739847	7.64e-67	8.69e-69	21.1622857	145.981117	8.92e-01	EIF3D	eukaryotic translation initiation factor 3 subunit D
ILMN_1676611	7.74e-67	8.81e-69	21.1609019	145.96673	1.11	PHPT1	phosphohistidine phosphatase 1
ILMN_1666305	7.79e-67	8.89e-69	21.1600106	145.957464	1.52	CDKN3	cyclin dependent kinase inhibitor 3
ILMN_2041577	7.96e-67	9.10e-69	21.1577836	145.934312	1.22	SLC52A2	solute carrier family 52 member 2
ILMN_2192032	8.64e-67	9.89e-69	21.149831	145.851635	7.51e-01	SRP19	signal recognition particle 19
ILMN_1654543	9.17e-67	1.05e-68	21.1438506	145.78946	7.49e-01	MED6	mediator complex subunit 6
ILMN_1759915	1.18e-66	1.36e-68	21.1195854	145.537188	9.36e-01	ARPC1A	actin related protein 2/3 complex subunit 1A
ILMN_1690122	1.18e-66	1.36e-68	21.1194587	145.535871	8.17e-01	CRKL	CRK like proto-oncogene, adaptor protein
ILMN_3246037	1.23e-66	1.42e-68	-21.1154345	145.494032	-1.66	ASPG	asparaginase
ILMN_1692276	1.53e-66	1.77e-68	21.0941345	145.272582	9.73e-01	GGPS1	geranylgeranyl diphosphate synthase 1
ILMN_1759513	1.80e-66	2.09e-68	-21.0782968	145.10792	-1.59	RND3	Rho family GTPase 3
ILMN_1752510	2.04e-66	2.36e-68	-21.0663908	144.984134	-1.23	FAM13A	family with sequence similarity 13 member A
ILMN_1711470	2.09e-66	2.42e-68	21.0638981	144.958217	9.35e-01	UBE2T	ubiquitin conjugating enzyme E2 T
ILMN_1658802	2.67e-66	3.11e-68	21.0400358	144.710118	1.18	KRTCAP2	keratinocyte associated protein 2
ILMN_1777066	2.78e-66	3.24e-68	21.0361756	144.669982	7.64e-01	NIF3L1	NGG1 interacting factor 3 like 1
ILMN_2095820	3.19e-66	3.73e-68	21.0226675	144.529535	5.97e-01	UTP14A	UTP14A small subunit processome component
ILMN_1683305	3.52e-66	4.12e-68	21.0130319	144.429351	8.65e-01	COMMD2	COMM domain containing 2
ILMN_1719205	4.01e-66	4.70e-68	21.0004771	144.298813	1.05	FBL	fibrillarin
ILMN_1695658	5.02e-66	5.90e-68	20.9785775	144.071111	8.34e-01	KIF20A	kinesin family member 20A
ILMN_1812403	5.63e-66	6.62e-68	20.9675673	143.956631	1.01	BCAP31	B-cell receptor-associated protein 31
ILMN_1662640	5.69e-66	6.71e-68	-20.9662949	143.943401	-2.19
ILMN_2375651	5.94e-66	7.02e-68	20.9619775	143.89851	7.61e-01	SCNM1	sodium channel modifier 1
ILMN_1778684	6.00e-66	7.10e-68	20.960912	143.887431	5.44e-01	BRE	brain and reproductive organ-expressed (TNFRSF1A modulator)
ILMN_1744912	6.63e-66	7.86e-68	20.9511705	143.786142	9.46e-01	CTTN	cortactin
ILMN_1711886	7.13e-66	8.47e-68	20.9440123	143.711713	9.29e-01	ALG3	ALG3, alpha-1,3- mannosyltransferase
ILMN_2393169	7.24e-66	8.62e-68	20.9423203	143.69412	8.47e-01	THOC5	THO complex 5
ILMN_1780769	7.27e-66	8.67e-68	20.9417864	143.688568	1.12	TUBB4B	tubulin beta 4B class IVb
ILMN_1808789	7.73e-66	9.23e-68	20.9357936	143.626257	7.31e-01	MYO5C	myosin VC
ILMN_1811560	8.58e-66	1.03e-67	20.9254715	143.518929	5.93e-01
ILMN_1760855	8.58e-66	1.03e-67	20.9254548	143.518756	9.54e-01	OCRL	OCRL, inositol polyphosphate-5-phosphatase
ILMN_1726434	9.52e-66	1.14e-67	20.9152481	143.412628	7.73e-01	UNC45A	unc-45 myosin chaperone A
ILMN_1716922	1.12e-65	1.35e-67	20.8995224	143.249114	6.29e-01	DHX16	DEAH-box helicase 16
ILMN_1679800	1.20e-65	1.45e-67	20.8925796	143.176922	8.14e-01	BRIX1	BRX1, biogenesis of ribosomes
ILMN_1711853	1.29e-65	1.56e-67	20.8853136	143.101371	7.97e-01	MED24	mediator complex subunit 24
ILMN_1749829	1.34e-65	1.62e-67	20.8819004	143.065881	9.47e-01	DLGAP5	DLG associated protein 5
ILMN_1775111	1.39e-65	1.68e-67	20.8782784	143.028219	7.96e-01	SND1	staphylococcal nuclease and tudor domain containing 1
ILMN_1810176	1.44e-65	1.74e-67	20.8748226	142.992285	7.58e-01	MAP3K7	mitogen-activated protein kinase kinase kinase 7
ILMN_1679232	1.61e-65	1.95e-67	20.8638495	142.878186	6.39e-01	KIDINS220	kinase D-interacting substrate 220kDa
ILMN_2291619	1.61e-65	1.96e-67	20.8634889	142.874437	1.18	RAB3IP	RAB3A interacting protein
ILMN_1791106	1.91e-65	2.33e-67	20.8469853	142.702831	6.88e-01	HEATR6	HEAT repeat containing 6
ILMN_1695983	1.94e-65	2.37e-67	20.8453964	142.68631	6.21e-01	DDX42	DEAD-box helicase 42
ILMN_1708143	1.99e-65	2.44e-67	20.8425908	142.657136	9.49e-01	FAM127A	family with sequence similarity 127 member A
ILMN_1761312	2.21e-65	2.71e-67	-20.8326461	142.55373	-1.45	CRHBP	corticotropin releasing hormone binding protein
ILMN_1769702	2.46e-65	3.02e-67	20.8221546	142.444638	1.29	GPAA1	glycosylphosphatidylinositol anchor attachment 1
ILMN_1776109	2.81e-65	3.46e-67	20.809075	142.308634	6.82e-01	ZNF622	zinc finger protein 622
ILMN_1774844	2.87e-65	3.54e-67	20.8069719	142.286766	6.49e-01	MAPKAPK2	mitogen-activated protein kinase-activated protein kinase 2
ILMN_3238006	2.88e-65	3.55e-67	20.8065184	142.282051	6.34e-01
ILMN_1718207	2.97e-65	3.67e-67	20.8033203	142.248795	8.44e-01	SETDB1	SET domain bifurcated 1
ILMN_3235113	3.39e-65	4.20e-67	20.7904915	142.115399	1.02	TOMM6	translocase of outer mitochondrial membrane 6
ILMN_1781099	3.57e-65	4.43e-67	20.7853261	142.061689	5.12e-01	ISY1	ISY1 splicing factor homolog
ILMN_1709167	4.35e-65	5.40e-67	-20.7664173	141.865071	-7.65e-01	ADRA1A	adrenoceptor alpha 1A
ILMN_2225577	4.57e-65	5.69e-67	20.7614813	141.813745	3.80e-01	POC5	POC5 centriolar protein
ILMN_1723467	5.66e-65	7.06e-67	20.7407638	141.59832	8.63e-01	ITGB1	integrin subunit beta 1
ILMN_2399328	5.79e-65	7.24e-67	20.7383686	141.573414	7.49e-01	NELFB	negative elongation factor complex member B
ILMN_2399208	5.84e-65	7.31e-67	20.7373826	141.563162	7.40e-01	SCAMP3	secretory carrier membrane protein 3
ILMN_1739397	5.95e-65	7.46e-67	20.7354597	141.543167	5.00e-01	GLMN	glomulin, FKBP associated protein
ILMN_1808650	6.22e-65	7.81e-67	-20.731095	141.497781	-1.29	CYP39A1	cytochrome P450 family 39 subfamily A member 1
ILMN_2387636	6.29e-65	7.91e-67	20.7298958	141.485312	7.85e-01
ILMN_1810488	6.71e-65	8.46e-67	20.7234543	141.418332	6.26e-01	NFYC	nuclear transcription factor Y subunit gamma
ILMN_2381296	6.84e-65	8.63e-67	-20.7214458	141.397447	-1.39	GSTZ1	glutathione S-transferase zeta 1
ILMN_1784709	7.02e-65	8.87e-67	20.7188468	141.370422	1.06	GNPDA1	glucosamine-6-phosphate deaminase 1
ILMN_2309228	8.71e-65	1.10e-66	20.6979795	141.15344	5.76e-01	GPS1	G protein pathway suppressor 1
ILMN_2165473	8.83e-65	1.12e-66	20.6964019	141.137035	1.30	MID1IP1	MID1 interacting protein 1
ILMN_2046730	8.83e-65	1.12e-66	20.6963544	141.136542	1.52	S100A10	S100 calcium binding protein A10
ILMN_3285198	1.06e-64	1.35e-66	20.6785786	140.951706	8.25e-01
ILMN_1751028	1.10e-64	1.40e-66	20.6748669	140.913111	9.86e-01	SERPINH1	serpin family H member 1
ILMN_1692511	1.21e-64	1.55e-66	20.6655602	140.816339	1.32	TMEM106C	transmembrane protein 106C
ILMN_2066020	1.30e-64	1.66e-66	20.6589777	140.747893	1.09	TCEB1	transcription elongation factor B subunit 1
ILMN_1775008	1.44e-64	1.84e-66	20.6487492	140.641536	1.09	NCAPD2	non-SMC condensin I complex subunit D2
ILMN_2374633	1.56e-64	2.00e-66	20.6407294	140.558145	6.89e-01
ILMN_1726783	1.67e-64	2.14e-66	20.6343319	140.491624	5.42e-01	RNASEH1	ribonuclease H1
ILMN_1815169	2.03e-64	2.61e-66	20.6152455	140.293162	1.02	MCM5	minichromosome maintenance complex component 5
ILMN_1784540	2.06e-64	2.66e-66	20.6135711	140.275752	6.68e-01	KBTBD2	kelch repeat and BTB domain containing 2
ILMN_1783424	2.24e-64	2.89e-66	20.6056487	140.193375	7.11e-01	PUM1	pumilio RNA binding family member 1
ILMN_1745271	2.24e-64	2.89e-66	20.6055459	140.192306	9.47e-01	EXOSC4	exosome component 4
ILMN_1666306	2.29e-64	2.96e-66	20.6032938	140.168889	4.97e-01	SRRD	SRR1 domain containing
ILMN_1703906	2.35e-64	3.05e-66	20.6005864	140.140738	9.22e-01	HJURP	Holliday junction recognition protein
ILMN_1732049	2.68e-64	3.48e-66	20.5878145	140.007936	5.37e-01	DPM2	dolichyl-phosphate mannosyltransferase subunit 2, regulatory
ILMN_2049184	3.07e-64	4.00e-66	-20.5746168	139.870708	-2.11	DNASE1L3	deoxyribonuclease 1 like 3
ILMN_1670272	3.42e-64	4.46e-66	20.5640047	139.760365	9.69e-01	LRP10	LDL receptor related protein 10
ILMN_2212909	3.43e-64	4.49e-66	20.5634852	139.754964	1.08	MELK	maternal embryonic leucine zipper kinase
ILMN_1755391	3.43e-64	4.49e-66	20.5634076	139.754157	7.22e-01	ARL2BP	ADP ribosylation factor like GTPase 2 binding protein
ILMN_1767892	3.68e-64	4.82e-66	20.5566918	139.684328	8.19e-01	DUSP12	dual specificity phosphatase 12
ILMN_1803197	3.78e-64	4.96e-66	20.5538897	139.655192	7.53e-01	RAB3IP	RAB3A interacting protein
ILMN_1752589	4.05e-64	5.33e-66	20.5470576	139.584154	8.07e-01	TMEM183A	transmembrane protein 183A
ILMN_1795325	4.32e-64	5.68e-66	20.5408757	139.519876	1.71	ACTG2	actin, gamma 2, smooth muscle, enteric
ILMN_1665909	4.90e-64	6.46e-66	20.5285572	139.391792	1.10	LASP1	LIM and SH3 protein 1
ILMN_1693939	5.30e-64	7.01e-66	-20.5207845	139.310975	-1.10	OIT3	oncoprotein induced transcript 3
ILMN_1683598	5.90e-64	7.81e-66	20.5104124	139.203131	2.52	ACSL4	acyl-CoA synthetase long-chain family member 4
ILMN_1746029	6.22e-64	8.24e-66	20.5052342	139.149291	5.75e-01	SPATS2	spermatogenesis associated serine rich 2
ILMN_1777096	6.40e-64	8.49e-66	20.5023725	139.119536	7.22e-01	TDG	thymine DNA glycosylase
ILMN_2312709	6.60e-64	8.77e-66	20.4992918	139.087505	8.55e-01	LCMT1	leucine carboxyl methyltransferase 1
ILMN_1778360	6.69e-64	8.91e-66	20.4977593	139.07157	1.13	PYGB	phosphorylase, glycogen; brain
ILMN_1742147	7.03e-64	9.38e-66	20.4928446	139.02047	7.24e-01	UBL4A	ubiquitin like 4A
ILMN_1744240	7.10e-64	9.48e-66	20.4918056	139.009667	8.14e-01	TBC1D31	TBC1 domain family member 31
ILMN_1662658	7.26e-64	9.71e-66	20.4895241	138.985945	9.77e-01	PUS1	pseudouridylate synthase 1
ILMN_1799815	7.44e-64	9.97e-66	20.4869646	138.959334	8.15e-01	XYLT2	xylosyltransferase 2
ILMN_1663132	8.75e-64	1.17e-65	20.4712715	138.796167	9.05e-01	ADCK2	aarF domain containing kinase 2
ILMN_1724145	9.01e-64	1.21e-65	20.4683146	138.765424	8.23e-01	CBX4	chromobox 4
ILMN_1736597	1.21e-63	1.63e-65	20.4399637	138.470654	1.62	TKT	transketolase
ILMN_2181064	1.29e-63	1.74e-65	-20.4336343	138.404848	-2.58	GBA3	glucosylceramidase beta 3 (gene/pseudogene)
ILMN_1752802	1.39e-63	1.87e-65	20.4264902	138.330571	1.03	CLPTM1L	CLPTM1 like
ILMN_2344079	1.48e-63	2.01e-65	-20.4199855	138.262942	-1.39	ZGPAT	zinc finger CCCH-type and G-patch domain containing
ILMN_1653797	1.52e-63	2.06e-65	20.4175239	138.237349	8.79e-01	C6orf62	chromosome 6 open reading frame 62
ILMN_1694057	1.84e-63	2.49e-65	20.39906	138.045384	6.88e-01	EIF3K	eukaryotic translation initiation factor 3 subunit K
ILMN_1745223	1.92e-63	2.61e-65	20.3947861	138.00095	9.37e-01	CDC42EP4	CDC42 effector protein 4
ILMN_1747460	2.08e-63	2.83e-65	20.3869491	137.919472	7.17e-01	TMEM184B	transmembrane protein 184B
ILMN_1714159	2.14e-63	2.92e-65	20.3841042	137.889894	6.84e-01	LUZP1	leucine zipper protein 1
ILMN_1781374	2.29e-63	3.12e-65	20.3775035	137.821269	1.12	TUFT1	tuftelin 1
ILMN_1700915	2.40e-63	3.28e-65	20.3727222	137.771561	8.16e-01	BMI1	BMI1 proto-oncogene, polycomb ring finger
ILMN_2179652	2.53e-63	3.46e-65	20.3677591	137.719962	8.18e-01	PRELID1	PRELI domain containing 1
ILMN_1799516	2.56e-63	3.51e-65	20.3663791	137.705615	1.03	DNAJC9	DnaJ heat shock protein family (Hsp40) member C9
ILMN_2091792	2.76e-63	3.80e-65	20.3588302	137.627134	6.84e-01	ENTPD6	ectonucleoside triphosphate diphosphohydrolase 6 (putative)
ILMN_1659888	2.89e-63	3.98e-65	20.3543241	137.580287	7.66e-01	PPP1R14B	protein phosphatase 1 regulatory inhibitor subunit 14B
ILMN_1737344	3.00e-63	4.13e-65	20.3507696	137.543334	8.54e-01	DDX41	DEAD-box helicase 41
ILMN_1660021	3.02e-63	4.17e-65	20.3497501	137.532735	9.08e-01	PLIN3	perilipin 3
ILMN_2092693	3.05e-63	4.22e-65	20.3486568	137.521369	6.86e-01	LSM12	LSM12 homolog
ILMN_2343563	3.22e-63	4.45e-65	20.3434986	137.467743	8.67e-01	ANAPC11	anaphase promoting complex subunit 11
ILMN_1724544	3.29e-63	4.56e-65	20.3412745	137.444621	7.97e-01	PPP4R1	protein phosphatase 4 regulatory subunit 1
ILMN_2412564	3.48e-63	4.82e-65	20.3358261	137.387978	7.50e-01	NCBP2	nuclear cap binding protein subunit 2
ILMN_1799642	3.50e-63	4.86e-65	20.335093	137.380357	1.11	TRIM24	tripartite motif containing 24
ILMN_1775814	4.22e-63	5.88e-65	-20.3168401	137.1906	-2.19	GHR	growth hormone receptor
ILMN_1785198	4.36e-63	6.08e-65	20.313605	137.156968	6.61e-01	POLE3	DNA polymerase epsilon 3, accessory subunit
ILMN_1780667	4.56e-63	6.37e-65	20.3091562	137.110719	7.54e-01	POC1A	POC1 centriolar protein A
ILMN_2101885	4.61e-63	6.45e-65	20.3080242	137.098951	1.23	TUBB	tubulin beta class I
ILMN_1675266	4.72e-63	6.61e-65	20.3056669	137.074445	9.23e-01	NAGPA	N-acetylglucosamine-1-phosphodiester alpha-N-acetylglucosaminidase
ILMN_2172269	4.74e-63	6.66e-65	20.3049886	137.067393	7.86e-01	TMEM183B	transmembrane protein 183B
ILMN_3228595	5.27e-63	7.41e-65	20.2946787	136.960214	7.88e-01
ILMN_1664350	7.19e-63	1.01e-64	-20.2648433	136.650061	-1.92	GBA3	glucosylceramidase beta 3 (gene/pseudogene)
ILMN_1795341	7.71e-63	1.09e-64	20.2579848	136.578765	6.50e-01	SRSF1	serine and arginine rich splicing factor 1
ILMN_1776522	7.97e-63	1.13e-64	20.2546026	136.543607	1.11	SLC50A1	solute carrier family 50 member 1
ILMN_1748093	9.42e-63	1.33e-64	20.2385009	136.376228	1.74	PAFAH1B3	platelet activating factor acetylhydrolase 1b catalytic subunit 3
ILMN_1773751	9.77e-63	1.38e-64	20.2348594	136.338375	7.62e-01	HRAS	HRas proto-oncogene, GTPase
ILMN_3237850	9.88e-63	1.40e-64	20.2336275	136.325569	7.93e-01	C5orf51	chromosome 5 open reading frame 51
ILMN_1690586	9.96e-63	1.41e-64	20.2327376	136.316319	8.10e-01
ILMN_1696713	1.00e-62	1.43e-64	20.2317854	136.306421	6.99e-01	POLA2	DNA polymerase alpha 2, accessory subunit
ILMN_1658950	1.01e-62	1.44e-64	20.2313039	136.301416	5.43e-01
ILMN_2175131	1.07e-62	1.53e-64	20.2251865	136.237826	6.96e-01	TMEM14C	transmembrane protein 14C
ILMN_2308689	1.17e-62	1.67e-64	20.2170722	136.153481	9.72e-01	AGBL5	ATP/GTP binding protein like 5
ILMN_1773119	1.18e-62	1.69e-64	20.2155267	136.137416	7.52e-01	CCNF	cyclin F
ILMN_1803564	1.20e-62	1.72e-64	20.2141871	136.123491	6.42e-01	YIPF1	Yip1 domain family member 1
ILMN_1674421	1.30e-62	1.87e-64	20.2059737	136.038116	7.04e-01	TM9SF4	transmembrane 9 superfamily member 4
ILMN_2359029	1.30e-62	1.87e-64	20.2059377	136.037742	5.67e-01	AKIP1	A-kinase interacting protein 1
ILMN_1756920	1.37e-62	1.97e-64	20.2007487	135.983805	1.36	ADAM15	ADAM metallopeptidase domain 15
ILMN_1785424	1.44e-62	2.07e-64	20.1960473	135.934937	1.03	ABLIM1	actin binding LIM protein 1
ILMN_1805998	1.50e-62	2.16e-64	20.1921002	135.893908	5.81e-01	C18orf21	chromosome 18 open reading frame 21
ILMN_1690099	1.58e-62	2.28e-64	20.18686	135.839441	8.75e-01	ITGB1BP1	integrin subunit beta 1 binding protein 1
ILMN_1743747	1.67e-62	2.42e-64	20.1811138	135.779713	1.18	RUSC1	RUN and SH3 domain containing 1
ILMN_1777721	1.75e-62	2.55e-64	20.1763626	135.730328	1.11	MAPRE1	microtubule associated protein RP/EB family member 1
ILMN_1704750	1.75e-62	2.55e-64	20.1763409	135.730103	1.14
ILMN_1731720	1.76e-62	2.57e-64	20.1756212	135.722622	7.46e-01	PDRG1	p53 and DNA damage regulated 1
ILMN_1666761	1.88e-62	2.74e-64	20.1692806	135.656718	6.27e-01	PPP2R5E	protein phosphatase 2 regulatory subunit B'epsilon
ILMN_1801928	1.92e-62	2.80e-64	20.1672696	135.635815	1.34	YWHAZ	tyrosine 3-monooxygenase/tryptophan 5-monooxygenase activation protein zeta
ILMN_1707336	1.96e-62	2.86e-64	20.1653697	135.616068	7.37e-01	ARPC4	actin related protein 2/3 complex subunit 4
ILMN_1702837	2.13e-62	3.11e-64	20.1571868	135.531015	8.73e-01	PSMD1	proteasome 26S subunit, non-ATPase 1
ILMN_1753627	2.18e-62	3.20e-64	20.1545394	135.503499	8.00e-01	DOLK	dolichol kinase
ILMN_3239771	2.59e-62	3.80e-64	20.1379104	135.330663	8.31e-01	DLGAP5	DLG associated protein 5
ILMN_1684051	2.62e-62	3.84e-64	20.1369311	135.320484	8.50e-01	WASF2	WAS protein family member 2
ILMN_3251742	2.71e-62	3.98e-64	20.1335545	135.28539	8.72e-01	ZNF322	zinc finger protein 322
ILMN_2316918	2.72e-62	4.01e-64	-20.1327881	135.277423	-1.41	PANK1	pantothenate kinase 1
ILMN_1715908	3.21e-62	4.74e-64	20.1167692	135.110934	5.86e-01	NCAPH2	non-SMC condensin II complex subunit H2
ILMN_1810901	3.24e-62	4.79e-64	20.1157599	135.100444	8.51e-01	RNASEH2A	ribonuclease H2 subunit A
ILMN_1652505	3.28e-62	4.86e-64	20.1144523	135.086854	8.79e-01	APEX2	apurinic/apyrimidinic endodeoxyribonuclease 2
ILMN_1715742	3.48e-62	5.15e-64	-20.1087929	135.028034	-2.27	SLC22A1	solute carrier family 22 member 1
ILMN_1656413	3.61e-62	5.36e-64	20.105065	134.98929	7.22e-01	ZMPSTE24	zinc metallopeptidase STE24
ILMN_1695962	3.64e-62	5.41e-64	20.1040877	134.979134	1.01	SLC12A9	solute carrier family 12 member 9
ILMN_2358202	3.84e-62	5.71e-64	20.0989622	134.925865	8.73e-01	SRRT	serrate, RNA effector molecule
ILMN_1745172	3.85e-62	5.73e-64	20.0986062	134.922165	1.43	ILF2	interleukin enhancer binding factor 2
ILMN_2402930	4.07e-62	6.07e-64	20.0931028	134.864969	9.56e-01	H3F3AP4	H3 histone, family 3A, pseudogene 4
ILMN_2106331	4.60e-62	6.87e-64	20.081237	134.741651	9.58e-01	H3F3A	H3 histone, family 3A
ILMN_2403994	4.82e-62	7.21e-64	20.0765737	134.693187	9.18e-01	RALY	RALY heterogeneous nuclear ribonucleoprotein
ILMN_1790518	5.41e-62	8.10e-64	20.0653869	134.576928	5.74e-01	JADE3	jade family PHD finger 3
ILMN_1732537	5.87e-62	8.81e-64	20.0573547	134.493456	8.62e-01	DNAAF5	dynein axonemal assembly factor 5
ILMN_1657683	6.22e-62	9.34e-64	20.0517253	134.434954	9.07e-01	C1orf198	chromosome 1 open reading frame 198
ILMN_1694603	6.74e-62	1.01e-63	20.0438635	134.353254	1.06	SMARCC1	SWI/SNF related, matrix associated, actin dependent regulator of chromatin subfamily c member 1
ILMN_1786976	6.85e-62	1.03e-63	20.0422038	134.336006	7.89e-01	RAB22A	RAB22A, member RAS oncogene family
ILMN_1687375	7.21e-62	1.09e-63	20.0370791	134.282751	9.54e-01	ATP2A2	ATPase sarcoplasmic/endoplasmic reticulum Ca2+ transporting 2
ILMN_1801913	7.55e-62	1.14e-63	20.0325353	134.235533	5.33e-01	PPIH	peptidylprolyl isomerase H
ILMN_1738263	7.83e-62	1.18e-63	20.0289439	134.198212	1.06	PIGU	phosphatidylinositol glycan anchor biosynthesis class U
ILMN_1733115	9.15e-62	1.39e-63	20.0138502	134.041365	3.68e-01	RALGAPB	Ral GTPase activating protein non-catalytic beta subunit
ILMN_1713505	9.23e-62	1.40e-63	20.0128601	134.031077	1.12	NPC1	NPC intracellular cholesterol transporter 1
ILMN_1707631	1.06e-61	1.61e-63	19.9996581	133.893891	6.58e-01	MED10	mediator complex subunit 10
ILMN_1720708	1.23e-61	1.87e-63	19.9851573	133.743213	8.97e-01	CSNK1D	casein kinase 1 delta
ILMN_1724489	1.24e-61	1.88e-63	19.98455	133.736903	1.18	RFC4	replication factor C subunit 4
ILMN_1781290	1.27e-61	1.93e-63	19.9820778	133.711214	8.55e-01	RHOA	ras homolog family member A
ILMN_1728984	1.29e-61	1.97e-63	19.9801444	133.691124	1.09	PA2G4	proliferation-associated 2G4
ILMN_1684217	1.58e-61	2.41e-63	19.9606732	133.488808	1.02	AURKB	aurora kinase B
ILMN_1764043	1.60e-61	2.46e-63	19.9590458	133.471899	6.11e-01	TTL	tubulin tyrosine ligase
ILMN_1771903	1.76e-61	2.70e-63	19.9498388	133.376236	1.10	NUP37	nucleoporin 37
ILMN_2218648	1.82e-61	2.80e-63	19.9464094	133.340603	1.05	SLC50A1	solute carrier family 50 member 1
ILMN_1811997	1.85e-61	2.84e-63	19.9450589	133.326572	1.03	RNF115	ring finger protein 115
ILMN_1780940	1.95e-61	3.00e-63	19.9398802	133.272765	7.74e-01	PPP2R5D	protein phosphatase 2 regulatory subunit B'delta
ILMN_1660840	2.09e-61	3.22e-63	19.9329679	133.200947	9.30e-01	DESI2	desumoylating isopeptidase 2
ILMN_1812571	2.30e-61	3.55e-63	19.9236178	133.103803	5.24e-01	RAB35	RAB35, member RAS oncogene family
ILMN_1743714	2.76e-61	4.28e-63	19.9058148	132.91884	7.54e-01	CARD10	caspase recruitment domain family member 10
ILMN_1738103	2.85e-61	4.41e-63	19.9029053	132.888613	9.62e-01	COPE	coatomer protein complex subunit epsilon
ILMN_1794780	3.04e-61	4.71e-63	19.8965679	132.822772	8.00e-01	SHARPIN	SHANK associated RH domain interactor
ILMN_1771593	3.09e-61	4.80e-63	19.8948076	132.804485	9.24e-01	RRM1	ribonucleotide reductase catalytic subunit M1
ILMN_2092664	3.10e-61	4.82e-63	19.8942674	132.798873	8.63e-01	ADSS	adenylosuccinate synthase
ILMN_1739345	3.14e-61	4.89e-63	19.8929056	132.784725	8.14e-01	LBHD1	LBH domain containing 1
ILMN_3238889	3.15e-61	4.91e-63	19.8926034	132.781586	6.70e-01	RPRD2	regulation of nuclear pre-mRNA domain containing 2
ILMN_1708029	3.15e-61	4.93e-63	19.8922502	132.777916	6.39e-01	TMEM8B	transmembrane protein 8B
ILMN_1673138	3.52e-61	5.50e-63	19.8816264	132.667547	9.12e-01	ZBTB33	zinc finger and BTB domain containing 33
ILMN_3225784	3.57e-61	5.59e-63	19.8801748	132.652467	1.03
ILMN_1764945	3.64e-61	5.71e-63	19.878129	132.631214	6.18e-01	AP3D1	adaptor related protein complex 3 delta 1 subunit
ILMN_1691117	3.87e-61	6.08e-63	19.8720389	132.567947	5.85e-01	DNTTIP1	deoxynucleotidyltransferase terminal interacting protein 1
ILMN_1713605	3.88e-61	6.09e-63	19.8718518	132.566004	6.38e-01	RPAP1	RNA polymerase II associated protein 1
ILMN_2074258	3.95e-61	6.21e-63	19.8699674	132.546427	8.00e-01	BARD1	BRCA1 associated RING domain 1
ILMN_1684271	4.19e-61	6.61e-63	19.8640626	132.485086	7.96e-01	ACBD6	acyl-CoA binding domain containing 6
ILMN_1723117	4.33e-61	6.84e-63	19.8607427	132.450599	7.45e-01	IPO9	importin 9
ILMN_1742779	4.47e-61	7.06e-63	19.8577566	132.419578	5.08e-01	CENPL	centromere protein L
ILMN_1808078	5.23e-61	8.28e-63	-19.8424238	132.260302	-6.75e-01	ADGRG7	adhesion G protein-coupled receptor G7
ILMN_1782958	5.40e-61	8.55e-63	-19.8393194	132.228054	-1.31
ILMN_2090105	5.76e-61	9.14e-63	19.8329409	132.161797	1.37	TAGLN2	transgelin 2
ILMN_2156267	6.04e-61	9.59e-63	19.8283108	132.113701	8.08e-01	EIF2AK1	eukaryotic translation initiation factor 2 alpha kinase 1
ILMN_2222992	6.15e-61	9.78e-63	19.8264539	132.094413	8.46e-01	ETF1	eukaryotic translation termination factor 1
ILMN_1666632	6.54e-61	1.04e-62	19.8203311	132.030813	6.41e-01	VPS52	VPS52, GARP complex subunit
ILMN_1720124	6.75e-61	1.08e-62	19.8171485	131.997755	1.06	RCC2	regulator of chromosome condensation 2
ILMN_1787541	6.75e-61	1.08e-62	19.8171222	131.997481	5.44e-01	SPSB2	splA/ryanodine receptor domain and SOCS box containing 2
ILMN_1760954	6.92e-61	1.11e-62	19.8145786	131.971061	9.04e-01	DENR	density regulated re-initiation and release factor
ILMN_1699598	7.80e-61	1.25e-62	19.8029667	131.850449	6.06e-01	AP2M1	adaptor related protein complex 2 mu 1 subunit
ILMN_1768127	7.87e-61	1.26e-62	19.8020035	131.840444	8.22e-01	EBNA1BP2	EBNA1 binding protein 2
ILMN_1688295	8.68e-61	1.39e-62	19.7924939	131.741671	8.02e-01	ZNF219	zinc finger protein 219
ILMN_1679655	9.14e-61	1.47e-62	19.787352	131.688264	6.38e-01	WDR82	WD repeat domain 82
ILMN_1717219	9.53e-61	1.53e-62	19.7832473	131.645631	6.41e-01	FAM220A	family with sequence similarity 220 member A
ILMN_1727194	1.02e-60	1.65e-62	19.7762794	131.573261	9.22e-01	CALU	calumenin
ILMN_1679520	1.08e-60	1.75e-62	19.7706076	131.514352	8.58e-01	AGPAT1	1-acylglycerol-3-phosphate O-acyltransferase 1
ILMN_3243381	1.16e-60	1.87e-62	19.7643987	131.449868	8.84e-01	MLEC	malectin
ILMN_1667043	1.20e-60	1.94e-62	19.7608467	131.412977	8.88e-01	EIF4A3	eukaryotic translation initiation factor 4A3
ILMN_3251472	1.29e-60	2.09e-62	19.7534396	131.33605	9.49e-01	TOMM20	translocase of outer mitochondrial membrane 20
ILMN_1708105	1.29e-60	2.10e-62	19.7531096	131.332622	4.93e-01	EZH2	enhancer of zeste 2 polycomb repressive complex 2 subunit
ILMN_2131293	1.37e-60	2.23e-62	19.7475258	131.274631	1.86	ALG1L	ALG1, chitobiosyldiphosphodolichol beta-mannosyltransferase like
ILMN_1813260	1.38e-60	2.25e-62	19.7464326	131.263278	5.73e-01	TIMM17B	translocase of inner mitochondrial membrane 17 homolog B (yeast)
ILMN_1815012	1.51e-60	2.45e-62	19.7382539	131.17834	9.67e-01	EXOC7	exocyst complex component 7
ILMN_1675597	1.77e-60	2.88e-62	-19.7227555	131.01739	-2.45	SLC22A1	solute carrier family 22 member 1
ILMN_1771084	1.78e-60	2.90e-62	-19.7221366	131.010963	-1.52	ACSM3	acyl-CoA synthetase medium-chain family member 3
ILMN_1702396	1.89e-60	3.10e-62	19.7158421	130.945596	1.00	PACSIN2	protein kinase C and casein kinase substrate in neurons 2
ILMN_3249406	2.01e-60	3.30e-62	19.7098644	130.883521	4.75e-01	URB2	URB2 ribosome biogenesis 2 homolog (S. cerevisiae)
ILMN_3274904	2.05e-60	3.36e-62	19.7080134	130.864299	7.66e-01
ILMN_1692473	2.13e-60	3.50e-62	19.7042328	130.82504	9.44e-01
ILMN_1651886	2.25e-60	3.70e-62	19.698791	130.768531	7.29e-01	CWF19L1	CWF19-like 1, cell cycle control (S. pombe)
ILMN_1670931	2.42e-60	3.99e-62	19.6915199	130.693028	5.73e-01
ILMN_1809364	2.62e-60	4.32e-62	-19.6838445	130.613328	-4.27e-01	NTF3	neurotrophin 3
ILMN_1738784	2.63e-60	4.34e-62	19.6834006	130.608719	9.52e-01	PPP2R5A	protein phosphatase 2 regulatory subunit B'alpha
ILMN_1683755	2.79e-60	4.60e-62	19.6778038	130.550604	8.70e-01	SOX13	SRY-box 13
ILMN_2115154	2.79e-60	4.62e-62	19.6775489	130.547957	5.95e-01	NUPL2	nucleoporin like 2
ILMN_2173451	2.94e-60	4.87e-62	19.672391	130.4944	9.93e-01	GPI	glucose-6-phosphate isomerase
ILMN_1787762	3.06e-60	5.08e-62	19.6683326	130.452261	1.11	HEATR1	HEAT repeat containing 1
ILMN_1800897	3.20e-60	5.31e-62	19.6641031	130.408345	8.03e-01	NRDC	nardilysin convertase
ILMN_1725642	3.37e-60	5.61e-62	19.6589204	130.354532	7.68e-01	SUMO3	small ubiquitin-like modifier 3
ILMN_1682781	3.46e-60	5.76e-62	19.6563562	130.327909	1.30	TEAD2	TEA domain transcription factor 2
ILMN_1718334	3.49e-60	5.81e-62	19.6554172	130.318159	6.38e-01	ITPA	inosine triphosphatase
ILMN_1668185	3.56e-60	5.95e-62	19.6532031	130.29517	5.20e-01	ZNF282	zinc finger protein 282
ILMN_1663616	3.57e-60	5.97e-62	19.6528683	130.291693	5.35e-01	DNAJC7	DnaJ heat shock protein family (Hsp40) member C7
ILMN_1772959	3.64e-60	6.10e-62	19.6508218	130.270445	5.53e-01	PDCD7	programmed cell death 7
ILMN_1813598	3.78e-60	6.34e-62	-19.6471265	130.232078	-5.06e-01	ADRA1A	adrenoceptor alpha 1A
ILMN_2197247	4.35e-60	7.29e-62	19.6336749	130.092418	6.10e-01	POLR3A	RNA polymerase III subunit A
ILMN_1772719	4.64e-60	7.80e-62	19.6272499	130.025712	5.59e-01	GPN1	GPN-loop GTPase 1
ILMN_1702389	4.73e-60	7.96e-62	19.6252301	130.004743	1.05	ZC3H3	zinc finger CCCH-type containing 3
ILMN_3176090	4.92e-60	8.29e-62	19.6213816	129.964788	1.04
ILMN_1766435	5.09e-60	8.58e-62	19.618096	129.930676	6.31e-01	WBP11	WW domain binding protein 11
ILMN_1795218	5.14e-60	8.67e-62	19.6170174	129.91948	6.97e-01	DHX30	DEAH-box helicase 30
ILMN_1673798	5.98e-60	1.01e-61	19.602354	129.76725	6.28e-01	PPOX	protoporphyrinogen oxidase
ILMN_2392352	6.14e-60	1.04e-61	19.5997238	129.739945	1.03	CTPS2	CTP synthase 2
ILMN_2129349	6.24e-60	1.06e-61	19.5979524	129.721556	5.87e-01	TSSC1	tumor suppressing subtransferable candidate 1
ILMN_2095133	6.55e-60	1.11e-61	19.5932436	129.672673	8.79e-01	SPTAN1	spectrin alpha, non-erythrocytic 1
ILMN_2196984	6.84e-60	1.16e-61	19.5889115	129.627702	9.73e-01	OIP5	Opa interacting protein 5
ILMN_1690494	6.91e-60	1.18e-61	19.5878101	129.616269	4.09e-01	RPL6	ribosomal protein L6
ILMN_1674698	6.94e-60	1.18e-61	19.5873443	129.611433	7.06e-01	AARS2	alanyl-tRNA synthetase 2, mitochondrial
ILMN_1685156	7.14e-60	1.22e-61	19.5845002	129.581909	5.38e-01
ILMN_2318811	7.38e-60	1.26e-61	19.581127	129.546892	5.21e-01	RANBP3	RAN binding protein 3
ILMN_2110281	7.84e-60	1.34e-61	19.5752285	129.485663	9.89e-01	UFC1	ubiquitin-fold modifier conjugating enzyme 1
ILMN_2223010	8.04e-60	1.38e-61	19.5726615	129.459016	8.60e-01	VBP1	VHL binding protein 1
ILMN_1683562	8.16e-60	1.40e-61	19.5712005	129.44385	7.03e-01	SNRPG	small nuclear ribonucleoprotein polypeptide G
ILMN_2409220	8.59e-60	1.47e-61	19.5661717	129.39165	1.10	HMMR	hyaluronan mediated motility receptor
ILMN_1693210	8.67e-60	1.49e-61	19.5650668	129.38018	1.19	NSMCE2	NSE2/MMS21 homolog, SMC5-SMC6 complex SUMO ligase
ILMN_2368718	8.96e-60	1.54e-61	19.561888	129.347185	1.23	CENPM	centromere protein M
ILMN_3299365	9.14e-60	1.57e-61	19.5597734	129.325235	7.02e-01
ILMN_2135798	9.71e-60	1.67e-61	19.5538565	129.263818	8.43e-01	NR2C2AP	nuclear receptor 2C2 associated protein
ILMN_1664921	1.04e-59	1.80e-61	19.5468875	129.191481	6.18e-01	PPP6C	protein phosphatase 6 catalytic subunit
ILMN_1761425	1.08e-59	1.87e-61	19.5433894	129.155172	4.85e-01	OLFML2A	olfactomedin like 2A
ILMN_1778238	1.42e-59	2.45e-61	19.5171938	128.883287	8.71e-01	UTP6	UTP6, small subunit processome component
ILMN_1711023	1.69e-59	2.93e-61	19.5002395	128.707328	6.67e-01	CDK5RAP1	CDK5 regulatory subunit associated protein 1
ILMN_1672006	1.81e-59	3.14e-61	19.4935088	128.637477	7.04e-01	SSB	Sjogren syndrome antigen B
ILMN_1689908	2.01e-59	3.49e-61	19.4833542	128.532095	6.24e-01	ANKRD13A	ankyrin repeat domain 13A
ILMN_1678140	2.02e-59	3.51e-61	19.4827201	128.525515	6.52e-01	TTC4	tetratricopeptide repeat domain 4
ILMN_3307786	2.24e-59	3.89e-61	19.4728859	128.423463	5.53e-01	L3MBTL2	L3MBTL2 polycomb repressive complex 1 subunit
ILMN_2384544	2.26e-59	3.94e-61	19.4718049	128.412245	1.05	ADAM15	ADAM metallopeptidase domain 15
ILMN_1772713	2.47e-59	4.32e-61	19.4629403	128.320257	7.05e-01	BMS1	BMS1, ribosome biogenesis factor
ILMN_1669635	2.73e-59	4.78e-61	19.4532255	128.21945	8.61e-01	NUP85	nucleoporin 85
ILMN_1657796	2.77e-59	4.85e-61	19.4518069	128.20473	9.73e-01	STMN1	stathmin 1
ILMN_2402341	2.79e-59	4.89e-61	19.4510609	128.196989	8.91e-01	MAPK3	mitogen-activated protein kinase 3
ILMN_1715896	3.05e-59	5.35e-61	19.442368	128.106789	7.19e-01	PMVK	phosphomevalonate kinase
ILMN_1655011	3.05e-59	5.36e-61	19.4421513	128.104541	9.20e-01	SERF1B	small EDRK-rich factor 1B
ILMN_2307025	3.39e-59	5.95e-61	19.4320552	127.999784	8.87e-01
ILMN_1699570	3.43e-59	6.04e-61	19.430716	127.985889	1.11	TPD52L2	tumor protein D52 like 2
ILMN_1799860	3.62e-59	6.38e-61	19.4253533	127.930247	7.49e-01	PIGM	phosphatidylinositol glycan anchor biosynthesis class M
ILMN_1772677	3.79e-59	6.68e-61	19.4210343	127.885436	6.20e-01	CNOT4	CCR4-NOT transcription complex subunit 4
ILMN_1737205	4.68e-59	8.27e-61	19.4005039	127.672432	1.25	MCM4	minichromosome maintenance complex component 4
ILMN_1762735	4.74e-59	8.38e-61	-19.3992397	127.659317	-1.50	EVC2	EvC ciliary complex subunit 2
ILMN_1803624	4.83e-59	8.56e-61	19.397186	127.638011	1.08	TMEM147	transmembrane protein 147
ILMN_3276990	4.84e-59	8.58e-61	19.3969622	127.635689	1.07
ILMN_1772651	5.27e-59	9.36e-61	19.3886066	127.549005	6.18e-01	CNOT2	CCR4-NOT transcription complex subunit 2
ILMN_1797912	5.31e-59	9.43e-61	-19.3878555	127.541213	-3.12	ADH4	alcohol dehydrogenase 4 (class II), pi polypeptide
ILMN_3234993	5.33e-59	9.49e-61	19.3873184	127.535641	7.28e-01	ROMO1	reactive oxygen species modulator 1
ILMN_1723625	5.38e-59	9.58e-61	19.3864033	127.526148	9.82e-01	MAP4K2	mitogen-activated protein kinase kinase kinase kinase 2
ILMN_1691506	5.56e-59	9.92e-61	19.3830191	127.49104	8.29e-01
ILMN_1778917	5.65e-59	1.01e-60	19.3814448	127.474708	7.24e-01	CDK7	cyclin dependent kinase 7
ILMN_1789508	6.14e-59	1.10e-60	19.3732362	127.389553	6.54e-01	GTF3C3	general transcription factor IIIC subunit 3
ILMN_1748323	6.18e-59	1.11e-60	-19.3725228	127.382154	-7.30e-01	CXCL14	C-X-C motif chemokine ligand 14
ILMN_1718336	6.26e-59	1.12e-60	19.3712677	127.369133	1.01	C7orf50	chromosome 7 open reading frame 50
ILMN_3226807	6.63e-59	1.19e-60	19.3655313	127.309627	7.82e-01	NHP2	NHP2 ribonucleoprotein
ILMN_1730546	6.67e-59	1.20e-60	-19.3649045	127.303125	-7.75e-01	GNAO1	G protein subunit alpha o1
ILMN_2332105	6.93e-59	1.25e-60	19.3611403	127.264078	8.27e-01	WRNIP1	Werner helicase interacting protein 1
ILMN_2124951	7.00e-59	1.26e-60	19.3600438	127.252704	7.38e-01	RBMX	RNA binding motif protein, X-linked
ILMN_1729237	7.29e-59	1.31e-60	19.3560611	127.211391	9.53e-01	CYB5R1	cytochrome b5 reductase 1
ILMN_3266606	8.07e-59	1.46e-60	19.3461362	127.108441	1.47
ILMN_3250585	8.50e-59	1.54e-60	19.3409985	127.055151	7.78e-01	HMGXB3	HMG-box containing 3
ILMN_1788203	1.04e-58	1.88e-60	19.3215232	126.853151	9.96e-01	HEY1	hes related family bHLH transcription factor with YRPW motif 1
ILMN_1681016	1.10e-58	1.99e-60	19.3159181	126.795017	1.06	SPNS1	sphingolipid transporter 1 (putative)
ILMN_1656628	1.17e-58	2.12e-60	19.3100493	126.73415	7.87e-01	WDR4	WD repeat domain 4
ILMN_3243961	1.22e-58	2.21e-60	19.3059584	126.691723	8.16e-01	ZNF252P	zinc finger protein 252, pseudogene
ILMN_1803036	1.26e-58	2.30e-60	19.3023854	126.654668	7.88e-01	TARBP1	TAR (HIV-1) RNA binding protein 1
ILMN_1709294	1.30e-58	2.36e-60	19.2997352	126.627183	5.85e-01	CDCA8	cell division cycle associated 8
ILMN_1778381	1.30e-58	2.37e-60	19.2994888	126.624627	5.59e-01
ILMN_3198247	1.31e-58	2.39e-60	19.2984283	126.613629	1.39
ILMN_2389013	1.46e-58	2.67e-60	19.2878312	126.503731	6.61e-01	ADRM1	adhesion regulating molecule 1
ILMN_1737728	1.48e-58	2.70e-60	19.2868593	126.493651	7.71e-01	CDCA3	cell division cycle associated 3
ILMN_1797425	1.59e-58	2.91e-60	19.2795404	126.417753	5.99e-01	DDX55	DEAD-box helicase 55
ILMN_1744649	1.67e-58	3.06e-60	19.2747421	126.367995	8.48e-01	PSMB5	proteasome subunit beta 5
ILMN_1751330	1.83e-58	3.35e-60	19.2661463	126.278859	1.00	RBCK1	RANBP2-type and C3HC4-type zinc finger containing 1
ILMN_1751346	1.98e-58	3.63e-60	19.2583637	126.198159	1.06	ERBB3	erb-b2 receptor tyrosine kinase 3
ILMN_2196569	2.12e-58	3.90e-60	19.2515622	126.127633	5.51e-01	NUP93	nucleoporin 93
ILMN_1761113	2.27e-58	4.17e-60	19.2450704	126.06032	9.28e-01	GNL2	G protein nucleolar 2
ILMN_1700044	2.30e-58	4.24e-60	19.2434592	126.043615	6.26e-01	SAP130	Sin3A associated protein 130
ILMN_1811702	2.46e-58	4.54e-60	19.2368878	125.97548	8.88e-01	GRN	granulin
ILMN_1673111	2.56e-58	4.72e-60	19.2331597	125.936826	6.54e-01	TSEN34	tRNA splicing endonuclease subunit 34
ILMN_3287068	2.62e-58	4.84e-60	19.2307335	125.911671	1.03
ILMN_1776088	2.67e-58	4.94e-60	19.2286977	125.890563	8.89e-01	NAT9	N-acetyltransferase 9 (putative)
ILMN_1703074	2.67e-58	4.95e-60	19.2286464	125.890031	1.18	CPD	carboxypeptidase D
ILMN_1707484	2.72e-58	5.05e-60	19.2266168	125.868989	6.76e-01	GEMIN6	gem nuclear organelle associated protein 6
ILMN_1743137	2.77e-58	5.14e-60	19.2250224	125.852458	9.32e-01	PRRC2C	proline rich coiled-coil 2C
ILMN_2402363	2.79e-58	5.19e-60	19.224051	125.842387	6.40e-01	STK19	serine/threonine kinase 19
ILMN_2315780	2.93e-58	5.45e-60	19.2192858	125.792982	8.88e-01	TACC2	transforming acidic coiled-coil containing protein 2
ILMN_1746206	2.95e-58	5.49e-60	19.2185569	125.785426	8.88e-01	CEP131	centrosomal protein 131
ILMN_2398926	3.23e-58	6.02e-60	19.2098007	125.694647	9.09e-01	C17orf58	chromosome 17 open reading frame 58
ILMN_1780937	3.57e-58	6.66e-60	19.2000639	125.593705	4.04e-01	MUS81	MUS81 structure-specific endonuclease subunit
ILMN_1722502	3.58e-58	6.69e-60	19.1996185	125.589088	7.64e-01	CCT6A	chaperonin containing TCP1 subunit 6A
ILMN_3209070	3.58e-58	6.70e-60	-19.1995524	125.588402	-1.55
ILMN_1764964	3.70e-58	6.94e-60	19.1960763	125.552367	9.23e-01	IFNGR2	interferon gamma receptor 2 (interferon gamma transducer 1)
ILMN_1793203	3.87e-58	7.27e-60	19.1916486	125.506467	8.23e-01	MIEF1	mitochondrial elongation factor 1
ILMN_1679929	4.20e-58	7.88e-60	19.1838447	125.425569	8.85e-01	KLF13	Kruppel like factor 13
ILMN_1723158	4.33e-58	8.14e-60	19.1807618	125.393611	9.34e-01	NOP2	NOP2 nucleolar protein
ILMN_1761281	4.41e-58	8.30e-60	-19.1788719	125.374021	-1.59
ILMN_3187328	4.83e-58	9.11e-60	19.1699874	125.281927	8.52e-01	IP6K1	inositol hexakisphosphate kinase 1
ILMN_1801633	5.07e-58	9.56e-60	19.1653098	125.233442	6.73e-01	ROMO1	reactive oxygen species modulator 1
ILMN_1784218	5.35e-58	1.01e-59	19.1599385	125.177767	5.54e-01	DDX23	DEAD-box helicase 23
ILMN_1657509	5.37e-58	1.02e-59	19.1595014	125.173237	6.83e-01	TSEN54	tRNA splicing endonuclease subunit 54
ILMN_1803824	5.48e-58	1.04e-59	19.1575032	125.152525	9.88e-01	ZDHHC9	zinc finger DHHC-type containing 9
ILMN_1719165	6.05e-58	1.15e-59	19.1478435	125.052404	5.90e-01	BRMS1	breast cancer metastasis suppressor 1
ILMN_1655765	6.12e-58	1.16e-59	19.1466247	125.039772	9.80e-01	MRPS21	mitochondrial ribosomal protein S21
ILMN_2348090	6.44e-58	1.22e-59	19.1415911	124.987601	8.70e-01	MRPL55	mitochondrial ribosomal protein L55
ILMN_1703246	6.72e-58	1.28e-59	19.1373513	124.943659	8.31e-01	SBF1	SET binding factor 1
ILMN_1678504	7.11e-58	1.35e-59	19.1318357	124.886496	4.98e-01	RHOT1	ras homolog family member T1
ILMN_1665423	7.29e-58	1.39e-59	19.129413	124.861387	6.14e-01	ZFP91	ZFP91 zinc finger protein
ILMN_2057409	7.60e-58	1.45e-59	-19.125238	124.818119	-2.46
ILMN_1806037	7.69e-58	1.47e-59	19.1240748	124.806064	1.07	TK1	thymidine kinase 1
ILMN_1713985	7.73e-58	1.48e-59	19.1234759	124.799857	6.53e-01	MAF1	MAF1 homolog, negative regulator of RNA polymerase III
ILMN_1678998	8.05e-58	1.54e-59	19.1193956	124.757572	5.31e-01	LRRC14	leucine rich repeat containing 14
ILMN_1668960	8.13e-58	1.56e-59	19.1183641	124.746883	1.06	MID1IP1	MID1 interacting protein 1
ILMN_3219643	8.71e-58	1.67e-59	19.1116503	124.677306	1.28
ILMN_1815264	8.72e-58	1.68e-59	19.1113572	124.674269	6.82e-01	RHBDD3	rhomboid domain containing 3
ILMN_1783120	9.10e-58	1.75e-59	19.1071675	124.630851	5.40e-01	SLMAP	sarcolemma associated protein
ILMN_1755643	9.14e-58	1.76e-59	19.106677	124.625769	5.50e-01	MGAT4A	mannosyl (alpha-1,3-)-glycoprotein beta-1,4-N-acetylglucosaminyltransferase, isozyme A
ILMN_2080611	9.16e-58	1.76e-59	19.1063735	124.622624	5.51e-01	PDSS1	prenyl (decaprenyl) diphosphate synthase, subunit 1
ILMN_2393712	9.38e-58	1.81e-59	19.1039532	124.597542	6.98e-01	CTTN	cortactin
ILMN_2330861	9.46e-58	1.83e-59	19.1030755	124.588447	1.08	SMC4	structural maintenance of chromosomes 4
ILMN_1718558	1.01e-57	1.95e-59	19.0968109	124.523531	1.10	PARP12	poly(ADP-ribose) polymerase family member 12
ILMN_1749521	1.04e-57	2.01e-59	19.094005	124.494455	8.03e-01	SLC35E3	solute carrier family 35 member E3
ILMN_1745130	1.11e-57	2.15e-59	19.0872287	124.424239	7.53e-01	RBFOX2	RNA binding protein, fox-1 homolog 2
ILMN_1790136	1.11e-57	2.16e-59	19.0869501	124.421352	1.25	MRGBP	MRG/MORF4L binding protein
ILMN_1703564	1.20e-57	2.33e-59	19.0795231	124.344396	8.61e-01	DYNLRB1	dynein light chain roadblock-type 1
ILMN_2121437	1.21e-57	2.36e-59	19.0784199	124.332965	8.63e-01	NCL	nucleolin
ILMN_1685636	1.22e-57	2.37e-59	-19.0779817	124.328425	-9.87e-01	KCNN2	potassium calcium-activated channel subfamily N member 2
ILMN_1695110	1.27e-57	2.47e-59	19.0740231	124.287409	8.81e-01	BCAT2	branched chain amino acid transaminase 2
ILMN_1721669	1.27e-57	2.48e-59	19.0737112	124.284177	6.73e-01
ILMN_3266482	1.27e-57	2.48e-59	19.0735075	124.282067	4.29e-01
ILMN_1705310	1.53e-57	2.99e-59	19.0557465	124.098048	6.94e-01	VEZF1	vascular endothelial zinc finger 1
ILMN_2367239	1.54e-57	3.02e-59	-19.0546667	124.086861	-1.45	RCAN1	regulator of calcineurin 1
ILMN_2159859	1.67e-57	3.26e-59	19.0472386	124.009904	8.13e-01	LYSMD4	LysM domain containing 4
ILMN_2325234	1.71e-57	3.35e-59	19.044658	123.983169	8.11e-01	PQBP1	polyglutamine binding protein 1
ILMN_1761058	1.71e-57	3.36e-59	-19.044415	123.980652	-1.23	ACAD11	acyl-CoA dehydrogenase family member 11
ILMN_2079004	1.72e-57	3.37e-59	19.0441437	123.977841	5.17e-01	MDH2	malate dehydrogenase 2
ILMN_1680831	1.74e-57	3.43e-59	19.0425135	123.960952	7.17e-01
ILMN_1781560	1.80e-57	3.55e-59	-19.0392164	123.926795	-1.19	ST3GAL6	ST3 beta-galactoside alpha-2,3-sialyltransferase 6
ILMN_1702065	1.91e-57	3.76e-59	19.0336129	123.868745	6.65e-01	MFSD5	major facilitator superfamily domain containing 5
ILMN_1667016	1.92e-57	3.78e-59	19.0330793	123.863218	7.86e-01	FAF1	Fas associated factor 1
ILMN_2343775	1.95e-57	3.86e-59	19.0312298	123.844058	5.97e-01	RPL38	ribosomal protein L38
ILMN_1813817	2.03e-57	4.02e-59	19.0272446	123.802775	6.64e-01	MRPL55	mitochondrial ribosomal protein L55
ILMN_3244065	2.18e-57	4.32e-59	19.0203445	123.731297	7.71e-01	C9orf69	chromosome 9 open reading frame 69
ILMN_2393254	2.62e-57	5.18e-59	19.0027316	123.548857	9.77e-01	CAPNS1	calpain small subunit 1
ILMN_1733305	2.80e-57	5.55e-59	18.9962474	123.481694	7.01e-01	EIF2A	eukaryotic translation initiation factor 2A
ILMN_1756086	2.89e-57	5.74e-59	18.9929614	123.44766	9.59e-01	INTS3	integrator complex subunit 3
ILMN_1731174	2.93e-57	5.82e-59	18.9915516	123.433058	1.05
ILMN_1712452	2.94e-57	5.85e-59	18.9910894	123.428271	6.53e-01	KIF20B	kinesin family member 20B
ILMN_1797566	3.06e-57	6.10e-59	18.9871178	123.387137	4.52e-01	SNAP47	synaptosome associated protein 47
ILMN_2202948	3.06e-57	6.11e-59	18.986936	123.385253	7.89e-01	BUB1	BUB1 mitotic checkpoint serine/threonine kinase
ILMN_2285996	3.08e-57	6.15e-59	18.9863088	123.378758	1.41	KIAA0101	KIAA0101
ILMN_1712888	3.16e-57	6.31e-59	18.9838501	123.353292	1.02	HSPH1	heat shock protein family H (Hsp110) member 1
ILMN_3298582	3.44e-57	6.89e-59	18.9753499	123.265257	8.45e-01
ILMN_2312897	3.45e-57	6.92e-59	18.9749734	123.261358	6.54e-01	DGUOK	deoxyguanosine kinase
ILMN_1681983	3.75e-57	7.52e-59	-18.9669719	123.178492	-5.18e-01	RSPO3	R-spondin 3
ILMN_1813846	4.12e-57	8.27e-59	18.9578636	123.084166	9.99e-01	P2RX4	purinergic receptor P2X 4
ILMN_1680313	4.22e-57	8.47e-59	18.9554657	123.059335	5.81e-01	STX4	syntaxin 4
ILMN_1742569	4.53e-57	9.10e-59	18.948554	122.987761	4.39e-01	MTPAP	mitochondrial poly(A) polymerase
ILMN_1683844	5.04e-57	1.01e-58	-18.9381449	122.879975	-2.51	HSD17B13	hydroxysteroid 17-beta dehydrogenase 13
ILMN_1684168	5.31e-57	1.07e-58	-18.9329514	122.826198	-8.39e-01	GSTZ1	glutathione S-transferase zeta 1
ILMN_2181432	5.43e-57	1.10e-58	18.9307385	122.803284	1.17	SPC24	SPC24, NDC80 kinetochore complex component
ILMN_1777322	5.47e-57	1.11e-58	18.9298838	122.794434	4.70e-01	FAM91A1	family with sequence similarity 91 member A1
ILMN_1653896	5.55e-57	1.12e-58	18.9284451	122.779538	6.81e-01	ATRIP	ATR interacting protein
ILMN_1654065	5.58e-57	1.13e-58	-18.9278111	122.772974	-1.03	ATOH8	atonal bHLH transcription factor 8
ILMN_2333319	5.71e-57	1.16e-58	18.9255539	122.749602	1.01
ILMN_2057408	5.71e-57	1.16e-58	-18.9254319	122.748339	-2.43
ILMN_1740903	5.74e-57	1.17e-58	18.9247015	122.740776	4.84e-01	C7orf49	chromosome 7 open reading frame 49
ILMN_1703524	6.81e-57	1.38e-58	18.9082362	122.5703	7.11e-01	SRP68	signal recognition particle 68
ILMN_1691151	7.16e-57	1.46e-58	18.9032693	122.518877	8.02e-01	CHKA	choline kinase alpha
ILMN_1701468	7.36e-57	1.50e-58	-18.9006099	122.491345	-2.44	HGFAC	HGF activator
ILMN_1731503	7.38e-57	1.50e-58	-18.9002416	122.487532	-1.18	MARCO	macrophage receptor with collagenous structure
ILMN_1703718	7.44e-57	1.52e-58	18.8992677	122.477449	5.91e-01	CCT7	chaperonin containing TCP1 subunit 7
ILMN_1681503	7.65e-57	1.56e-58	18.8964721	122.448508	1.19	MCM2	minichromosome maintenance complex component 2
ILMN_1760143	8.01e-57	1.64e-58	18.8920044	122.402255	8.08e-01	ADRM1	adhesion regulating molecule 1
ILMN_1716816	8.09e-57	1.66e-58	18.8909776	122.391625	6.41e-01	TMEM87A	transmembrane protein 87A
ILMN_1699357	9.27e-57	1.90e-58	18.877707	122.254248	5.89e-01	SLC22A5	solute carrier family 22 member 5
ILMN_1718718	1.02e-56	2.09e-58	18.8685195	122.159144	8.76e-01	MKKS	McKusick-Kaufman syndrome
ILMN_1726025	1.05e-56	2.16e-58	18.8652909	122.125724	5.18e-01	ASXL1	additional sex combs like 1, transcriptional regulator
ILMN_1715583	1.10e-56	2.26e-58	18.861022	122.081538	1.54	BOP1	block of proliferation 1
ILMN_1725260	1.16e-56	2.39e-58	18.8557273	122.026734	6.77e-01	CDC25C	cell division cycle 25C
ILMN_2386530	1.19e-56	2.44e-58	18.8535165	122.003852	9.01e-01	RPLP1	ribosomal protein lateral stalk subunit P1
ILMN_1698968	1.24e-56	2.56e-58	18.8491726	121.958891	4.98e-01	ASXL2	additional sex combs like 2, transcriptional regulator
ILMN_1802973	1.29e-56	2.66e-58	18.8451911	121.917682	7.52e-01	ANAPC4	anaphase promoting complex subunit 4
ILMN_3305949	1.29e-56	2.67e-58	18.8451457	121.917213	9.10e-01
ILMN_1689318	1.43e-56	2.96e-58	18.8350258	121.812475	1.07	NUAK1	NUAK family kinase 1
ILMN_1677404	1.60e-56	3.31e-58	18.8244455	121.702978	1.21	RAP2A	RAP2A, member of RAS oncogene family
ILMN_1768940	1.64e-56	3.40e-58	18.8217642	121.675229	1.05	COL15A1	collagen type XV alpha 1 chain
ILMN_1806818	1.68e-56	3.48e-58	18.8193662	121.650413	7.99e-01	MCM3	minichromosome maintenance complex component 3
ILMN_1746171	1.68e-56	3.49e-58	18.8190833	121.647486	8.45e-01	H2AFY	H2A histone family member Y
ILMN_1752340	1.69e-56	3.52e-58	18.8184948	121.641396	5.82e-01	ARF5	ADP ribosylation factor 5
ILMN_1736757	1.70e-56	3.54e-58	18.8178732	121.634963	4.43e-01	GNPTAB	N-acetylglucosamine-1-phosphate transferase alpha and beta subunits
ILMN_1784410	1.71e-56	3.55e-58	18.8174413	121.630493	6.20e-01	UBP1	upstream binding protein 1 (LBP-1a)
ILMN_2383305	1.81e-56	3.76e-58	18.8119201	121.573358	6.50e-01	GPATCH4	G-patch domain containing 4
ILMN_1680378	1.89e-56	3.96e-58	18.8071576	121.524075	6.23e-01	RBM45	RNA binding motif protein 45
ILMN_1742001	1.98e-56	4.15e-58	-18.8026088	121.477006	-5.60e-01	CD160	CD160 molecule
ILMN_1809347	2.20e-56	4.60e-58	18.792717	121.374652	6.24e-01
ILMN_2075051	2.22e-56	4.65e-58	18.7916569	121.363682	4.40e-01	PGS1	phosphatidylglycerophosphate synthase 1
ILMN_2361695	2.38e-56	4.98e-58	18.7849401	121.294184	5.35e-01	BAG5	BCL2 associated athanogene 5
ILMN_1689123	2.40e-56	5.03e-58	18.7839768	121.284218	6.34e-01
ILMN_2131861	2.45e-56	5.14e-58	-18.7819994	121.263758	-1.86	SOCS2	suppressor of cytokine signaling 2
ILMN_1728799	2.49e-56	5.23e-58	-18.7802215	121.245363	-1.95	FBP1	fructose-bisphosphatase 1
ILMN_1679093	2.60e-56	5.48e-58	18.7757325	121.198919	1.04	ZNF581	zinc finger protein 581
ILMN_1724407	2.67e-56	5.62e-58	18.7733512	121.174282	8.46e-01	TACC3	transforming acidic coiled-coil containing protein 3
ILMN_1685661	2.73e-56	5.76e-58	18.7709252	121.149181	8.32e-01	RRP15	ribosomal RNA processing 15 homolog
ILMN_1755710	2.83e-56	5.98e-58	18.7674299	121.11302	6.19e-01	EFNA4	ephrin A4
ILMN_1803853	3.29e-56	6.96e-58	18.7527701	120.961359	1.03	NOL7	nucleolar protein 7
ILMN_1786125	3.35e-56	7.08e-58	18.7511059	120.944144	7.39e-01	CCNA2	cyclin A2
ILMN_1724581	3.41e-56	7.23e-58	18.7490803	120.923189	5.41e-01	EDC3	enhancer of mRNA decapping 3
ILMN_2197381	3.79e-56	8.02e-58	-18.7390525	120.819458	-1.93	PCK1	phosphoenolpyruvate carboxykinase 1
ILMN_1814789	3.80e-56	8.07e-58	18.7384627	120.813356	9.78e-01	UBAP2L	ubiquitin associated protein 2 like
ILMN_1699772	3.86e-56	8.20e-58	18.736962	120.797833	1.45	RRAGD	Ras related GTP binding D
ILMN_1776375	3.89e-56	8.28e-58	18.7360501	120.788401	6.37e-01	PIN1	peptidylprolyl cis/trans isomerase, NIMA-interacting 1
ILMN_1733511	4.01e-56	8.54e-58	18.7330884	120.757765	9.89e-01	GOLGA3	golgin A3
ILMN_1748894	4.10e-56	8.74e-58	18.7308265	120.734368	6.10e-01	GTPBP3	GTP binding protein 3 (mitochondrial)
ILMN_1731184	4.18e-56	8.91e-58	18.7290025	120.715502	6.52e-01	MELK	maternal embryonic leucine zipper kinase
ILMN_2073732	4.44e-56	9.47e-58	18.7230296	120.653721	4.76e-01	CBLL1	Cbl proto-oncogene like 1
ILMN_1746579	4.68e-56	9.99e-58	18.7179403	120.601082	5.19e-01	UBE2O	ubiquitin conjugating enzyme E2 O
ILMN_2388272	4.86e-56	1.04e-57	18.7141708	120.562094	8.02e-01	MED24	mediator complex subunit 24
ILMN_2230624	4.93e-56	1.05e-57	18.7127028	120.546912	4.76e-01	RPL18	ribosomal protein L18
ILMN_1700518	5.02e-56	1.07e-57	18.7108667	120.527922	9.27e-01	HMGN4	high mobility group nucleosomal binding domain 4
ILMN_2198376	5.18e-56	1.11e-57	18.7076626	120.494784	6.52e-01	PSMA4	proteasome subunit alpha 4
ILMN_2387952	5.29e-56	1.14e-57	-18.705482	120.472231	-1.98	FAM134B	family with sequence similarity 134 member B
ILMN_1723895	5.30e-56	1.14e-57	18.7053784	120.47116	6.11e-01	GTF3C5	general transcription factor IIIC subunit 5
ILMN_1681590	5.31e-56	1.14e-57	18.7050442	120.467703	8.25e-01
ILMN_3249142	5.72e-56	1.23e-57	-18.6977442	120.392207	-1.45	ZG16	zymogen granule protein 16
ILMN_1676899	5.86e-56	1.26e-57	18.6953134	120.367068	6.89e-01	YEATS2	YEATS domain containing 2
ILMN_2168449	6.17e-56	1.33e-57	18.6901979	120.314165	6.75e-01	DHX15	DEAH-box helicase 15
ILMN_2204726	6.32e-56	1.37e-57	18.6878419	120.289801	5.02e-01	UBR5	ubiquitin protein ligase E3 component n-recognin 5
ILMN_1734205	6.60e-56	1.43e-57	18.6836428	120.246378	6.18e-01	RASSF1	Ras association domain family member 1
ILMN_2408400	6.68e-56	1.44e-57	18.6823703	120.23322	4.86e-01	NSUN5	NOP2/Sun RNA methyltransferase family member 5
ILMN_1757072	6.97e-56	1.51e-57	18.6782049	120.190146	9.29e-01
ILMN_1700695	7.02e-56	1.52e-57	18.6774107	120.181933	9.76e-01	SLC44A1	solute carrier family 44 member 1
ILMN_1734929	8.65e-56	1.88e-57	-18.6571999	119.972953	-2.36	BBOX1	gamma-butyrobetaine hydroxylase 1
ILMN_2166506	8.69e-56	1.89e-57	18.6565593	119.96633	7.56e-01	XRCC6	X-ray repair cross complementing 6
ILMN_1693039	8.71e-56	1.89e-57	18.6562895	119.963541	4.82e-01	ZFPL1	zinc finger protein like 1
ILMN_1809944	9.19e-56	2.00e-57	18.6510202	119.909059	8.00e-01	TRMT12	tRNA methyltransferase 12 homolog
ILMN_1791447	1.01e-55	2.21e-57	-18.641432	119.809929	-1.49	CXCL12	C-X-C motif chemokine ligand 12
ILMN_1712035	1.03e-55	2.24e-57	18.6400279	119.795413	8.08e-01	TMEM115	transmembrane protein 115
ILMN_1725130	1.04e-55	2.26e-57	18.6391352	119.786184	1.12	FAM50A	family with sequence similarity 50 member A
ILMN_2185845	1.08e-55	2.36e-57	18.6349566	119.742985	1.47	BRSK1	BR serine/threonine kinase 1
ILMN_3233930	1.11e-55	2.44e-57	18.6319732	119.712142	9.12e-01
ILMN_1781986	1.12e-55	2.44e-57	18.6318075	119.71043	7.45e-01	UQCR10	ubiquinol-cytochrome c reductase, complex III subunit X
ILMN_1748077	1.13e-55	2.47e-57	18.6305328	119.697252	6.76e-01	DDX59	DEAD-box helicase 59
ILMN_3277872	1.17e-55	2.57e-57	18.6269329	119.660037	5.55e-01
ILMN_1777906	1.20e-55	2.64e-57	18.6241839	119.63162	8.47e-01	MAP7D1	MAP7 domain containing 1
ILMN_1798163	1.22e-55	2.69e-57	18.6226519	119.615782	7.21e-01	UPF3B	UPF3 regulator of nonsense transcripts homolog B (yeast)
ILMN_2401258	1.23e-55	2.71e-57	-18.6216761	119.605695	-1.31	FAM13A	family with sequence similarity 13 member A
ILMN_3256004	1.26e-55	2.78e-57	18.6194601	119.582788	7.13e-01
ILMN_1767111	1.30e-55	2.86e-57	18.6166356	119.55359	6.71e-01	ANO10	anoctamin 10
ILMN_1764022	1.31e-55	2.88e-57	-18.6159086	119.546075	-1.42	FXYD1	FXYD domain containing ion transport regulator 1
ILMN_2415189	1.37e-55	3.02e-57	18.6114436	119.499921	1.09
ILMN_2204576	1.43e-55	3.17e-57	-18.6066147	119.450008	-2.48	HSD17B13	hydroxysteroid 17-beta dehydrogenase 13
ILMN_1705737	1.45e-55	3.20e-57	18.6057254	119.440815	1.06	IMPDH2	inosine monophosphate dehydrogenase 2
ILMN_3236945	1.47e-55	3.27e-57	18.6037667	119.420569	6.90e-01	PTPMT1	protein tyrosine phosphatase, mitochondrial 1
ILMN_1755954	1.51e-55	3.34e-57	-18.6016267	119.398451	-1.13	CPEB3	cytoplasmic polyadenylation element binding protein 3
ILMN_1763460	1.57e-55	3.48e-57	18.5975883	119.35671	6.34e-01	SNU13	SNU13 homolog, small nuclear ribonucleoprotein (U4/U6.U5)
ILMN_2406313	1.62e-55	3.60e-57	18.5944321	119.324087	9.03e-01	RBCK1	RANBP2-type and C3HC4-type zinc finger containing 1
ILMN_1741253	1.62e-55	3.60e-57	18.5942941	119.322661	5.87e-01	UBR5	ubiquitin protein ligase E3 component n-recognin 5
ILMN_1792489	2.11e-55	4.69e-57	18.5689203	119.060426	7.15e-01	ARPC2	actin related protein 2/3 complex subunit 2
ILMN_1735360	2.24e-55	4.98e-57	18.5631051	119.000333	6.86e-01	SDAD1	SDA1 domain containing 1
ILMN_1708077	2.30e-55	5.14e-57	18.5601126	118.96941	5.90e-01	DAXX	death domain associated protein
ILMN_1673604	2.34e-55	5.22e-57	18.558482	118.952559	8.15e-01	YIPF3	Yip1 domain family member 3
ILMN_1752303	2.48e-55	5.55e-57	18.5527283	118.893105	1.05	YY1AP1	YY1 associated protein 1
ILMN_1691432	2.63e-55	5.87e-57	18.5472572	118.836572	6.77e-01	PRDM4	PR/SET domain 4
ILMN_1701308	3.17e-55	7.09e-57	18.5290702	118.648661	1.70	COL1A1	collagen type I alpha 1 chain
ILMN_1729509	3.58e-55	8.01e-57	18.5172492	118.526536	7.09e-01	C1orf43	chromosome 1 open reading frame 43
ILMN_1677376	3.66e-55	8.21e-57	18.5148719	118.501976	8.38e-01	CHD7	chromodomain helicase DNA binding protein 7
ILMN_3235472	3.82e-55	8.57e-57	18.5107664	118.459564	5.80e-01	WDYHV1	WDYHV motif containing 1
ILMN_1795286	3.90e-55	8.77e-57	18.5085351	118.436514	9.69e-01	C6orf47	chromosome 6 open reading frame 47
ILMN_2231020	4.00e-55	8.99e-57	18.5061831	118.412217	8.12e-01	TMEM185B	transmembrane protein 185B
ILMN_1755589	4.10e-55	9.22e-57	18.5037063	118.386632	4.54e-01	DIP2B	disco interacting protein 2 homolog B
ILMN_2390114	4.28e-55	9.64e-57	18.4994226	118.342382	6.17e-01
ILMN_2103591	4.30e-55	9.70e-57	18.4988071	118.336024	7.21e-01	MORC2	MORC family CW-type zinc finger 2
ILMN_2377288	4.40e-55	9.93e-57	-18.4965148	118.312345	-4.85e-01	CYP3A43	cytochrome P450 family 3 subfamily A member 43
ILMN_3204838	4.50e-55	1.02e-56	18.494154	118.28796	5.30e-01
ILMN_2234970	4.50e-55	1.02e-56	18.4941018	118.287421	8.67e-01	SLC39A3	solute carrier family 39 member 3
ILMN_1698406	4.86e-55	1.10e-56	18.4866665	118.21062	5.58e-01	ORMDL1	ORMDL sphingolipid biosynthesis regulator 1
ILMN_1749210	4.91e-55	1.11e-56	18.4855798	118.199396	3.25e-01	BUD13	BUD13 homolog
ILMN_1728074	4.92e-55	1.12e-56	18.485343	118.19695	4.89e-01	PHAX	phosphorylated adaptor for RNA export
ILMN_1651237	4.96e-55	1.12e-56	18.4845473	118.188731	8.62e-01	CDT1	chromatin licensing and DNA replication factor 1
ILMN_1683658	5.01e-55	1.14e-56	18.483314	118.175993	9.67e-01	FKBP1A	FK506 binding protein 1A
ILMN_1736562	5.21e-55	1.19e-56	18.479488	118.136476	7.25e-01	TRIM39	tripartite motif containing 39
ILMN_1806106	5.48e-55	1.25e-56	18.4745358	118.085328	9.07e-01	GNL3	G protein nucleolar 3
ILMN_1804822	5.80e-55	1.32e-56	18.4690155	118.028315	1.28	SRXN1	sulfiredoxin 1
ILMN_1662964	6.30e-55	1.44e-56	18.4608783	117.944278	8.33e-01	PRMT3	protein arginine methyltransferase 3
ILMN_1671933	6.51e-55	1.49e-56	18.4576441	117.910878	5.27e-01	CLCC1	chloride channel CLIC like 1
ILMN_1712517	6.59e-55	1.51e-56	18.4564274	117.898314	7.77e-01	ZNF696	zinc finger protein 696
ILMN_1774334	6.66e-55	1.52e-56	18.4553649	117.887341	6.38e-01	HIGD2A	HIG1 hypoxia inducible domain family member 2A
ILMN_1768743	6.79e-55	1.55e-56	18.4533747	117.866789	4.76e-01	FIP1L1	factor interacting with PAPOLA and CPSF1
ILMN_1779735	6.82e-55	1.56e-56	18.4528268	117.861131	7.96e-01	LAMTOR4	late endosomal/lysosomal adaptor, MAPK and MTOR activator 4
ILMN_1695404	6.88e-55	1.58e-56	-18.4518394	117.850935	-1.96	LY6E	lymphocyte antigen 6 complex, locus E
ILMN_2112256	6.99e-55	1.60e-56	18.450302	117.835058	5.13e-01	TNFRSF4	TNF receptor superfamily member 4
ILMN_1765649	7.43e-55	1.71e-56	18.4443102	117.773184	7.93e-01	IRF3	interferon regulatory factor 3
ILMN_1800468	8.60e-55	1.98e-56	-18.4300955	117.626408	-1.69	KLKB1	kallikrein B1
ILMN_2053178	8.64e-55	1.99e-56	18.429622	117.62152	7.32e-01	ACTG1	actin gamma 1
ILMN_1786328	8.84e-55	2.04e-56	18.4272725	117.59726	6.57e-01	DCAF12	DDB1 and CUL4 associated factor 12
ILMN_1777915	9.27e-55	2.14e-56	18.4225486	117.548488	5.05e-01	STX6	syntaxin 6
ILMN_2165993	9.98e-55	2.30e-56	-18.4153936	117.474616	-8.69e-01	ITLN1	intelectin 1
ILMN_1749738	1.01e-54	2.34e-56	18.4140063	117.460293	4.55e-01	NECAB3	N-terminal EF-hand calcium binding protein 3
ILMN_2408102	1.02e-54	2.36e-56	18.412932	117.449202	6.86e-01	TFIP11	tuftelin interacting protein 11
ILMN_1697420	1.09e-54	2.53e-56	18.4064831	117.382625	8.57e-01	TINF2	TERF1 interacting nuclear factor 2
ILMN_1670238	1.12e-54	2.58e-56	18.404297	117.360057	1.01	CDC45	cell division cycle 45
ILMN_1810651	1.12e-54	2.60e-56	-18.4037032	117.353926	-2.10	F9	coagulation factor IX
ILMN_1806778	1.31e-54	3.05e-56	18.3883928	117.195879	7.74e-01	UBE2E1	ubiquitin conjugating enzyme E2 E1
ILMN_3268028	1.46e-54	3.39e-56	18.3780203	117.088813	5.34e-01
ILMN_1705679	1.59e-54	3.70e-56	18.3697139	117.00308	6.30e-01	SAFB2	scaffold attachment factor B2
ILMN_1774077	1.59e-54	3.70e-56	18.3694952	117.000823	1.56	GBP2	guanylate binding protein 2
ILMN_1697665	1.66e-54	3.87e-56	18.3652039	116.956532	4.88e-01
ILMN_2278729	1.68e-54	3.92e-56	18.3639927	116.944031	7.70e-01	EIF3B	eukaryotic translation initiation factor 3 subunit B
ILMN_1677038	1.76e-54	4.10e-56	-18.3597652	116.900401	-1.58	CPED1	cadherin like and PC-esterase domain containing 1
ILMN_2069446	1.79e-54	4.19e-56	18.3576918	116.879003	8.53e-01	SAFB2	scaffold attachment factor B2
ILMN_1737535	1.93e-54	4.51e-56	18.3504862	116.804641	4.87e-01	TAF4	TATA-box binding protein associated factor 4
ILMN_1752281	2.09e-54	4.88e-56	18.3429182	116.726543	4.25e-01	DNAJC13	DnaJ heat shock protein family (Hsp40) member C13
ILMN_2133360	2.27e-54	5.31e-56	18.3347312	116.642062	5.39e-01
ILMN_1706342	2.47e-54	5.80e-56	18.3262713	116.554768	8.07e-01	ZNF746	zinc finger protein 746
ILMN_1784785	2.50e-54	5.88e-56	18.3249796	116.541441	8.50e-01	COPS7B	COP9 signalosome subunit 7B
ILMN_1731851	2.51e-54	5.89e-56	18.3246597	116.53814	8.10e-01	OXA1L	OXA1L, mitochondrial inner membrane protein
ILMN_1721225	2.52e-54	5.91e-56	18.324326	116.534697	5.79e-01	AAR2	AAR2 splicing factor homolog
ILMN_1772798	2.63e-54	6.18e-56	18.320045	116.490527	4.79e-01	ARPP19	cAMP regulated phosphoprotein 19
ILMN_2157951	2.65e-54	6.25e-56	18.319016	116.47991	7.36e-01	STX6	syntaxin 6
ILMN_3241091	2.70e-54	6.35e-56	18.317429	116.463536	6.62e-01	TMEM164	transmembrane protein 164
ILMN_1731783	2.84e-54	6.71e-56	18.3122078	116.409667	1.06	ATP1A1	ATPase Na+/K+ transporting subunit alpha 1
ILMN_2345015	2.86e-54	6.75e-56	18.3115907	116.403301	8.25e-01	PTGES2	prostaglandin E synthase 2
ILMN_1708204	2.91e-54	6.88e-56	18.3097529	116.38434	6.05e-01	COPG1	coatomer protein complex subunit gamma 1
ILMN_1796900	3.01e-54	7.11e-56	18.3065445	116.351239	6.13e-01	NUDCD3	NudC domain containing 3
ILMN_1691892	3.05e-54	7.23e-56	18.3049446	116.334734	8.27e-01	TAGLN2	transgelin 2
ILMN_1774196	3.22e-54	7.62e-56	18.2999098	116.282792	6.88e-01	URM1	ubiquitin related modifier 1
ILMN_1727540	3.40e-54	8.05e-56	18.2945388	116.227385	6.58e-01	C1orf112	chromosome 1 open reading frame 112
ILMN_1752111	3.47e-54	8.23e-56	18.2923778	116.205092	5.91e-01	SMARCAL1	SWI/SNF related, matrix associated, actin dependent regulator of chromatin, subfamily a like 1
ILMN_1796336	3.52e-54	8.36e-56	18.2909203	116.190058	7.86e-01	MAP1S	microtubule associated protein 1S
ILMN_2209180	3.58e-54	8.52e-56	18.2890719	116.17099	8.84e-01	RPRD1A	regulation of nuclear pre-mRNA domain containing 1A
ILMN_2392635	3.60e-54	8.56e-56	18.2886284	116.166416	8.05e-01	ABCF1	ATP binding cassette subfamily F member 1
ILMN_1664516	3.70e-54	8.82e-56	18.2857156	116.136369	7.70e-01	CENPF	centromere protein F
ILMN_2391765	3.80e-54	9.05e-56	18.2832894	116.111342	1.21	C6orf48	chromosome 6 open reading frame 48
ILMN_1713380	4.06e-54	9.67e-56	18.2768102	116.044511	8.65e-01	EIF2B2	eukaryotic translation initiation factor 2B subunit beta
ILMN_1798980	4.19e-54	1.00e-55	18.2735975	116.011373	6.57e-01	CAPZB	capping actin protein of muscle Z-line beta subunit
ILMN_3302625	4.55e-54	1.09e-55	-18.2654821	115.92767	-9.73e-01
ILMN_2146372	4.73e-54	1.13e-55	18.2616155	115.887791	1.09	KCTD6	potassium channel tetramerization domain containing 6
ILMN_1815190	4.85e-54	1.16e-55	18.2592679	115.863579	7.46e-01	METTL1	methyltransferase like 1
ILMN_1694084	4.91e-54	1.18e-55	18.2579218	115.849697	6.16e-01	CYTH1	cytohesin 1
ILMN_2121774	5.47e-54	1.31e-55	-18.2473385	115.740553	-1.30	ZG16	zymogen granule protein 16
ILMN_1713450	5.61e-54	1.35e-55	18.2449248	115.715661	9.35e-01	MYL6B	myosin light chain 6B
ILMN_1697348	5.61e-54	1.35e-55	18.2447779	115.714147	7.83e-01	WBSCR22	Williams-Beuren syndrome chromosome region 22
ILMN_1659462	6.35e-54	1.53e-55	18.232679	115.589384	9.76e-01	DUSP23	dual specificity phosphatase 23
ILMN_1700384	6.45e-54	1.55e-55	18.2310618	115.572709	6.28e-01	KIAA1522	KIAA1522
ILMN_1669940	6.91e-54	1.66e-55	18.2244165	115.504189	7.72e-01	TMEM38B	transmembrane protein 38B
ILMN_1678235	7.99e-54	1.93e-55	18.2102633	115.358266	5.41e-01	KANSL1	KAT8 regulatory NSL complex subunit 1
ILMN_2148796	8.33e-54	2.01e-55	18.2061459	115.315817	5.71e-01	MND1	meiotic nuclear divisions 1
ILMN_1703692	8.70e-54	2.10e-55	18.2019187	115.272237	9.89e-01
ILMN_2052163	9.03e-54	2.18e-55	18.1982186	115.234093	6.57e-01	YIPF1	Yip1 domain family member 1
ILMN_1704793	9.33e-54	2.26e-55	18.1949662	115.200564	8.94e-01	MYPOP	Myb related transcription factor, partner of profilin
ILMN_3243471	9.58e-54	2.32e-55	18.1923136	115.17322	6.74e-01	CNPY2	canopy FGF signaling regulator 2
ILMN_2413650	9.87e-54	2.39e-55	18.1892922	115.142074	7.24e-01	STIL	SCL/TAL1 interrupting locus
ILMN_1775822	1.02e-53	2.48e-55	18.1860092	115.108233	5.12e-01	PDGFB	platelet derived growth factor subunit B
ILMN_1669377	1.04e-53	2.52e-55	18.1844669	115.092336	4.81e-01	AP4B1	adaptor related protein complex 4 beta 1 subunit
ILMN_1752579	1.07e-53	2.60e-55	18.1812961	115.059652	9.69e-01	ATP6V0A1	ATPase H+ transporting V0 subunit a1
ILMN_1667319	1.22e-53	2.96e-55	18.1686406	114.92921	6.07e-01	PLPPR2	phospholipid phosphatase related 2
ILMN_1780036	1.35e-53	3.29e-55	18.1586511	114.826255	7.96e-01	WDR1	WD repeat domain 1
ILMN_1694686	1.41e-53	3.44e-55	18.1543519	114.781949	6.73e-01
ILMN_1763080	1.56e-53	3.81e-55	18.1444701	114.680115	8.84e-01	QARS	glutaminyl-tRNA synthetase
ILMN_1655154	1.58e-53	3.85e-55	18.1432347	114.667385	9.44e-01	PTBP1	polypyrimidine tract binding protein 1
ILMN_1809818	1.59e-53	3.89e-55	18.1422917	114.657667	3.91e-01	PRCC	papillary renal cell carcinoma (translocation-associated)
ILMN_1702806	1.67e-53	4.08e-55	18.1378287	114.611678	7.21e-01	PDCL3	phosducin like 3
ILMN_1757730	1.67e-53	4.09e-55	18.1374842	114.608128	7.62e-01	TTC27	tetratricopeptide repeat domain 27
ILMN_1724994	1.76e-53	4.30e-55	18.1326763	114.558587	7.24e-01	COL4A2	collagen type IV alpha 2 chain
ILMN_1699421	1.80e-53	4.40e-55	-18.1303269	114.534379	-1.80	ANXA10	annexin A10
ILMN_1660305	1.87e-53	4.59e-55	18.1263974	114.493891	5.43e-01	PDE12	phosphodiesterase 12
ILMN_2245305	1.95e-53	4.78e-55	18.1223929	114.452631	6.82e-01	ABHD12	abhydrolase domain containing 12
ILMN_3245559	2.08e-53	5.11e-55	18.1160362	114.387139	6.78e-01	CDK2AP1	cyclin dependent kinase 2 associated protein 1
ILMN_1691499	2.28e-53	5.62e-55	18.1068066	114.292053	7.29e-01	TJP1	tight junction protein 1
ILMN_1664922	2.30e-53	5.65e-55	18.1062015	114.28582	8.59e-01	FLNB	filamin B
ILMN_1768293	2.46e-53	6.05e-55	18.0996012	114.217825	8.06e-01	NUP155	nucleoporin 155
ILMN_1740351	2.54e-53	6.27e-55	18.0961422	114.182194	6.75e-01	IST1	IST1, ESCRT-III associated factor
ILMN_2346987	2.62e-53	6.46e-55	-18.0932474	114.152374	-8.54e-01	LPA	lipoprotein(a)
ILMN_2365549	2.71e-53	6.70e-55	18.0897425	114.116271	9.46e-01	BRPF1	bromodomain and PHD finger containing 1
ILMN_1665117	2.71e-53	6.70e-55	18.08973	114.116142	6.10e-01	C6orf89	chromosome 6 open reading frame 89
ILMN_1651262	2.75e-53	6.79e-55	18.0884014	114.102457	7.93e-01	HNRNPAB	heterogeneous nuclear ribonucleoprotein A/B
ILMN_1703866	2.75e-53	6.82e-55	18.0880245	114.098575	8.36e-01	SUPT5H	SPT5 homolog, DSIF elongation factor subunit
ILMN_2368068	2.78e-53	6.90e-55	18.0869203	114.087201	8.68e-01	TCF20	transcription factor 20
ILMN_1810000	2.91e-53	7.23e-55	-18.0823819	114.040455	-2.57	RDH16	retinol dehydrogenase 16 (all-trans)
ILMN_1659845	3.31e-53	8.21e-55	18.070042	113.913359	5.49e-01	KIAA0355	KIAA0355
ILMN_1690706	3.32e-53	8.26e-55	18.069487	113.907643	8.39e-01	SNRPB2	small nuclear ribonucleoprotein polypeptide B2
ILMN_1710979	3.89e-53	9.67e-55	18.0542884	113.751122	5.27e-01	ANKRD39	ankyrin repeat domain 39
ILMN_1655340	4.09e-53	1.02e-54	18.0492844	113.699592	7.33e-01	RNF181	ring finger protein 181
ILMN_1743432	5.54e-53	1.38e-54	18.019855	113.396579	6.66e-01	DGUOK	deoxyguanosine kinase
ILMN_1782897	5.75e-53	1.43e-54	18.016233	113.359291	5.93e-01	CAPRIN1	cell cycle associated protein 1
ILMN_1727840	6.32e-53	1.58e-54	18.0068681	113.262885	7.88e-01	SLC35B1	solute carrier family 35 member B1
ILMN_1692486	6.47e-53	1.62e-54	18.0045884	113.239418	6.07e-01	ZNRD1	zinc ribbon domain containing 1
ILMN_1682738	6.50e-53	1.63e-54	18.0040183	113.23355	7.59e-01	SMAD3	SMAD family member 3
ILMN_1772329	6.52e-53	1.63e-54	18.0036085	113.229331	4.91e-01	LRRFIP2	LRR binding FLII interacting protein 2
ILMN_1690342	6.77e-53	1.69e-54	17.9999597	113.191772	6.93e-01	LTA4H	leukotriene A4 hydrolase
ILMN_3238859	6.86e-53	1.72e-54	17.9986338	113.178124	6.01e-01	FAM120AOS	family with sequence similarity 120A opposite strand
ILMN_1781479	6.99e-53	1.75e-54	17.9966655	113.157864	9.20e-01	SUV39H1	suppressor of variegation 3-9 homolog 1
ILMN_1698478	7.00e-53	1.76e-54	17.9964391	113.155533	6.15e-01	SNAPC2	small nuclear RNA activating complex polypeptide 2
ILMN_1769517	7.19e-53	1.81e-54	17.9937555	113.12791	9.98e-01	PRKDC	protein kinase, DNA-activated, catalytic polypeptide
ILMN_1695276	7.35e-53	1.85e-54	17.9915469	113.105178	5.09e-01	MAPRE2	microtubule associated protein RP/EB family member 2
ILMN_1658121	7.35e-53	1.85e-54	-17.9914662	113.104347	-4.11e-01	CFP	complement factor properdin
ILMN_1814650	7.69e-53	1.94e-54	17.98707	113.059099	8.21e-01	TRAPPC4	trafficking protein particle complex 4
ILMN_1746686	8.01e-53	2.02e-54	17.9830409	113.01763	6.26e-01	POLR1C	RNA polymerase I subunit C
ILMN_1724497	8.07e-53	2.04e-54	17.982234	113.009326	5.07e-01
ILMN_1757627	8.29e-53	2.09e-54	17.9795061	112.981251	6.10e-01	ZMYND19	zinc finger MYND-type containing 19
ILMN_3237368	8.37e-53	2.11e-54	17.9785287	112.971191	4.50e-01
ILMN_1738759	8.54e-53	2.16e-54	17.9765059	112.950374	8.13e-01	PIGT	phosphatidylinositol glycan anchor biosynthesis class T
ILMN_2359453	8.59e-53	2.18e-54	17.9757915	112.943021	6.71e-01	ERGIC3	ERGIC and golgi 3
ILMN_1661173	9.26e-53	2.35e-54	17.9684887	112.867867	4.59e-01	TRIP4	thyroid hormone receptor interactor 4
ILMN_1652163	9.39e-53	2.38e-54	17.967042	112.852979	5.06e-01	DVL2	dishevelled segment polarity protein 2
ILMN_1760890	9.51e-53	2.41e-54	17.9657679	112.839868	1.01	SEPN1	selenoprotein N, 1
ILMN_1673673	9.57e-53	2.43e-54	17.9650451	112.83243	9.79e-01	PBK	PDZ binding kinase
ILMN_1735735	9.83e-53	2.50e-54	17.9623492	112.804688	4.26e-01	KATNB1	katanin regulatory subunit B1
ILMN_1657744	1.02e-52	2.59e-54	17.9587633	112.767788	5.62e-01	FAM219B	family with sequence similarity 219 member B
ILMN_2412807	1.03e-52	2.63e-54	17.9575606	112.755411	8.07e-01	DCTN1	dynactin subunit 1
ILMN_1776577	1.06e-52	2.69e-54	17.9552047	112.73117	5.66e-01	DSCC1	DNA replication and sister chromatid cohesion 1
ILMN_1713189	1.06e-52	2.71e-54	17.9545878	112.724822	6.61e-01	KANSL2	KAT8 regulatory NSL complex subunit 2
ILMN_1676075	1.13e-52	2.88e-54	17.9487894	112.66516	4.22e-01	KLHL12	kelch like family member 12
ILMN_1775192	1.13e-52	2.89e-54	17.9482509	112.659619	5.37e-01	BCLAF1	BCL2 associated transcription factor 1
ILMN_1720083	1.17e-52	2.98e-54	17.9451823	112.628046	8.93e-01	EHD4	EH domain containing 4
ILMN_1715179	1.23e-52	3.16e-54	17.939747	112.572123	7.06e-01	SNRPA1	small nuclear ribonucleoprotein polypeptide A'
ILMN_1673721	1.27e-52	3.24e-54	17.9372102	112.546024	7.58e-01	EXO1	exonuclease 1
ILMN_1708151	1.27e-52	3.27e-54	17.9364684	112.538392	1.12	LAGE3	L antigen family member 3
ILMN_2399503	1.28e-52	3.30e-54	17.9355975	112.529432	7.73e-01	UBN1	ubinuclein 1
ILMN_2105966	1.30e-52	3.32e-54	17.9347276	112.520482	6.65e-01	SLC35A4	solute carrier family 35 member A4
ILMN_1748481	1.39e-52	3.56e-54	17.9280624	112.451912	4.93e-01	TMEM199	transmembrane protein 199
ILMN_1658333	1.41e-52	3.63e-54	-17.9263252	112.43404	-4.61e-01	ECM1	extracellular matrix protein 1
ILMN_1756445	1.43e-52	3.68e-54	17.9249474	112.419866	5.28e-01	PMF1	polyamine-modulated factor 1
ILMN_1660582	1.46e-52	3.76e-54	17.9228558	112.39835	5.18e-01	LIG3	DNA ligase 3
ILMN_1714515	1.46e-52	3.77e-54	17.9225406	112.395108	6.32e-01	MRPS12	mitochondrial ribosomal protein S12
ILMN_1788166	1.52e-52	3.92e-54	17.9187415	112.356026	7.33e-01	TTK	TTK protein kinase
ILMN_1730940	1.54e-52	3.97e-54	17.9176065	112.344351	7.72e-01	KLHDC3	kelch domain containing 3
ILMN_1769665	1.65e-52	4.27e-54	17.9104274	112.270504	6.25e-01	RAB5C	RAB5C, member RAS oncogene family
ILMN_2136177	1.66e-52	4.30e-54	17.9098537	112.264604	6.24e-01
ILMN_2235137	1.74e-52	4.50e-54	17.9054223	112.219022	8.68e-01	FANCD2	Fanconi anemia complementation group D2
ILMN_2311537	1.97e-52	5.11e-54	17.8930318	112.091584	1.02	HMGA1	high mobility group AT-hook 1
ILMN_1711450	2.01e-52	5.22e-54	17.8911296	112.072022	7.54e-01
ILMN_3257566	2.01e-52	5.22e-54	17.8910813	112.071525	4.43e-01	DSTYK	dual serine/threonine and tyrosine protein kinase
ILMN_1761155	2.03e-52	5.27e-54	17.8901534	112.061982	1.13	PABPC1	poly(A) binding protein cytoplasmic 1
ILMN_1801257	2.13e-52	5.53e-54	17.8854676	112.013793	6.19e-01	CENPA	centromere protein A
ILMN_2119486	2.30e-52	5.97e-54	17.8780351	111.93736	4.73e-01	DMTF1	cyclin D binding myb like transcription factor 1
ILMN_1679917	2.37e-52	6.16e-54	17.874963	111.905768	6.12e-01	ARL16	ADP ribosylation factor like GTPase 16
ILMN_2355665	2.41e-52	6.29e-54	17.8730432	111.886027	1.13	MTFP1	mitochondrial fission process 1
ILMN_1767253	2.43e-52	6.32e-54	17.8724441	111.879867	7.87e-01	RRP12	ribosomal RNA processing 12 homolog
ILMN_1801553	2.48e-52	6.47e-54	17.8702376	111.857178	6.98e-01	LEO1	LEO1 homolog, Paf1/RNA polymerase II complex component
ILMN_1698258	2.51e-52	6.57e-54	17.868785	111.842242	5.94e-01	DNAJC8	DnaJ heat shock protein family (Hsp40) member C8
ILMN_1691717	2.70e-52	7.06e-54	17.8618186	111.770611	7.39e-01	RHBDF2	rhomboid 5 homolog 2
ILMN_1657446	3.43e-52	8.98e-54	17.838464	111.530505	8.96e-01	NTPCR	nucleoside-triphosphatase, cancer-related
ILMN_1815668	3.51e-52	9.19e-54	17.8362429	111.507673	8.03e-01	GTF2IP1	general transcription factor IIi pseudogene 1
ILMN_1791095	3.53e-52	9.24e-54	-17.8357199	111.502297	-1.91	SERPINA11	serpin family A member 11
ILMN_1742166	3.66e-52	9.61e-54	17.8319477	111.46352	7.44e-01	GRWD1	glutamate rich WD repeat containing 1
ILMN_1768969	3.87e-52	1.01e-53	17.8266326	111.408886	8.71e-01	LBR	lamin B receptor
ILMN_1658411	4.06e-52	1.07e-53	17.8218874	111.360112	9.49e-01	CHD4	chromodomain helicase DNA binding protein 4
ILMN_1706706	4.06e-52	1.07e-53	17.8218517	111.359745	5.31e-01
ILMN_2075847	4.21e-52	1.11e-53	17.8182329	111.32255	4.14e-01	ZC3H10	zinc finger CCCH-type containing 10
ILMN_1740160	4.35e-52	1.15e-53	17.8148605	111.287888	5.03e-01	PLCG1	phospholipase C gamma 1
ILMN_3256325	4.36e-52	1.15e-53	17.8145631	111.284832	5.72e-01	CYB561D1	cytochrome b561 family member D1
ILMN_2344850	4.54e-52	1.20e-53	17.8106324	111.244433	6.65e-01	VPS26A	VPS26, retromer complex component A
ILMN_2212354	4.59e-52	1.21e-53	17.8094805	111.232594	6.19e-01	WDR46	WD repeat domain 46
ILMN_1859946	4.73e-52	1.25e-53	17.8064068	111.201005	7.86e-01	UHMK1	U2AF homology motif (UHM) kinase 1
ILMN_1743049	4.75e-52	1.26e-53	17.805887	111.195663	7.79e-01	PWP1	PWP1 homolog, endonuclein
ILMN_1665964	4.87e-52	1.29e-53	17.8035609	111.171758	4.74e-01	GAB2	GRB2 associated binding protein 2
ILMN_1798957	5.04e-52	1.34e-53	17.8000037	111.135202	7.86e-01
ILMN_1663532	5.05e-52	1.34e-53	17.7997912	111.133019	6.31e-01	RIC8B	RIC8 guanine nucleotide exchange factor B
ILMN_1786016	5.14e-52	1.36e-53	17.7980252	111.11487	7.66e-01	CHD1L	chromodomain helicase DNA binding protein 1 like
ILMN_2352448	5.31e-52	1.41e-53	17.7947386	111.081096	4.22e-01	NSUN5P1	NOP2/Sun RNA methyltransferase family member 5 pseudogene 1
ILMN_1743763	5.67e-52	1.51e-53	17.7884192	111.016159	8.48e-01	TJAP1	tight junction associated protein 1
ILMN_1750693	5.91e-52	1.57e-53	17.7842493	110.973313	9.11e-01	SSR1	signal sequence receptor subunit 1
ILMN_1686194	6.25e-52	1.66e-53	17.7788284	110.917614	7.89e-01	CWC27	CWC27 spliceosome associated protein homolog
ILMN_1794505	6.44e-52	1.72e-53	17.7757571	110.886057	6.53e-01	SHFM1	split hand/foot malformation (ectrodactyly) type 1
ILMN_2356574	6.49e-52	1.73e-53	17.7749179	110.877435	4.13e-01	GTF3C2	general transcription factor IIIC subunit 2
ILMN_2358919	7.05e-52	1.88e-53	17.7668345	110.794387	1.19	TP53I3	tumor protein p53 inducible protein 3
ILMN_1670841	7.61e-52	2.03e-53	17.7593256	110.717246	1.00
ILMN_1751328	7.65e-52	2.04e-53	17.7587263	110.711089	1.41	FAM83H	family with sequence similarity 83 member H
ILMN_1751743	8.26e-52	2.21e-53	17.7512624	110.634417	4.28e-01	XRCC1	X-ray repair cross complementing 1
ILMN_2136010	8.37e-52	2.24e-53	-17.7499318	110.620748	-2.99	ADH4	alcohol dehydrogenase 4 (class II), pi polypeptide
ILMN_1717154	8.41e-52	2.25e-53	17.7493084	110.614344	4.02e-01	AQR	aquarius intron-binding spliceosomal factor
ILMN_1726565	9.48e-52	2.54e-53	17.7376706	110.494808	1.39	PIK3R2	phosphoinositide-3-kinase regulatory subunit 2
ILMN_1783771	9.78e-52	2.62e-53	17.7345959	110.463228	6.96e-01	UBE2Z	ubiquitin conjugating enzyme E2 Z
ILMN_1729117	1.05e-51	2.81e-53	17.7277238	110.392649	1.43	COL5A2	collagen type V alpha 2 chain
ILMN_1678300	1.10e-51	2.94e-53	17.7233972	110.348216	6.67e-01	LOC146880	Rho GTPase activating protein 27 pseudogene
ILMN_1748707	1.12e-51	3.01e-53	17.7212947	110.326624	9.02e-01	CRELD2	cysteine rich with EGF like domains 2
ILMN_1735788	1.14e-51	3.05e-53	17.7197779	110.311047	8.14e-01	TRIOBP	TRIO and F-actin binding protein
ILMN_1754220	1.17e-51	3.14e-53	17.717112	110.28367	1.10	SF3A2	splicing factor 3a subunit 2
ILMN_1739210	1.17e-51	3.16e-53	17.7165398	110.277794	8.25e-01	NSL1	NSL1, MIS12 kinetochore complex component
ILMN_1722156	1.17e-51	3.16e-53	17.7164661	110.277037	4.41e-01	RWDD2A	RWD domain containing 2A
ILMN_2365176	1.18e-51	3.20e-53	-17.715414	110.266234	-1.31	ALDH8A1	aldehyde dehydrogenase 8 family member A1
ILMN_1749297	1.19e-51	3.20e-53	17.71512	110.263214	9.00e-01	ACTL6A	actin like 6A
ILMN_1692896	1.20e-51	3.25e-53	17.7137506	110.249152	5.93e-01	JMJD4	jumonji domain containing 4
ILMN_1778374	1.26e-51	3.40e-53	17.7094215	110.204699	1.38	BSG	basigin (Ok blood group)
ILMN_1678165	1.28e-51	3.46e-53	17.7076111	110.186109	6.15e-01	LSM7	LSM7 homolog, U6 small nuclear RNA and mRNA degradation associated
ILMN_1717173	1.41e-51	3.81e-53	17.6983203	110.090713	9.56e-01	ECT2	epithelial cell transforming 2
ILMN_1668090	1.43e-51	3.88e-53	17.6965585	110.072624	7.09e-01	STK25	serine/threonine kinase 25
ILMN_1757995	1.44e-51	3.91e-53	17.695881	110.065668	4.26e-01	PARP2	poly(ADP-ribose) polymerase 2
ILMN_1669696	1.46e-51	3.96e-53	17.6946019	110.052536	6.91e-01	ZNF792	zinc finger protein 792
ILMN_2285112	1.49e-51	4.05e-53	17.6923626	110.029545	5.24e-01	FBXO11	F-box protein 11
ILMN_1711543	1.51e-51	4.10e-53	17.6911814	110.017418	7.21e-01	C14orf169	chromosome 14 open reading frame 169
ILMN_1801105	1.54e-51	4.20e-53	17.6887701	109.992662	9.83e-01	PRKCD	protein kinase C delta
ILMN_1733799	1.60e-51	4.36e-53	17.6851539	109.955537	9.51e-01	MCRIP1	MAPK regulated corepressor interacting protein 1
ILMN_2398432	1.61e-51	4.39e-53	17.6845767	109.949611	1.01
ILMN_1789990	1.78e-51	4.86e-53	17.6747315	109.848544	4.59e-01	ARFGEF2	ADP ribosylation factor guanine nucleotide exchange factor 2
ILMN_2044617	1.81e-51	4.95e-53	17.6729138	109.829885	7.74e-01	MTERF3	mitochondrial transcription termination factor 3
ILMN_1697218	1.83e-51	5.00e-53	17.6719332	109.819819	9.11e-01	MED22	mediator complex subunit 22
ILMN_1728471	1.85e-51	5.05e-53	17.6709836	109.810072	5.08e-01	ARFGEF1	ADP ribosylation factor guanine nucleotide exchange factor 1
ILMN_1737396	1.88e-51	5.14e-53	17.6693459	109.793261	9.04e-01	PSMD14	proteasome 26S subunit, non-ATPase 14
ILMN_1806403	2.03e-51	5.57e-53	17.6614635	109.712354	4.97e-01	RASL12	RAS like family 12
ILMN_1767651	2.07e-51	5.68e-53	17.659599	109.693217	7.36e-01	TECPR1	tectonin beta-propeller repeat containing 1
ILMN_1757747	2.09e-51	5.72e-53	-17.6589084	109.686129	-1.50	ASPDH	aspartate dehydrogenase domain containing
ILMN_1722218	2.22e-51	6.10e-53	17.6527041	109.622452	6.47e-01	MBOAT7	membrane bound O-acyltransferase domain containing 7
ILMN_1762787	2.39e-51	6.57e-53	17.6455185	109.548707	6.52e-01	RNF26	ring finger protein 26
ILMN_1711904	2.42e-51	6.66e-53	17.6441097	109.534249	5.21e-01	MXD3	MAX dimerization protein 3
ILMN_1730612	2.44e-51	6.72e-53	17.6431919	109.524831	1.11	DBNDD2	dysbindin domain containing 2
ILMN_1695357	2.45e-51	6.73e-53	17.6430745	109.523626	5.90e-01	SPDL1	spindle apparatus coiled-coil protein 1
ILMN_1699362	2.60e-51	7.18e-53	17.6369002	109.460266	6.00e-01	IK	IK cytokine, down-regulator of HLA II
ILMN_1694731	2.78e-51	7.66e-53	17.6305275	109.394873	1.14	CLCN7	chloride voltage-gated channel 7
ILMN_1806603	2.93e-51	8.08e-53	17.6253139	109.341377	9.18e-01	MESP1	mesoderm posterior bHLH transcription factor 1
ILMN_2336109	2.98e-51	8.23e-53	17.6235816	109.323604	4.95e-01	L3MBTL2	L3MBTL2 polycomb repressive complex 1 subunit
ILMN_2381697	2.98e-51	8.24e-53	17.6235006	109.322772	7.48e-01	P4HA2	prolyl 4-hydroxylase subunit alpha 2
ILMN_1801421	3.04e-51	8.40e-53	17.6215601	109.302862	7.07e-01	EMD	emerin
ILMN_1759154	3.05e-51	8.44e-53	17.6210978	109.298119	6.08e-01	PABPN1	poly(A) binding protein nuclear 1
ILMN_3243982	3.08e-51	8.53e-53	17.6201089	109.287973	5.59e-01	SNAP47	synaptosome associated protein 47
ILMN_1761159	3.37e-51	9.35e-53	17.6111705	109.196268	7.66e-01	ESYT1	extended synaptotagmin 1
ILMN_1809496	3.76e-51	1.04e-52	17.6005133	109.086939	5.14e-01	COPG2	coatomer protein complex subunit gamma 2
ILMN_1854833	4.04e-51	1.12e-52	17.5936145	109.016172	5.47e-01
ILMN_1802627	4.07e-51	1.13e-52	17.5927196	109.006993	4.74e-01	PSMG3	proteasome assembly chaperone 3
ILMN_1728517	4.29e-51	1.19e-52	17.587597	108.954449	3.86e-01	FNTB	farnesyltransferase, CAAX box, beta
ILMN_1781987	4.40e-51	1.22e-52	17.5849712	108.927517	5.30e-01	CDK5	cyclin dependent kinase 5
ILMN_2081988	4.47e-51	1.25e-52	17.5833782	108.911178	6.67e-01	LANCL1	LanC like 1
ILMN_1777797	4.54e-51	1.26e-52	-17.5818391	108.895392	-2.41	AFM	afamin
ILMN_1797813	4.63e-51	1.29e-52	17.5797912	108.874388	9.15e-01	SUZ12	SUZ12 polycomb repressive complex 2 subunit
ILMN_1686392	4.70e-51	1.31e-52	17.5783594	108.859703	4.24e-01	NBAS	neuroblastoma amplified sequence
ILMN_1796949	4.83e-51	1.35e-52	17.575525	108.830635	7.14e-01	TPX2	TPX2, microtubule nucleation factor
ILMN_1652333	5.03e-51	1.41e-52	17.5715616	108.789987	8.52e-01	FN3KRP	fructosamine 3 kinase related protein
ILMN_2215965	5.06e-51	1.42e-52	-17.5709376	108.783588	-8.27e-01	CYP2B6	cytochrome P450 family 2 subfamily B member 6
ILMN_1747217	5.16e-51	1.45e-52	17.5688834	108.762521	5.20e-01	C15orf41	chromosome 15 open reading frame 41
ILMN_3297577	5.29e-51	1.48e-52	17.566409	108.737147	7.03e-01
ILMN_1712312	5.50e-51	1.54e-52	17.5626584	108.698686	6.08e-01	RAB11A	RAB11A, member RAS oncogene family
ILMN_1804476	5.73e-51	1.61e-52	17.5586091	108.657163	6.41e-01	GMPPA	GDP-mannose pyrophosphorylase A
ILMN_1664167	5.83e-51	1.64e-52	17.5568019	108.638631	6.97e-01	RPF2	ribosome production factor 2 homolog
ILMN_1657495	5.98e-51	1.68e-52	17.5541707	108.611651	9.15e-01	MLEC	malectin
ILMN_2142554	5.98e-51	1.68e-52	17.5541647	108.611589	8.69e-01	NENF	neudesin neurotrophic factor
ILMN_3178302	6.01e-51	1.69e-52	17.5535978	108.605777	8.35e-01	FNDC3B	fibronectin type III domain containing 3B
ILMN_1741954	6.48e-51	1.83e-52	17.546162	108.529535	1.23	SMYD3	SET and MYND domain containing 3
ILMN_1729217	6.62e-51	1.87e-52	17.5440596	108.50798	4.29e-01	FAM131A	family with sequence similarity 131 member A
ILMN_1707077	6.74e-51	1.90e-52	17.5421808	108.488718	8.55e-01	SORT1	sortilin 1
ILMN_1747016	6.85e-51	1.93e-52	17.5405685	108.472187	8.11e-01	CEP55	centrosomal protein 55
ILMN_1788024	6.86e-51	1.94e-52	17.5404353	108.470821	7.30e-01	PCID2	PCI domain containing 2
ILMN_2137464	6.86e-51	1.94e-52	17.5403884	108.47034	6.00e-01	DVL3	dishevelled segment polarity protein 3
ILMN_1684982	6.88e-51	1.95e-52	-17.540005	108.46641	-1.87	PDK4	pyruvate dehydrogenase kinase 4
ILMN_1794844	6.91e-51	1.96e-52	-17.5394292	108.460506	-2.18	THRSP	thyroid hormone responsive
ILMN_1707308	6.93e-51	1.96e-52	17.5391756	108.457907	9.73e-01	IKBKG	inhibitor of kappa light polypeptide gene enhancer in B-cells, kinase gamma
ILMN_1777765	7.13e-51	2.02e-52	17.53631	108.428528	6.56e-01	C12orf10	chromosome 12 open reading frame 10
ILMN_2191436	7.24e-51	2.05e-52	17.5347459	108.412493	6.49e-01	POLA1	DNA polymerase alpha 1, catalytic subunit
ILMN_1771233	7.83e-51	2.22e-52	17.5270058	108.333146	5.06e-01	CHMP4B	charged multivesicular body protein 4B
ILMN_3226392	8.43e-51	2.40e-52	17.5197888	108.259166	6.63e-01
ILMN_1747857	9.20e-51	2.62e-52	17.5112014	108.171146	6.93e-01	SMARCE1	SWI/SNF related, matrix associated, actin dependent regulator of chromatin, subfamily e, member 1
ILMN_1773117	9.21e-51	2.62e-52	17.5110409	108.169501	8.31e-01	BCOR	BCL6 corepressor
ILMN_1766925	9.75e-51	2.78e-52	17.50543	108.111994	4.63e-01	CDH13	cadherin 13
ILMN_1683250	1.02e-50	2.90e-52	17.5010822	108.067434	8.66e-01
ILMN_1704713	1.04e-50	2.96e-52	17.4992834	108.049	4.50e-01	CSNK1G1	casein kinase 1 gamma 1
ILMN_1711166	1.04e-50	2.96e-52	17.4991163	108.047287	4.13e-01	WRAP73	WD repeat containing, antisense to TP73
ILMN_1723969	1.09e-50	3.12e-52	17.4941744	107.996643	1.09	PLCB1	phospholipase C beta 1
ILMN_1679978	1.09e-50	3.13e-52	17.4937948	107.992752	3.61e-01	RCC1L	RCC1 like
ILMN_1670948	1.11e-50	3.19e-52	17.4921008	107.975393	5.67e-01	TSR2	TSR2, ribosome maturation factor
ILMN_1699015	1.17e-50	3.35e-52	17.4871398	107.924556	9.46e-01	H3F3A	H3 histone, family 3A
ILMN_3208233	1.17e-50	3.36e-52	17.4868312	107.921393	6.17e-01
ILMN_1656904	1.20e-50	3.44e-52	17.4846858	107.89941	6.82e-01	SLC1A4	solute carrier family 1 member 4
ILMN_1813236	1.25e-50	3.59e-52	17.4804056	107.855552	6.95e-01	C6orf136	chromosome 6 open reading frame 136
ILMN_2222074	1.29e-50	3.72e-52	17.4770967	107.821648	8.10e-01	PTPN12	protein tyrosine phosphatase, non-receptor type 12
ILMN_2109526	1.31e-50	3.75e-52	17.4761909	107.812367	3.51e-01
ILMN_1662618	1.31e-50	3.75e-52	17.4761451	107.811897	1.03	SQSTM1	sequestosome 1
ILMN_1792314	1.32e-50	3.80e-52	17.4749604	107.799759	7.07e-01	ACTR1A	ARP1 actin-related protein 1 homolog A, centractin alpha
ILMN_1758831	1.35e-50	3.88e-52	17.4729968	107.77964	6.79e-01	RNF31	ring finger protein 31
ILMN_2127842	1.44e-50	4.15e-52	-17.4663415	107.711455	-1.67	HBA2	hemoglobin subunit alpha 2
ILMN_1815878	1.50e-50	4.34e-52	17.462138	107.66839	7.94e-01	LAMTOR1	late endosomal/lysosomal adaptor, MAPK and MTOR activator 1
ILMN_1664098	1.53e-50	4.40e-52	17.4606121	107.652758	6.72e-01	FASTK	Fas activated serine/threonine kinase
ILMN_2044832	1.56e-50	4.49e-52	17.4586357	107.632511	7.25e-01	NOP56	NOP56 ribonucleoprotein
ILMN_1763409	1.60e-50	4.62e-52	17.4558966	107.604452	3.74e-01	LRRC8D	leucine rich repeat containing 8 family member D
ILMN_1784467	1.63e-50	4.71e-52	17.4540642	107.585681	7.31e-01	NUP210	nucleoporin 210
ILMN_1727055	1.64e-50	4.74e-52	17.453397	107.578846	8.92e-01	PARPBP	PARP1 binding protein
ILMN_1719656	1.72e-50	4.98e-52	17.4486898	107.530627	6.25e-01	MRPL38	mitochondrial ribosomal protein L38
ILMN_1676745	1.98e-50	5.73e-52	17.4349304	107.389696	7.06e-01
ILMN_1746704	1.98e-50	5.74e-52	17.4349141	107.389529	8.23e-01	TRIM8	tripartite motif containing 8
ILMN_1745415	1.98e-50	5.76e-52	17.434546	107.385759	7.10e-01	BBX	BBX, HMG-box containing
ILMN_1770892	2.00e-50	5.81e-52	17.4335837	107.375904	6.53e-01	YY1	YY1 transcription factor
ILMN_1763723	2.01e-50	5.85e-52	17.4329277	107.369186	7.77e-01	PTDSS2	phosphatidylserine synthase 2
ILMN_1657864	2.02e-50	5.87e-52	17.4326757	107.366604	4.18e-01	TMUB2	transmembrane and ubiquitin like domain containing 2
ILMN_2056760	2.04e-50	5.93e-52	17.4316024	107.355612	6.33e-01	MKRN2	makorin ring finger protein 2
ILMN_2151488	2.12e-50	6.19e-52	17.4275625	107.314239	6.25e-01	RMI1	RecQ mediated genome instability 1
ILMN_3248443	2.13e-50	6.22e-52	17.4269785	107.308257	1.22	SNHG6	small nucleolar RNA host gene 6
ILMN_1733991	2.20e-50	6.43e-52	17.4237828	107.27553	5.70e-01	UBL7	ubiquitin like 7
ILMN_1759743	2.27e-50	6.63e-52	17.4208186	107.245176	6.96e-01	SLC38A10	solute carrier family 38 member 10
ILMN_1673649	2.28e-50	6.67e-52	17.4202714	107.239572	6.99e-01	HYOU1	hypoxia up-regulated 1
ILMN_1758823	2.29e-50	6.69e-52	17.419972	107.236506	7.45e-01	SMARCB1	SWI/SNF related, matrix associated, actin dependent regulator of chromatin, subfamily b, member 1
ILMN_1670535	2.29e-50	6.69e-52	-17.4198793	107.235557	-1.04	NDRG2	NDRG family member 2
ILMN_2380163	2.33e-50	6.84e-52	17.4178244	107.214514	1.06	PTPRF	protein tyrosine phosphatase, receptor type F
ILMN_1654268	2.42e-50	7.10e-52	17.4141507	107.176896	7.03e-01	HMGB2	high mobility group box 2
ILMN_1695334	2.47e-50	7.25e-52	17.4121237	107.15614	7.56e-01	PYGO2	pygopus family PHD finger 2
ILMN_1737157	2.48e-50	7.29e-52	17.4116282	107.151067	1.12	GRAMD1A	GRAM domain containing 1A
ILMN_1769155	2.50e-50	7.36e-52	-17.410711	107.141675	-3.05	CYP2C8	cytochrome P450 family 2 subfamily C member 8
ILMN_1779886	2.53e-50	7.45e-52	17.4095308	107.12959	7.63e-01	TBC1D14	TBC1 domain family member 14
ILMN_1769032	2.61e-50	7.67e-52	-17.4066266	107.099854	-8.83e-01	GLYATL1	glycine-N-acyltransferase like 1
ILMN_2078334	2.82e-50	8.31e-52	17.3988724	107.020463	5.47e-01	CNOT10	CCR4-NOT transcription complex subunit 10
ILMN_1814122	2.85e-50	8.39e-52	17.3979617	107.011139	8.53e-01	MDC1	mediator of DNA damage checkpoint 1
ILMN_1789638	2.87e-50	8.45e-52	-17.3971974	107.003313	-7.18e-01	MFSD2A	major facilitator superfamily domain containing 2A
ILMN_1795876	2.89e-50	8.51e-52	17.3965259	106.996439	7.95e-01	GPS1	G protein pathway suppressor 1
ILMN_1808792	2.91e-50	8.60e-52	17.3955664	106.986616	5.26e-01	ALKBH6	alkB homolog 6
ILMN_1779706	2.97e-50	8.77e-52	17.3935713	106.96619	1.04	TP53BP2	tumor protein p53 binding protein 2
ILMN_1775036	2.97e-50	8.77e-52	17.3935695	106.966171	5.36e-01	SEC22A	SEC22 homolog A, vesicle trafficking protein
ILMN_1732516	3.03e-50	8.97e-52	17.3914343	106.944313	5.51e-01	KNTC1	kinetochore associated 1
ILMN_2335718	3.04e-50	9.00e-52	17.3911129	106.941022	7.53e-01	HNRNPAB	heterogeneous nuclear ribonucleoprotein A/B
ILMN_1741942	3.19e-50	9.46e-52	17.3862043	106.890772	6.21e-01	STX16	syntaxin 16
ILMN_3253456	3.42e-50	1.01e-51	17.3795621	106.82278	8.03e-01	FNDC3B	fibronectin type III domain containing 3B
ILMN_1804327	3.51e-50	1.04e-51	17.3768382	106.794898	7.22e-01	NAP1L4	nucleosome assembly protein 1 like 4
ILMN_1746426	3.55e-50	1.05e-51	17.3757536	106.783796	4.84e-01	TOMM70	translocase of outer mitochondrial membrane 70
ILMN_1682095	3.57e-50	1.06e-51	17.3751316	106.777429	6.79e-01	RCOR3	REST corepressor 3
ILMN_1720053	3.64e-50	1.08e-51	17.3731003	106.756637	4.82e-01	ZFAND3	zinc finger AN1-type containing 3
ILMN_2402798	3.89e-50	1.16e-51	17.366618	106.69029	6.24e-01	AP2M1	adaptor related protein complex 2 mu 1 subunit
ILMN_1690125	4.17e-50	1.24e-51	17.359797	106.62048	7.67e-01	PDLIM7	PDZ and LIM domain 7
ILMN_1770084	4.38e-50	1.30e-51	17.3549384	106.570759	9.87e-01	TACC1	transforming acidic coiled-coil containing protein 1
ILMN_1776777	4.38e-50	1.31e-51	17.3548948	106.570313	1.03	ADAR	adenosine deaminase, RNA specific
ILMN_1700690	4.41e-50	1.32e-51	17.3540512	106.561679	1.04	VAT1	vesicle amine transport 1
ILMN_3300744	4.45e-50	1.33e-51	17.3532506	106.553487	7.10e-01
ILMN_1761259	4.45e-50	1.33e-51	17.3530062	106.550986	5.03e-01	EXT2	exostosin glycosyltransferase 2
ILMN_1792305	4.46e-50	1.33e-51	17.3527235	106.548093	6.40e-01	ZNF318	zinc finger protein 318
ILMN_1747504	4.66e-50	1.39e-51	17.3485242	106.505121	7.21e-01	AHCTF1	AT-hook containing transcription factor 1
ILMN_1783728	4.73e-50	1.42e-51	17.3469157	106.488661	7.87e-01	TBRG4	transforming growth factor beta regulator 4
ILMN_1668374	5.38e-50	1.61e-51	17.3343191	106.359771	8.29e-01	ITGB5	integrin subunit beta 5
ILMN_1716730	5.77e-50	1.73e-51	17.3275187	106.290197	8.20e-01	BOD1	biorientation of chromosomes in cell division 1
ILMN_1785926	5.77e-50	1.73e-51	17.3274783	106.289783	5.96e-01	ZNF621	zinc finger protein 621
ILMN_2352121	6.34e-50	1.90e-51	17.3181827	106.194687	8.23e-01	NT5C3A	5'-nucleotidase, cytosolic IIIA
ILMN_1751051	6.44e-50	1.94e-51	17.3165138	106.177615	5.11e-01	C7orf25	chromosome 7 open reading frame 25
ILMN_1812688	6.56e-50	1.97e-51	17.3146715	106.158768	7.59e-01	SLC35F6	solute carrier family 35 member F6
ILMN_3210917	6.65e-50	2.00e-51	17.3132584	106.144314	7.93e-01
ILMN_1809537	6.75e-50	2.03e-51	-17.3118092	106.12949	-7.24e-01	MASP1	mannan binding lectin serine peptidase 1
ILMN_1785177	6.80e-50	2.05e-51	17.3109927	106.121138	5.22e-01	DNAJC14	DnaJ heat shock protein family (Hsp40) member C14
ILMN_1705213	6.88e-50	2.08e-51	17.3097595	106.108523	7.50e-01	TMBIM1	transmembrane BAX inhibitor motif containing 1
ILMN_1795419	6.98e-50	2.11e-51	17.3083589	106.094197	5.88e-01	CNPPD1	cyclin Pas1/PHO80 domain containing 1
ILMN_1701331	7.28e-50	2.20e-51	17.3040988	106.050623	9.85e-01	UBE2M	ubiquitin conjugating enzyme E2 M
ILMN_1732772	7.33e-50	2.22e-51	17.3033591	106.043057	5.58e-01	PPME1	protein phosphatase methylesterase 1
ILMN_1711383	7.66e-50	2.32e-51	17.2990848	105.99934	8.43e-01	STK4	serine/threonine kinase 4
ILMN_1708858	7.98e-50	2.42e-51	17.2949767	105.957324	6.08e-01	CSNK1E	casein kinase 1 epsilon
ILMN_1723235	8.15e-50	2.47e-51	17.2929426	105.936521	5.76e-01	DUS3L	dihydrouridine synthase 3 like
ILMN_1787808	8.25e-50	2.50e-51	17.2916256	105.923053	4.59e-01	CEP63	centrosomal protein 63
ILMN_1708101	8.25e-50	2.50e-51	17.2915762	105.922547	6.33e-01	LMNB2	lamin B2
ILMN_1754553	8.36e-50	2.54e-51	17.2901199	105.907655	4.48e-01	MED19	mediator complex subunit 19
ILMN_1796177	8.36e-50	2.54e-51	17.2900779	105.907225	9.55e-01	GIPC1	GIPC PDZ domain containing family member 1
ILMN_1799969	9.05e-50	2.75e-51	17.282371	105.828411	6.94e-01	SNAPIN	SNAP associated protein
ILMN_2198893	9.44e-50	2.87e-51	17.2781863	105.78562	8.95e-01	LOC407835	mitogen-activated protein kinase kinase 2 pseudogene
ILMN_1796589	9.44e-50	2.87e-51	17.2780795	105.784528	7.01e-01	TRIP13	thyroid hormone receptor interactor 13
ILMN_1789775	9.50e-50	2.89e-51	17.2774411	105.778	5.95e-01
ILMN_2130838	9.69e-50	2.95e-51	17.2753698	105.75682	4.94e-01	UTP11	UTP11, small subunit processome component homolog (S. cerevisiae)
ILMN_2329958	1.01e-49	3.08e-51	17.2712705	105.714905	4.03e-01	ABI1	abl interactor 1
ILMN_1670134	1.03e-49	3.14e-51	17.2693609	105.695381	1.76	FADS1	fatty acid desaturase 1
ILMN_2393573	1.05e-49	3.22e-51	17.2669371	105.670599	4.46e-01	RASSF1	Ras association domain family member 1
ILMN_1787345	1.09e-49	3.33e-51	17.2636986	105.637488	1.10	FKBP11	FK506 binding protein 11
ILMN_1682783	1.17e-49	3.59e-51	17.2564596	105.56348	1.13	TUG1	taurine up-regulated 1 (non-protein coding)
ILMN_1760320	1.18e-49	3.61e-51	17.2558731	105.557484	7.27e-01	GNB1	G protein subunit beta 1
ILMN_2415235	1.23e-49	3.75e-51	17.2520835	105.518744	1.18	CSNK1E	casein kinase 1 epsilon
ILMN_1800225	1.34e-49	4.10e-51	17.2434758	105.430755	1.02	PPARG	peroxisome proliferator activated receptor gamma
ILMN_1651628	1.38e-49	4.24e-51	17.2401857	105.397125	6.43e-01	EXOC6	exocyst complex component 6
ILMN_1705116	1.42e-49	4.37e-51	17.2372688	105.367311	9.40e-01	SLC22A23	solute carrier family 22 member 23
ILMN_1658926	1.47e-49	4.50e-51	17.2342558	105.336515	7.47e-01	NOTCH3	notch 3
ILMN_2341815	1.51e-49	4.63e-51	17.2316858	105.310249	8.48e-01	TFG	TRK-fused gene
ILMN_2072296	1.53e-49	4.71e-51	17.2300013	105.293033	1.15	CKS2	CDC28 protein kinase regulatory subunit 2
ILMN_2347145	1.54e-49	4.75e-51	-17.2291813	105.284652	-2.40	DCN	decorin
ILMN_1792825	1.62e-49	4.97e-51	17.2246062	105.237895	6.03e-01	ARIH2	ariadne RBR E3 ubiquitin protein ligase 2
ILMN_1755383	1.71e-49	5.25e-51	17.2192506	105.183164	1.23	LRRC1	leucine rich repeat containing 1
ILMN_2082244	1.76e-49	5.43e-51	17.2161128	105.1511	4.70e-01	FOXK1	forkhead box K1
ILMN_2401057	1.77e-49	5.45e-51	17.215666	105.146534	6.07e-01	CANX	calnexin
ILMN_1810467	1.83e-49	5.64e-51	17.2122693	105.111826	9.81e-01	PPP2R1A	protein phosphatase 2 scaffold subunit Aalpha
ILMN_1805474	1.91e-49	5.89e-51	17.2080763	105.068981	1.00	C1orf131	chromosome 1 open reading frame 131
ILMN_1742432	2.01e-49	6.21e-51	17.2029386	105.016487	8.01e-01	NELFB	negative elongation factor complex member B
ILMN_1781942	2.02e-49	6.24e-51	17.202541	105.012424	6.28e-01	HMMR	hyaluronan mediated motility receptor
ILMN_1758728	2.11e-49	6.55e-51	17.1978182	104.964171	7.79e-01	FANCG	Fanconi anemia complementation group G
ILMN_1738552	2.14e-49	6.61e-51	17.1968088	104.953859	8.79e-01	SLC1A3	solute carrier family 1 member 3
ILMN_1810228	2.19e-49	6.80e-51	17.1941716	104.926916	6.50e-01	TTF2	transcription termination factor 2
ILMN_2180352	2.21e-49	6.86e-51	17.1933261	104.918279	7.72e-01	DIP2B	disco interacting protein 2 homolog B
ILMN_1657483	2.22e-49	6.90e-51	17.1926344	104.911212	6.49e-01	SEC23B	Sec23 homolog B, coat complex II component
ILMN_1810992	2.32e-49	7.22e-51	17.1882766	104.866693	4.63e-01	CAD	carbamoyl-phosphate synthetase 2, aspartate transcarbamylase, and dihydroorotase
ILMN_1757781	2.33e-49	7.25e-51	17.1877985	104.861809	6.13e-01	SAP30L	SAP30 like
ILMN_2364928	2.41e-49	7.49e-51	17.184706	104.830218	4.71e-01	NECAB3	N-terminal EF-hand calcium binding protein 3
ILMN_1663489	2.44e-49	7.59e-51	17.1833508	104.816375	5.66e-01	UBR2	ubiquitin protein ligase E3 component n-recognin 2
ILMN_1792078	2.49e-49	7.76e-51	17.1812113	104.794519	5.13e-01	RNF114	ring finger protein 114
ILMN_2312732	2.53e-49	7.88e-51	17.1796819	104.778897	3.66e-01	DPP8	dipeptidyl peptidase 8
ILMN_2087702	2.71e-49	8.45e-51	17.1729485	104.710121	8.34e-01	MYH9	myosin, heavy chain 9, non-muscle
ILMN_1821176	3.03e-49	9.47e-51	-17.161845	104.596718	-9.18e-01	RNF125	ring finger protein 125
ILMN_1809027	3.08e-49	9.61e-51	17.1603503	104.581453	7.28e-01	ATP5SL	ATP5S like
ILMN_2407314	3.10e-49	9.69e-51	-17.1595553	104.573334	-1.08	CYP26A1	cytochrome P450 family 26 subfamily A member 1
ILMN_1741801	3.18e-49	9.94e-51	17.1571103	104.548365	5.06e-01	CDC7	cell division cycle 7
ILMN_1686254	3.22e-49	1.01e-50	17.1557211	104.534178	9.15e-01	FAM127B	family with sequence similarity 127 member B
ILMN_1795778	3.52e-49	1.10e-50	17.1470102	104.445227	8.67e-01	P4HA2	prolyl 4-hydroxylase subunit alpha 2
ILMN_2152131	3.55e-49	1.11e-50	17.1461285	104.436224	6.81e-01	ACTB	actin beta
ILMN_1651850	3.72e-49	1.17e-50	17.1414216	104.388164	3.60e-01	RPS16	ribosomal protein S16
ILMN_1746090	4.25e-49	1.33e-50	17.1284318	104.255543	1.03	STT3A	STT3A, catalytic subunit of the oligosaccharyltransferase complex
ILMN_1678841	4.34e-49	1.36e-50	17.1262186	104.232949	2.12	UBD	ubiquitin D
ILMN_1800543	4.47e-49	1.40e-50	17.1234526	104.204712	5.96e-01	SCFD1	sec1 family domain containing 1
ILMN_1698605	4.60e-49	1.45e-50	17.1205147	104.174721	5.76e-01	TMEM43	transmembrane protein 43
ILMN_1716359	4.71e-49	1.48e-50	-17.1180208	104.149265	-9.08e-01	SLC19A3	solute carrier family 19 member 3
ILMN_1761797	4.79e-49	1.51e-50	17.1164756	104.133491	1.30	CSTB	cystatin B
ILMN_1796755	4.79e-49	1.51e-50	17.1162655	104.131347	6.04e-01	ITGB5	integrin subunit beta 5
ILMN_2395932	4.87e-49	1.54e-50	17.1146133	104.114482	6.12e-01	UNC45A	unc-45 myosin chaperone A
ILMN_1787266	4.88e-49	1.54e-50	17.1144963	104.113288	3.86	SPINK1	serine peptidase inhibitor, Kazal type 1
ILMN_1664016	4.96e-49	1.57e-50	17.1126555	104.094498	8.72e-01	ARHGEF18	Rho/Rac guanine nucleotide exchange factor 18
ILMN_1748578	5.09e-49	1.61e-50	17.1100765	104.068175	9.26e-01	RAD21	RAD21 cohesin complex component
ILMN_1667839	5.15e-49	1.63e-50	17.1088816	104.055979	5.55e-01
ILMN_1662905	5.18e-49	1.64e-50	17.1082854	104.049894	1.08	NME1-NME2	NME1-NME2 readthrough
ILMN_1813766	5.54e-49	1.75e-50	-17.1016898	103.982578	-1.22	RCL1	RNA terminal phosphate cyclase like 1
ILMN_1795104	5.63e-49	1.78e-50	-17.1000839	103.966188	-9.35e-01	ACADS	acyl-CoA dehydrogenase, C-2 to C-3 short chain
ILMN_1786470	6.40e-49	2.03e-50	17.087516	103.837933	4.94e-01	C1orf74	chromosome 1 open reading frame 74
ILMN_1722186	6.49e-49	2.06e-50	17.0860368	103.82284	4.32e-01	NDUFAF7	NADH:ubiquinone oxidoreductase complex assembly factor 7
ILMN_1743103	7.12e-49	2.26e-50	17.0769471	103.730092	9.88e-01	SH3PXD2A	SH3 and PX domains 2A
ILMN_1659727	7.12e-49	2.26e-50	17.0769139	103.729754	6.10e-01
ILMN_1768449	7.15e-49	2.27e-50	17.0763446	103.723945	7.72e-01	PRPSAP1	phosphoribosyl pyrophosphate synthetase associated protein 1
ILMN_1705746	7.22e-49	2.30e-50	17.0753909	103.714215	3.65e-01	LSG1	large 60S subunit nuclear export GTPase 1
ILMN_1751400	7.24e-49	2.31e-50	-17.0750039	103.710267	-1.44	SKAP1	src kinase associated phosphoprotein 1
ILMN_1699496	7.32e-49	2.33e-50	17.0739688	103.699705	9.73e-01	PHF21A	PHD finger protein 21A
ILMN_2205245	7.36e-49	2.34e-50	17.0733546	103.693439	8.47e-01	GPN2	GPN-loop GTPase 2
ILMN_2376289	7.46e-49	2.38e-50	17.0719471	103.679079	5.61e-01	DBNL	drebrin like
ILMN_3240247	8.57e-49	2.73e-50	17.0583819	103.540692	6.02e-01	NOP10	NOP10 ribonucleoprotein
ILMN_1651819	8.62e-49	2.75e-50	17.0577387	103.534131	6.70e-01	GALNT11	polypeptide N-acetylgalactosaminyltransferase 11
ILMN_1790951	8.75e-49	2.80e-50	17.0561392	103.517815	8.35e-01	KXD1	KxDL motif containing 1
ILMN_1716821	1.02e-48	3.26e-50	17.0411214	103.364638	6.16e-01	GORASP1	golgi reassembly stacking protein 1
ILMN_2241775	1.05e-48	3.35e-50	17.0386264	103.339192	8.96e-01	TROVE2	TROVE domain family member 2
ILMN_1670420	1.05e-48	3.35e-50	17.0384561	103.337455	6.34e-01	METAP2	methionyl aminopeptidase 2
ILMN_2395043	1.06e-48	3.38e-50	17.037495	103.327653	1.15
ILMN_1777220	1.17e-48	3.74e-50	17.0277441	103.228215	6.74e-01	VCP	valosin containing protein
ILMN_2216157	1.23e-48	3.93e-50	17.0227908	103.177707	7.14e-01	GNA12	G protein subunit alpha 12
ILMN_3199916	1.24e-48	3.99e-50	17.021439	103.163923	6.28e-01
ILMN_1753805	1.26e-48	4.04e-50	17.0202482	103.151781	3.52e-01	PRKD2	protein kinase D2
ILMN_1657234	1.35e-48	4.33e-50	17.0133626	103.081575	2.54	CCL20	C-C motif chemokine ligand 20
ILMN_1735093	1.43e-48	4.60e-50	17.0075478	103.022293	8.34e-01	TIMELESS	timeless circadian clock
ILMN_1666399	1.48e-48	4.76e-50	17.0042408	102.988579	7.45e-01	RING1	ring finger protein 1
ILMN_1810423	1.48e-48	4.77e-50	17.0040069	102.986194	7.58e-01	RPP40	ribonuclease P/MRP subunit p40
ILMN_1813389	1.51e-48	4.86e-50	17.0021614	102.967381	5.77e-01	MRPS7	mitochondrial ribosomal protein S7
ILMN_1791328	1.66e-48	5.34e-50	16.9929737	102.873724	9.42e-01	STK39	serine/threonine kinase 39
ILMN_2200636	1.67e-48	5.40e-50	16.9918591	102.862363	8.75e-01	KANSL1	KAT8 regulatory NSL complex subunit 1
ILMN_1682316	1.68e-48	5.44e-50	16.991179	102.855431	6.02e-01	TRIM33	tripartite motif containing 33
ILMN_2051373	1.70e-48	5.50e-50	16.9900223	102.843641	9.80e-01	NEK2	NIMA related kinase 2
ILMN_1751431	1.74e-48	5.62e-50	16.9878946	102.821953	5.56e-01	PYM1	PYM homolog 1, exon junction complex associated factor
ILMN_1801869	1.76e-48	5.68e-50	16.9869527	102.812353	5.75e-01	WDR75	WD repeat domain 75
ILMN_1726516	1.90e-48	6.15e-50	16.9791182	102.732504	1.21	SCRIB	scribbled planar cell polarity protein
ILMN_3224868	1.94e-48	6.27e-50	16.977204	102.712995	6.50e-01
ILMN_2141790	1.95e-48	6.34e-50	16.9762447	102.703219	9.29e-01	HYOU1	hypoxia up-regulated 1
ILMN_1750658	2.08e-48	6.75e-50	16.9700079	102.639661	6.91e-01	HAX1	HCLS1 associated protein X-1
ILMN_1764723	2.23e-48	7.25e-50	16.9631204	102.569478	3.48e-01	SH3PXD2B	SH3 and PX domains 2B
ILMN_1687359	2.33e-48	7.56e-50	16.9589275	102.526754	6.76e-01	MRPS23	mitochondrial ribosomal protein S23
ILMN_2079803	2.48e-48	8.04e-50	16.9529058	102.465401	6.67e-01	LSM14A	LSM14A, mRNA processing body assembly factor
ILMN_1814113	2.49e-48	8.10e-50	16.9522122	102.458335	6.32e-01	ZFR	zinc finger RNA binding protein
ILMN_1679476	2.49e-48	8.12e-50	16.9520211	102.456387	7.29e-01	GART	phosphoribosylglycinamide formyltransferase, phosphoribosylglycinamide synthetase, phosphoribosylaminoimidazole synthetase
ILMN_2139816	2.61e-48	8.49e-50	16.9476371	102.411723	6.62e-01	GPSM2	G-protein signaling modulator 2
ILMN_1729980	2.83e-48	9.21e-50	16.9397185	102.331055	7.20e-01	RNF216	ring finger protein 216
ILMN_1789005	2.94e-48	9.57e-50	16.9359159	102.29232	7.38e-01
ILMN_1753467	2.96e-48	9.65e-50	16.9351343	102.284358	6.67e-01	SAMD4B	sterile alpha motif domain containing 4B
ILMN_1676002	3.07e-48	1.00e-49	16.9312608	102.244903	6.71e-01	QRICH1	glutamine rich 1
ILMN_3237507	3.10e-48	1.01e-49	16.9304244	102.236383	6.25e-01	ATXN7L3B	ataxin 7 like 3B
ILMN_2361603	3.19e-48	1.04e-49	-16.9275283	102.206885	-1.15	NDRG2	NDRG family member 2
ILMN_1810680	3.27e-48	1.07e-49	16.9249721	102.18085	5.08e-01	BOLA2	bolA family member 2
ILMN_1666453	3.60e-48	1.18e-49	16.9155916	102.085315	7.18e-01	STK3	serine/threonine kinase 3
ILMN_2339863	3.70e-48	1.21e-49	16.9128225	102.057115	8.30e-01	VPS28	VPS28, ESCRT-I subunit
ILMN_1691760	3.85e-48	1.26e-49	16.9088213	102.01637	7.43e-01	FAM45A	family with sequence similarity 45 member A
ILMN_1710606	3.97e-48	1.30e-49	-16.9059131	101.986757	-1.90	C8A	complement component 8 alpha subunit
ILMN_1693004	3.97e-48	1.30e-49	16.905753	101.985126	6.77e-01	SOGA1	suppressor of glucose, autophagy associated 1
ILMN_2133675	4.07e-48	1.34e-49	16.9032178	101.959311	8.84e-01	SGSH	N-sulfoglucosamine sulfohydrolase
ILMN_3226214	4.13e-48	1.36e-49	16.9018098	101.944975	1.08
ILMN_2351930	4.46e-48	1.47e-49	16.8942091	101.867587	4.57e-01	TRIM33	tripartite motif containing 33
ILMN_1665737	4.71e-48	1.55e-49	16.8887938	101.812454	4.07e-01	UFD1L	ubiquitin fusion degradation 1 like (yeast)
ILMN_2137066	5.00e-48	1.65e-49	16.8829022	101.752476	6.43e-01	ZNF7	zinc finger protein 7
ILMN_1740927	5.30e-48	1.74e-49	16.8771967	101.694398	5.08e-01	LYRM4	LYR motif containing 4
ILMN_2383693	5.56e-48	1.83e-49	16.8723517	101.645081	8.82e-01	UPF2	UPF2 regulator of nonsense transcripts homolog (yeast)
ILMN_1723871	5.58e-48	1.84e-49	16.8720026	101.641528	8.06e-01	OTUB1	OTU deubiquitinase, ubiquitin aldehyde binding 1
ILMN_1804051	5.58e-48	1.84e-49	16.871777	101.639231	6.00e-01	SNX8	sorting nexin 8
ILMN_2356895	5.58e-48	1.84e-49	16.8717536	101.638994	5.52e-01	MRPL42	mitochondrial ribosomal protein L42
ILMN_2179837	5.67e-48	1.87e-49	16.870219	101.623373	9.12e-01	BANF1	barrier to autointegration factor 1
ILMN_1789384	5.74e-48	1.90e-49	16.8690077	101.611045	3.72e-01	QSOX2	quiescin sulfhydryl oxidase 2
ILMN_1789419	5.87e-48	1.94e-49	16.8666079	101.58662	4.72e-01	EXOC3	exocyst complex component 3
ILMN_1682165	6.45e-48	2.13e-49	16.8574479	101.493396	8.72e-01	NT5C2	5'-nucleotidase, cytosolic II
ILMN_1808821	6.54e-48	2.17e-49	16.8560294	101.478961	5.22e-01	COMMD9	COMM domain containing 9
ILMN_2116127	6.57e-48	2.18e-49	16.8555228	101.473805	5.22e-01	NPEPPS	aminopeptidase puromycin sensitive
ILMN_1804248	6.82e-48	2.26e-49	16.8516938	101.434841	1.12	FDPS	farnesyl diphosphate synthase
ILMN_1769473	7.10e-48	2.36e-49	16.8477673	101.394886	6.52e-01	SETD2	SET domain containing 2
ILMN_1694504	7.65e-48	2.54e-49	16.8404121	101.320046	6.75e-01	RNF220	ring finger protein 220
ILMN_1759023	7.86e-48	2.61e-49	16.8376509	101.291953	1.05	WFS1	wolframin ER transmembrane glycoprotein
ILMN_1781454	7.86e-48	2.61e-49	16.8376157	101.291594	6.95e-01	RAE1	ribonucleic acid export 1
ILMN_1756071	7.93e-48	2.64e-49	16.836645	101.281719	1.21	MFGE8	milk fat globule-EGF factor 8 protein
ILMN_1704353	8.01e-48	2.67e-49	16.8355899	101.270984	9.33e-01	IGSF3	immunoglobulin superfamily member 3
ILMN_1656316	8.08e-48	2.69e-49	16.8346659	101.261584	7.60e-01	ZMYM3	zinc finger MYM-type containing 3
ILMN_2083559	9.25e-48	3.09e-49	16.8213733	101.126358	2.97e-01	AP5Z1	adaptor related protein complex 5 zeta 1 subunit
ILMN_1726990	9.65e-48	3.22e-49	16.8171973	101.08388	6.06e-01	DXO	decapping exoribonuclease
ILMN_1676600	1.08e-47	3.62e-49	16.8058536	100.968503	8.75e-01	SEC24C	SEC24 homolog C, COPII coat complex component
ILMN_1657968	1.10e-47	3.68e-49	16.8041674	100.951355	6.57e-01	MAP2K2	mitogen-activated protein kinase kinase 2
ILMN_1767831	1.11e-47	3.70e-49	-16.8036853	100.946451	-2.57	C9	complement component 9
ILMN_3272500	1.19e-47	3.97e-49	16.7967805	100.876234	8.95e-01	IFI27L1	interferon alpha inducible protein 27 like 1
ILMN_1790978	1.24e-47	4.13e-49	16.7927125	100.834866	5.38e-01	ATG7	autophagy related 7
ILMN_1662587	1.26e-47	4.22e-49	-16.7906503	100.813897	-1.08	PNPLA7	patatin like phospholipase domain containing 7
ILMN_3287493	1.27e-47	4.25e-49	16.7901311	100.808618	8.38e-01
ILMN_1760280	1.28e-47	4.28e-49	16.789247	100.799628	7.65e-01	NXT1	nuclear transport factor 2 like export factor 1
ILMN_1876924	1.29e-47	4.31e-49	16.7885954	100.793003	6.15e-01	WNK1	WNK lysine deficient protein kinase 1
ILMN_1734138	1.31e-47	4.41e-49	16.7864198	100.770881	5.62e-01	TATDN2	TatD DNase domain containing 2
ILMN_1714809	1.35e-47	4.55e-49	16.7834332	100.740515	5.93e-01	RPIA	ribose 5-phosphate isomerase A
ILMN_1812441	1.37e-47	4.59e-49	16.7824093	100.730104	4.66e-01	FAM222B	family with sequence similarity 222 member B
ILMN_1655177	1.37e-47	4.61e-49	16.7821563	100.727533	7.28e-01
ILMN_1685916	1.41e-47	4.75e-49	16.7790949	100.696407	5.57e-01	KIF2C	kinesin family member 2C
ILMN_1768870	1.41e-47	4.76e-49	16.7788966	100.694391	8.30e-01	CAPZA2	capping actin protein of muscle Z-line alpha subunit 2
ILMN_1740819	1.45e-47	4.89e-49	16.7763237	100.668233	7.09e-01	STARD7	StAR related lipid transfer domain containing 7
ILMN_1750079	1.52e-47	5.12e-49	16.7718149	100.622396	6.63e-01	PURB	purine rich element binding protein B
ILMN_2412860	1.55e-47	5.23e-49	16.7697315	100.601217	6.50e-01	MCM4	minichromosome maintenance complex component 4
ILMN_1743097	1.56e-47	5.25e-49	16.7692759	100.596585	7.80e-01	XRCC6	X-ray repair cross complementing 6
ILMN_1697777	1.58e-47	5.34e-49	16.7676691	100.580251	8.32e-01	TSTA3	tissue specific transplantation antigen P35B
ILMN_1713249	1.60e-47	5.41e-49	16.7664609	100.567969	3.63e-01	PHF19	PHD finger protein 19
ILMN_1770742	1.65e-47	5.58e-49	16.7633136	100.535977	6.98e-01	TMEM55B	transmembrane protein 55B
ILMN_3236928	1.73e-47	5.86e-49	16.7585874	100.487937	6.62e-01	LAMTOR2	late endosomal/lysosomal adaptor, MAPK and MTOR activator 2
ILMN_1683082	1.76e-47	5.97e-49	16.7566936	100.468689	5.34e-01	RPUSD1	RNA pseudouridylate synthase domain containing 1
ILMN_1772521	1.79e-47	6.06e-49	16.7552415	100.45393	5.18e-01	MTHFD1L	methylenetetrahydrofolate dehydrogenase (NADP+ dependent) 1-like
ILMN_3177271	1.88e-47	6.37e-49	16.7503583	100.404299	6.21e-01
ILMN_1872404	1.88e-47	6.39e-49	16.7500755	100.401425	4.89e-01	CCDC50	coiled-coil domain containing 50
ILMN_1797318	1.96e-47	6.66e-49	16.7460047	100.360055	5.70e-01	HSPA14	heat shock protein family A (Hsp70) member 14
ILMN_1757467	2.00e-47	6.78e-49	16.7442108	100.341824	1.05	H1F0	H1 histone family member 0
ILMN_2370365	2.04e-47	6.93e-49	16.7420992	100.320365	8.34e-01	RFC4	replication factor C subunit 4
ILMN_2362549	2.24e-47	7.61e-49	16.7329945	100.227849	6.47e-01	ZWINT	ZW10 interacting kinetochore protein
ILMN_2078389	2.51e-47	8.53e-49	16.7217131	100.113227	7.01e-01	SLC4A2	solute carrier family 4 member 2
ILMN_1663541	2.61e-47	8.88e-49	16.7178265	100.073742	7.77e-01	B4GALT7	beta-1,4-galactosyltransferase 7
ILMN_1772241	2.61e-47	8.88e-49	16.7178014	100.073487	1.10	SQLE	squalene epoxidase
ILMN_2120340	2.69e-47	9.17e-49	16.7146844	100.041822	4.94e-01	RUVBL2	RuvB like AAA ATPase 2
ILMN_1712400	2.83e-47	9.67e-49	16.7094567	99.988719	6.71e-01	SERPINB6	serpin family B member 6
ILMN_1685260	3.02e-47	1.03e-48	16.70299	99.923033	4.83e-01	DNM1L	dynamin 1 like
ILMN_1687107	3.08e-47	1.05e-48	16.7012227	99.905083	6.19e-01	RFWD3	ring finger and WD repeat domain 3
ILMN_1711270	3.26e-47	1.12e-48	16.6954608	99.846563	1.11	SUGP2	SURP and G-patch domain containing 2
ILMN_1798123	3.57e-47	1.22e-48	16.6864823	99.755382	4.15e-01	ELOVL1	ELOVL fatty acid elongase 1
ILMN_2177965	3.60e-47	1.23e-48	16.6856192	99.746618	6.50e-01	RPS19BP1	ribosomal protein S19 binding protein 1
ILMN_1679358	3.64e-47	1.25e-48	16.6844051	99.734289	4.87e-01	ZDHHC5	zinc finger DHHC-type containing 5
ILMN_1757956	3.75e-47	1.28e-48	16.6815748	99.705549	6.00e-01	PCGF1	polycomb group ring finger 1
ILMN_1704452	3.96e-47	1.36e-48	16.6761658	99.650627	8.79e-01	BCL9	B-cell CLL/lymphoma 9
ILMN_1671703	4.10e-47	1.41e-48	16.6726306	99.614732	1.32	ACTA2	actin, alpha 2, smooth muscle, aorta
ILMN_1793386	4.16e-47	1.43e-48	16.6711492	99.599693	4.50e-01	MED12	mediator complex subunit 12
ILMN_2041101	4.21e-47	1.45e-48	16.6699846	99.587868	1.40	ANXA2P1	annexin A2 pseudogene 1
ILMN_1682572	4.47e-47	1.54e-48	16.6639292	99.526392	8.63e-01	C2CD5	C2 calcium dependent domain containing 5
ILMN_1744508	4.48e-47	1.54e-48	16.6637695	99.524771	6.40e-01	FAM53C	family with sequence similarity 53 member C
ILMN_2316955	4.66e-47	1.60e-48	-16.6598831	99.485318	-1.60	SERPINA11	serpin family A member 11
ILMN_1688479	4.69e-47	1.62e-48	16.6590903	99.47727	9.93e-01	LRRC42	leucine rich repeat containing 42
ILMN_1743130	4.74e-47	1.63e-48	16.658051	99.466719	5.61e-01	PTGFRN	prostaglandin F2 receptor inhibitor
ILMN_1781149	4.82e-47	1.66e-48	-16.6562619	99.448559	-1.31	INMT	indolethylamine N-methyltransferase
ILMN_1768031	4.91e-47	1.69e-48	16.6544175	99.429837	5.35e-01	DEDD2	death effector domain containing 2
ILMN_2339705	4.96e-47	1.71e-48	16.6533021	99.418514	5.44e-01	MED8	mediator complex subunit 8
ILMN_1784364	5.11e-47	1.77e-48	-16.6503811	99.388865	-8.70e-01	STARD5	StAR related lipid transfer domain containing 5
ILMN_1694268	5.12e-47	1.77e-48	16.6502309	99.387341	8.81e-01	HES6	hes family bHLH transcription factor 6
ILMN_1688000	5.47e-47	1.89e-48	16.6436101	99.320142	6.66e-01	POLDIP3	DNA polymerase delta interacting protein 3
ILMN_1688749	5.74e-47	1.99e-48	16.6388472	99.271804	6.61e-01
ILMN_1671969	5.83e-47	2.02e-48	-16.6372441	99.255536	-1.17	UGP2	UDP-glucose pyrophosphorylase 2
ILMN_1661432	6.07e-47	2.10e-48	16.633205	99.214546	7.41e-01
ILMN_1739792	6.24e-47	2.16e-48	16.6304898	99.186993	7.09e-01	RHOG	ras homolog family member G
ILMN_1814966	6.24e-47	2.17e-48	16.6303683	99.18576	3.88e-01	PIAS3	protein inhibitor of activated STAT 3
ILMN_1709630	6.63e-47	2.30e-48	16.6243376	99.124566	4.87e-01	CCDC107	coiled-coil domain containing 107
ILMN_1803367	6.65e-47	2.31e-48	16.6240457	99.121605	7.43e-01	MECOM	MDS1 and EVI1 complex locus
ILMN_2322935	6.67e-47	2.32e-48	16.6236992	99.118089	7.23e-01	MAPKAPK5	mitogen-activated protein kinase-activated protein kinase 5
ILMN_1651554	6.67e-47	2.32e-48	16.623588	99.116961	7.40e-01	RGS5	regulator of G-protein signaling 5
ILMN_2365711	7.02e-47	2.44e-48	16.6185772	99.06612	7.24e-01	SEPT2	septin 2
ILMN_3304022	7.05e-47	2.46e-48	16.6179841	99.060103	8.34e-01
ILMN_1680860	7.12e-47	2.48e-48	16.6169647	99.049761	7.33e-01	LEMD2	LEM domain containing 2
ILMN_1738237	7.18e-47	2.50e-48	16.6160807	99.040791	7.09e-01	HS1BP3	HCLS1 binding protein 3
ILMN_1742521	7.31e-47	2.55e-48	16.6143289	99.023019	3.97e-01	GRB2	growth factor receptor bound protein 2
ILMN_2340052	7.63e-47	2.66e-48	16.610107	98.980188	9.24e-01	NCOR2	nuclear receptor corepressor 2
ILMN_1826531	8.14e-47	2.84e-48	16.6036376	98.91456	6.27e-01	ATXN7L3B	ataxin 7 like 3B
ILMN_1688242	8.23e-47	2.88e-48	-16.6024815	98.902834	-2.02	C6	complement component 6
ILMN_1703041	8.61e-47	3.01e-48	16.5980538	98.857922	7.84e-01	IDUA	iduronidase, alpha-L-
ILMN_1755727	9.31e-47	3.26e-48	16.5902687	98.77896	1.16	KDM5B	lysine demethylase 5B
ILMN_1778845	9.98e-47	3.50e-48	16.5833392	98.708684	5.68e-01	FAM111A	family with sequence similarity 111 member A
ILMN_1806809	1.04e-46	3.64e-48	16.5793458	98.668188	7.31e-01	ZNF189	zinc finger protein 189
ILMN_1781999	1.18e-46	4.13e-48	16.5669125	98.542117	6.51e-01	ABCF2	ATP binding cassette subfamily F member 2
ILMN_1701244	1.22e-46	4.27e-48	16.5637367	98.509919	7.28e-01	ITFG2	integrin alpha FG-GAP repeat containing 2
ILMN_1798061	1.25e-46	4.40e-48	16.5607415	98.479554	5.91e-01	ZFYVE26	zinc finger FYVE-type containing 26
ILMN_1805996	1.31e-46	4.59e-48	16.5566354	98.437927	6.27e-01	SIN3A	SIN3 transcription regulator family member A
ILMN_1739645	1.34e-46	4.71e-48	16.5541297	98.412525	6.52e-01	ANLN	anillin actin binding protein
ILMN_1673820	1.39e-46	4.88e-48	16.5505297	98.376033	8.32e-01	HLTF	helicase like transcription factor
ILMN_1812940	1.39e-46	4.88e-48	16.5505266	98.376001	7.40e-01	TRMT1	tRNA methyltransferase 1
ILMN_1692661	1.43e-46	5.02e-48	-16.5477837	98.348198	-1.87	AKR1D1	aldo-keto reductase family 1, member D1
ILMN_1728540	1.48e-46	5.23e-48	16.543799	98.307809	3.59e-01	FUNDC1	FUN14 domain containing 1
ILMN_1715416	1.52e-46	5.36e-48	16.5413831	98.283322	4.00e-01	NUP188	nucleoporin 188
ILMN_1720965	1.61e-46	5.69e-48	16.5354145	98.222831	6.49e-01	TULP4	tubby like protein 4
ILMN_1755937	1.65e-46	5.84e-48	16.5329746	98.198104	6.85e-01	ANXA2	annexin A2
ILMN_1713682	1.66e-46	5.85e-48	16.5328116	98.196452	3.75e-01	FBXO11	F-box protein 11
ILMN_2096322	1.71e-46	6.04e-48	16.529689	98.164808	7.82e-01	ADIPOR1	adiponectin receptor 1
ILMN_1682098	1.87e-46	6.62e-48	16.5206272	98.072983	5.52e-01	PSMA4	proteasome subunit alpha 4
ILMN_1728965	1.90e-46	6.71e-48	16.5192506	98.059035	3.45e-01	C11orf57	chromosome 11 open reading frame 57
ILMN_1674243	2.11e-46	7.48e-48	16.5086405	97.951537	1.55	TFRC	transferrin receptor
ILMN_1756573	2.13e-46	7.53e-48	16.5079889	97.944937	1.15	NDUFA4L2	NDUFA4, mitochondrial complex associated like 2
ILMN_1691436	2.24e-46	7.93e-48	16.5028035	97.892406	1.06	BLVRA	biliverdin reductase A
ILMN_1801822	2.28e-46	8.07e-48	16.5011496	97.875652	5.13e-01	C18orf25	chromosome 18 open reading frame 25
ILMN_1796430	2.35e-46	8.32e-48	16.4981077	97.844838	3.81e-01	PSMD3	proteasome 26S subunit, non-ATPase 3
ILMN_1767365	2.46e-46	8.72e-48	16.4934965	97.798131	6.99e-01	PAK1	p21 (RAC1) activated kinase 1
ILMN_1767747	2.50e-46	8.88e-48	16.4917469	97.78041	9.33e-01	HDAC2	histone deacetylase 2
ILMN_1690523	2.51e-46	8.94e-48	16.4911072	97.773931	8.26e-01	LRRC20	leucine rich repeat containing 20
ILMN_1658678	2.56e-46	9.11e-48	16.4891889	97.754502	7.18e-01	SAAL1	serum amyloid A like 1
ILMN_1776216	2.66e-46	9.46e-48	16.4855174	97.717318	6.03e-01	MMGT1	membrane magnesium transporter 1
ILMN_1771627	2.68e-46	9.55e-48	16.4845966	97.707992	8.62e-01	ZMIZ1	zinc finger MIZ-type containing 1
ILMN_1716678	2.81e-46	9.99e-48	16.4801097	97.662552	7.40e-01	NPC2	NPC intracellular cholesterol transporter 2
ILMN_1714148	2.84e-46	1.01e-47	16.478869	97.649987	3.50e-01	NAIF1	nuclear apoptosis inducing factor 1
ILMN_1763907	2.85e-46	1.02e-47	16.4785285	97.64654	7.96e-01	CENPW	centromere protein W
ILMN_1724907	2.86e-46	1.02e-47	16.477868	97.639851	6.70e-01	NUDT3	nudix hydrolase 3
ILMN_1690965	2.88e-46	1.03e-47	16.4774037	97.635149	3.70e-01	DHX9	DEAH-box helicase 9
ILMN_1673305	3.11e-46	1.11e-47	16.4697644	97.557794	8.80e-01	RHOC	ras homolog family member C
ILMN_1790197	3.26e-46	1.17e-47	16.4649663	97.509213	5.45e-01	VSIG10	V-set and immunoglobulin domain containing 10
ILMN_2080751	3.37e-46	1.21e-47	16.4616919	97.476061	4.17e-01	ADNP2	ADNP homeobox 2
ILMN_2398995	3.59e-46	1.28e-47	16.4554456	97.412824	8.54e-01	MRPL24	mitochondrial ribosomal protein L24
ILMN_2379469	3.64e-46	1.30e-47	16.4539834	97.398022	1.01	EIF3B	eukaryotic translation initiation factor 3 subunit B
ILMN_1660292	3.66e-46	1.31e-47	16.4533611	97.391722	7.92e-01	MRPS21	mitochondrial ribosomal protein S21
ILMN_1732688	3.72e-46	1.34e-47	16.4516293	97.374191	8.41e-01	DUT	deoxyuridine triphosphatase
ILMN_1749629	3.82e-46	1.37e-47	16.4489956	97.34753	4.58e-01	CUL1	cullin 1
ILMN_1706990	4.02e-46	1.44e-47	16.4439552	97.296511	5.26e-01
ILMN_1758457	4.04e-46	1.45e-47	16.4435212	97.292118	7.12e-01	TBC1D16	TBC1 domain family member 16
ILMN_1728535	4.09e-46	1.47e-47	16.4420788	97.277518	6.79e-01	COPZ1	coatomer protein complex subunit zeta 1
ILMN_2119692	4.26e-46	1.53e-47	-16.4381903	97.238162	-1.22	CSAD	cysteine sulfinic acid decarboxylase
ILMN_2048700	4.48e-46	1.61e-47	16.4329771	97.185401	7.70e-01	ATAD2	ATPase family, AAA domain containing 2
ILMN_2344971	4.51e-46	1.62e-47	16.4324253	97.179817	5.31e-01	FOXM1	forkhead box M1
ILMN_1710207	4.68e-46	1.69e-47	16.4286126	97.141233	9.06e-01	SLF2	SMC5-SMC6 complex localization factor 2
ILMN_1668510	4.69e-46	1.69e-47	-16.4284049	97.13913	-2.10	GLYAT	glycine-N-acyltransferase
ILMN_2087575	5.01e-46	1.81e-47	16.4218465	97.072766	6.72e-01	ZC3H4	zinc finger CCCH-type containing 4
ILMN_1749345	5.31e-46	1.92e-47	16.4161327	97.014951	5.44e-01	STX5	syntaxin 5
ILMN_1728498	5.44e-46	1.97e-47	16.4135849	96.989174	7.51e-01	PCBP4	poly(rC) binding protein 4
ILMN_1682694	5.47e-46	1.98e-47	16.412963	96.982882	6.94e-01	VMA21	VMA21 vacuolar H+-ATPase homolog (S. cerevisiae)
ILMN_2158336	5.62e-46	2.03e-47	16.4103285	96.956227	7.64e-01	SH3GLB2	SH3 domain containing GRB2 like endophilin B2
ILMN_1779374	5.76e-46	2.09e-47	16.4077464	96.930105	5.20e-01	AMMECR1	Alport syndrome, mental retardation, midface hypoplasia and elliptocytosis chromosomal region gene 1
ILMN_1777233	5.88e-46	2.13e-47	16.405803	96.910444	5.66e-01	E2F2	E2F transcription factor 2
ILMN_1705783	6.12e-46	2.22e-47	16.401749	96.869434	4.94e-01	NXF1	nuclear RNA export factor 1
ILMN_1756674	6.32e-46	2.29e-47	16.3985578	96.837153	5.64e-01	ATP5EP2	ATP synthase, H+ transporting, mitochondrial F1 complex, epsilon subunit pseudogene 2
ILMN_1662470	6.50e-46	2.36e-47	16.395636	96.807598	7.76e-01	C10orf35	chromosome 10 open reading frame 35
ILMN_1677239	7.09e-46	2.57e-47	16.3870132	96.720385	5.42e-01	CCDC14	coiled-coil domain containing 14
ILMN_1767816	7.56e-46	2.74e-47	16.3806894	96.656431	6.74e-01	APH1B	aph-1 homolog B, gamma-secretase subunit
ILMN_2209766	7.58e-46	2.75e-47	16.3804198	96.653704	4.93e-01	RHBDD1	rhomboid domain containing 1
ILMN_1753183	7.74e-46	2.81e-47	16.3783285	96.632555	5.31e-01	CDCA4	cell division cycle associated 4
ILMN_1679555	7.96e-46	2.89e-47	16.3755071	96.604024	4.73e-01	TIMM23	translocase of inner mitochondrial membrane 23
ILMN_1725312	8.04e-46	2.92e-47	16.3744705	96.593542	6.01e-01	RASA1	RAS p21 protein activator 1
ILMN_2082273	8.35e-46	3.04e-47	16.3705844	96.554248	1.02	RGS5	regulator of G-protein signaling 5
ILMN_1811480	9.02e-46	3.28e-47	16.3630033	96.477597	5.24e-01	ADPRHL2	ADP-ribosylhydrolase like 2
ILMN_2079786	9.37e-46	3.42e-47	16.3591692	96.438834	7.68e-01	NUAK1	NUAK family kinase 1
ILMN_2328433	9.79e-46	3.57e-47	16.3547869	96.394532	5.62e-01	NOP2	NOP2 nucleolar protein
ILMN_1773716	1.00e-45	3.66e-47	16.3522662	96.36905	6.94e-01	MRPL9	mitochondrial ribosomal protein L9
ILMN_2230862	1.02e-45	3.72e-47	16.3506767	96.352983	8.35e-01	GYG1	glycogenin 1
ILMN_1786065	1.06e-45	3.86e-47	16.3470448	96.316271	7.30e-01	UHRF1	ubiquitin like with PHD and ring finger domains 1
ILMN_1754531	1.12e-45	4.10e-47	16.3412294	96.257492	3.90e-01	AP4E1	adaptor related protein complex 4 epsilon 1 subunit
ILMN_2311989	1.18e-45	4.32e-47	16.336109	96.205741	8.79e-01	CUTA	cutA divalent cation tolerance homolog
ILMN_1753608	1.23e-45	4.51e-47	16.3317935	96.162128	5.94e-01	TMEM131	transmembrane protein 131
ILMN_2359014	1.23e-45	4.51e-47	16.3317046	96.16123	7.63e-01	TBCE	tubulin folding cofactor E
ILMN_1761844	1.30e-45	4.77e-47	16.3263509	96.107129	7.37e-01	ZCCHC17	zinc finger CCHC-type containing 17
ILMN_3216125	1.31e-45	4.79e-47	16.3259218	96.102793	1.09
ILMN_1676946	1.33e-45	4.87e-47	16.3242816	96.08622	6.21e-01	AP3M2	adaptor related protein complex 3 mu 2 subunit
ILMN_2354515	1.34e-45	4.90e-47	16.3235522	96.078849	5.86e-01	NDUFAF3	NADH:ubiquinone oxidoreductase complex assembly factor 3
ILMN_1658902	1.44e-45	5.29e-47	16.3160775	96.003325	4.80e-01	DEAF1	DEAF1, transcription factor
ILMN_1698419	1.45e-45	5.32e-47	16.3154339	95.996823	7.10e-01	NCOR2	nuclear receptor corepressor 2
ILMN_1751425	1.46e-45	5.35e-47	16.3148821	95.991248	9.05e-01	ERMP1	endoplasmic reticulum metallopeptidase 1
ILMN_1765076	1.49e-45	5.47e-47	16.3127341	95.969547	5.14e-01	APPL2	adaptor protein, phosphotyrosine interacting with PH domain and leucine zipper 2
ILMN_1676099	1.53e-45	5.64e-47	16.3097495	95.939394	9.21e-01	SPON2	spondin 2
ILMN_2121207	1.63e-45	6.01e-47	16.3034289	95.875543	6.89e-01	MVB12A	multivesicular body subunit 12A
ILMN_2286800	1.64e-45	6.05e-47	16.3027611	95.868797	5.24e-01	DNM1L	dynamin 1 like
ILMN_1715705	1.74e-45	6.43e-47	16.2968753	95.809345	5.48e-01	SSNA1	SS nuclear autoantigen 1
ILMN_1773763	1.77e-45	6.51e-47	16.2955238	95.795694	6.25e-01	MTA2	metastasis associated 1 family member 2
ILMN_2093500	1.82e-45	6.72e-47	16.292407	95.764214	7.52e-01	ZBED5	zinc finger BED-type containing 5
ILMN_1745217	1.94e-45	7.18e-47	16.2859435	95.698936	8.27e-01
ILMN_3225534	1.99e-45	7.34e-47	16.2837088	95.676368	4.47e-01	RNF216P1	ring finger protein 216 pseudogene 1
ILMN_1857017	2.00e-45	7.38e-47	16.2831955	95.671184	5.27e-01	SNX8	sorting nexin 8
ILMN_1667260	2.06e-45	7.64e-47	16.2798116	95.637013	7.88e-01	MAPK3	mitogen-activated protein kinase 3
ILMN_3219764	2.13e-45	7.89e-47	16.2766107	95.604691	1.07
ILMN_1720857	2.20e-45	8.16e-47	16.2733407	95.571672	5.59e-01	GUSBP2	glucuronidase, beta pseudogene 2
ILMN_1803825	2.20e-45	8.16e-47	-16.2732904	95.571165	-8.07e-01	CXCL12	C-X-C motif chemokine ligand 12
ILMN_1714567	2.21e-45	8.19e-47	16.2729834	95.568065	9.71e-01	AHNAK	AHNAK nucleoprotein
ILMN_2374770	2.23e-45	8.29e-47	16.2718028	95.556145	6.98e-01	TAX1BP1	Tax1 binding protein 1
ILMN_1772487	2.38e-45	8.85e-47	16.265269	95.490176	7.25e-01	SUGP2	SURP and G-patch domain containing 2
ILMN_1719763	2.39e-45	8.89e-47	16.2648164	95.485608	4.71e-01	WDR83	WD repeat domain 83
ILMN_1653529	2.44e-45	9.09e-47	16.2627038	95.464279	6.01e-01	TEX10	testis expressed 10
ILMN_1700633	2.49e-45	9.25e-47	16.2609779	95.446855	4.42e-01	ABHD4	abhydrolase domain containing 4
ILMN_2377980	2.66e-45	9.90e-47	16.2542743	95.379185	5.41e-01	PPP1CA	protein phosphatase 1 catalytic subunit alpha
ILMN_1755834	2.70e-45	1.00e-46	16.2528479	95.364786	4.06e-01	FEN1	flap structure-specific endonuclease 1
ILMN_1751086	2.75e-45	1.02e-46	16.2510247	95.346383	8.12e-01	ATL3	atlastin GTPase 3
ILMN_1782977	2.78e-45	1.04e-46	16.2496525	95.332532	4.53e-01	UBA52	ubiquitin A-52 residue ribosomal protein fusion product 1
ILMN_3255931	2.87e-45	1.07e-46	16.2466158	95.301881	4.62e-01
ILMN_1729167	2.92e-45	1.09e-46	16.2446874	95.282418	3.00e-01	EFL1	elongation factor like GTPase 1
ILMN_1765557	3.03e-45	1.13e-46	16.2410185	95.24539	6.32e-01	OLFML2B	olfactomedin like 2B
ILMN_1693317	3.06e-45	1.14e-46	16.2399571	95.234678	6.08e-01	TRAPPC12	trafficking protein particle complex 12
ILMN_1658053	3.15e-45	1.18e-46	16.2369848	95.204682	9.14e-01	DYNLRB1	dynein light chain roadblock-type 1
ILMN_2355738	3.18e-45	1.19e-46	16.2362909	95.197679	3.43e-01	INCENP	inner centromere protein
ILMN_1809566	3.35e-45	1.25e-46	16.2308658	95.142934	6.17e-01	ZSCAN16	zinc finger and SCAN domain containing 16
ILMN_1657873	3.40e-45	1.27e-46	16.2295246	95.1294	4.62e-01	XPO4	exportin 4
ILMN_2323633	3.60e-45	1.35e-46	16.2236868	95.070496	4.32e-01	TPD52L2	tumor protein D52 like 2
ILMN_1652580	3.60e-45	1.35e-46	16.2236664	95.07029	5.50e-01	POLD1	DAN polymerase delta 1, catalytic subunit
ILMN_1802706	3.72e-45	1.40e-46	16.2203567	95.036898	6.05e-01	IDH3G	isocitrate dehydrogenase 3 (NAD(+)) gamma
ILMN_1685095	3.84e-45	1.44e-46	16.2172634	95.005689	6.42e-01	BLOC1S4	biogenesis of lysosomal organelles complex 1 subunit 4
ILMN_1734153	4.02e-45	1.51e-46	16.2126791	94.959441	7.30e-01	GDI1	GDP dissociation inhibitor 1
ILMN_1802252	4.02e-45	1.51e-46	16.212615	94.958795	8.34e-01	GAPDH	glyceraldehyde-3-phosphate dehydrogenase
ILMN_1761911	4.02e-45	1.51e-46	16.2124205	94.956832	4.82e-01	GORAB	golgin, RAB6 interacting
ILMN_1803476	4.12e-45	1.55e-46	16.2101146	94.933571	6.91e-01	KCTD20	potassium channel tetramerization domain containing 20
ILMN_1685551	4.18e-45	1.57e-46	16.2085619	94.917908	5.41e-01	CHD4	chromodomain helicase DNA binding protein 4
ILMN_1715905	4.22e-45	1.59e-46	16.207592	94.908125	4.08e-01	DSN1	DSN1 homolog, MIS12 kinetochore complex component
ILMN_2402806	4.41e-45	1.66e-46	16.2031905	94.863727	6.23e-01	TRPC4AP	transient receptor potential cation channel subfamily C member 4 associated protein
ILMN_1813400	4.48e-45	1.69e-46	-16.2015641	94.847322	-9.19e-01	CBR4	carbonyl reductase 4
ILMN_2145396	4.51e-45	1.70e-46	-16.2008621	94.840242	-1.80	AKR7A3	aldo-keto reductase family 7 member A3
ILMN_1736568	4.70e-45	1.77e-46	16.1967988	94.79926	5.28e-01	CASP2	caspase 2
ILMN_1750722	4.71e-45	1.78e-46	16.1965252	94.7965	8.50e-01	RPS7	ribosomal protein S7
ILMN_3237324	5.13e-45	1.94e-46	16.187903	94.709546	7.98e-01	MMS19	MMS19 homolog, cytosolic iron-sulfur assembly component
ILMN_1656452	5.14e-45	1.94e-46	16.1877519	94.708023	5.08e-01	C16orf59	chromosome 16 open reading frame 59
ILMN_2038777	5.17e-45	1.96e-46	16.1870212	94.700654	7.23e-01	ACTB	actin beta
ILMN_1772446	5.45e-45	2.06e-46	16.181746	94.64746	5.88e-01	FAM222A	family with sequence similarity 222 member A
ILMN_1704024	5.69e-45	2.16e-46	16.1774053	94.603693	6.51e-01	TMEM160	transmembrane protein 160
ILMN_2208495	5.70e-45	2.16e-46	16.1772351	94.601977	5.78e-01	CERS5	ceramide synthase 5
ILMN_3238058	6.04e-45	2.29e-46	16.1714388	94.543538	9.77e-01	MGAT5	mannosyl (alpha-1,6-)-glycoprotein beta-1,6-N-acetyl-glucosaminyltransferase
ILMN_1697567	6.16e-45	2.34e-46	16.1695286	94.52428	9.02e-01	TPM3	tropomyosin 3
ILMN_1811330	6.20e-45	2.35e-46	-16.1687394	94.516323	-8.39e-01	FAM134B	family with sequence similarity 134 member B
ILMN_1678546	6.23e-45	2.37e-46	16.1682531	94.511421	7.42e-01	PEX11B	peroxisomal biogenesis factor 11 beta
ILMN_1758398	6.42e-45	2.44e-46	16.1652976	94.481627	6.75e-01	GUK1	guanylate kinase 1
ILMN_1784428	6.52e-45	2.48e-46	16.1636233	94.464749	4.94e-01	MGC57346	ADP-ribosylation factor pseudogene
ILMN_2317730	6.55e-45	2.49e-46	16.1631541	94.460018	3.98e-01	ELMO2	engulfment and cell motility 2
ILMN_1791306	6.76e-45	2.57e-46	-16.1600233	94.428459	-1.07	IDNK	IDNK, gluconokinase
ILMN_2117323	6.93e-45	2.64e-46	16.1574741	94.402765	5.30e-01	PIK3C2B	phosphatidylinositol-4-phosphate 3-kinase catalytic subunit type 2 beta
ILMN_1767658	7.17e-45	2.73e-46	16.1539573	94.367317	9.01e-01	RRS1	ribosome biogenesis regulator homolog
ILMN_2108938	7.17e-45	2.73e-46	16.1539424	94.367167	6.80e-01	FNBP4	formin binding protein 4
ILMN_1752333	7.23e-45	2.76e-46	16.15305	94.358173	5.21e-01	SLC35E1	solute carrier family 35 member E1
ILMN_3283772	7.27e-45	2.78e-46	16.152468	94.352307	7.76e-01
ILMN_1659156	7.60e-45	2.90e-46	16.1480164	94.307441	4.69e-01	ANKRD16	ankyrin repeat domain 16
ILMN_2064917	7.75e-45	2.96e-46	16.1460389	94.287512	4.55e-01	AGGF1	angiogenic factor with G-patch and FHA domains 1
ILMN_3241758	8.15e-45	3.12e-46	16.1410076	94.23681	7.85e-01	POTEF	POTE ankyrin domain family member F
ILMN_2360705	8.93e-45	3.41e-46	16.132016	94.146206	1.02	ACSL3	acyl-CoA synthetase long-chain family member 3
ILMN_2394381	8.93e-45	3.42e-46	16.1319724	94.145767	9.20e-01	CLN3	CLN3, battenin
ILMN_1750912	8.98e-45	3.44e-46	16.1313068	94.139061	5.89e-01	STXBP6	syntaxin binding protein 6
ILMN_3200830	9.60e-45	3.68e-46	16.1246207	94.071699	1.33
ILMN_1813836	9.67e-45	3.71e-46	16.1238906	94.064343	7.01e-01	DARS	aspartyl-tRNA synthetase
ILMN_1710000	9.78e-45	3.75e-46	-16.1226717	94.052063	-8.40e-01	PEX11G	peroxisomal biogenesis factor 11 gamma
ILMN_2379718	1.03e-44	3.95e-46	16.1175942	94.000913	5.37e-01	RAB24	RAB24, member RAS oncogene family
ILMN_1775759	1.04e-44	3.97e-46	16.1169802	93.994728	6.47e-01	NRAS	neuroblastoma RAS viral oncogene homolog
ILMN_1728024	1.10e-44	4.21e-46	16.1113029	93.937542	6.11e-01	TUBG1	tubulin gamma 1
ILMN_1683120	1.13e-44	4.36e-46	16.1079101	93.903369	6.15e-01	UNG	uracil DNA glycosylase
ILMN_1738420	1.13e-44	4.36e-46	16.1078243	93.902504	3.47e-01	TMEM201	transmembrane protein 201
ILMN_2176768	1.30e-44	4.99e-46	16.0944235	93.767547	8.76e-01	SEPHS1	selenophosphate synthetase 1
ILMN_2233878	1.35e-44	5.21e-46	16.0902619	93.725641	5.21e-01	SERF1B	small EDRK-rich factor 1B
ILMN_1665205	1.38e-44	5.30e-46	16.088586	93.708766	6.72e-01	ZNF260	zinc finger protein 260
ILMN_1793859	1.39e-44	5.35e-46	-16.0876773	93.699617	-1.21	ALDH2	aldehyde dehydrogenase 2 family (mitochondrial)
ILMN_2373062	1.42e-44	5.46e-46	16.0856299	93.679003	5.85e-01	RHBDF2	rhomboid 5 homolog 2
ILMN_2374249	1.42e-44	5.49e-46	16.0849931	93.672591	3.95e-01	DYRK2	dual specificity tyrosine phosphorylation regulated kinase 2
ILMN_1746257	1.43e-44	5.53e-46	16.0843363	93.665978	5.36e-01	DAZAP1	DAZ associated protein 1
ILMN_2075334	1.46e-44	5.64e-46	16.0823709	93.64619	1.03	HIST1H4C	histone cluster 1, H4c
ILMN_1813840	1.49e-44	5.78e-46	16.0800165	93.622487	6.54e-01	KDM1A	lysine demethylase 1A
ILMN_1666122	1.51e-44	5.82e-46	16.0792515	93.614785	4.40e-01	HEG1	heart development protein with EGF like domains 1
ILMN_1673966	1.52e-44	5.89e-46	16.0781515	93.603711	4.79e-01	POLR3F	RNA polymerase III subunit F
ILMN_1736847	1.56e-44	6.05e-46	16.0754187	93.5762	4.86e-01	MED8	mediator complex subunit 8
ILMN_1811823	1.59e-44	6.14e-46	16.0739557	93.561472	6.94e-01	MED25	mediator complex subunit 25
ILMN_1778255	1.59e-44	6.15e-46	16.07388	93.56071	4.15e-01	FARSA	phenylalanyl-tRNA synthetase alpha subunit
ILMN_1780058	1.60e-44	6.21e-46	16.0728361	93.550202	8.82e-01	DEGS1	delta 4-desaturase, sphingolipid 1
ILMN_1784717	1.75e-44	6.80e-46	16.063865	93.459901	4.52e-01	RPS19	ribosomal protein S19
ILMN_1699208	1.77e-44	6.87e-46	16.0628983	93.450171	7.75e-01	NAP1L1	nucleosome assembly protein 1 like 1
ILMN_1781943	1.78e-44	6.92e-46	16.0621559	93.442699	8.71e-01	FAM83D	family with sequence similarity 83 member D
ILMN_1717056	1.79e-44	6.96e-46	16.0616076	93.437181	1.31	TXNRD1	thioredoxin reductase 1
ILMN_3210491	1.84e-44	7.17e-46	16.0586824	93.40774	4.11e-01
ILMN_1805161	1.85e-44	7.21e-46	16.0580717	93.401594	9.27e-01	LZTR1	leucine zipper like transcription regulator 1
ILMN_1690963	1.93e-44	7.52e-46	16.0539357	93.35997	9.92e-01	ASAP1	ArfGAP with SH3 domain, ankyrin repeat and PH domain 1
ILMN_1776516	1.94e-44	7.55e-46	16.0535893	93.356484	9.88e-01	ITPKA	inositol-trisphosphate 3-kinase A
ILMN_1658800	1.97e-44	7.67e-46	16.0520349	93.340842	6.96e-01	BRPF3	bromodomain and PHD finger containing 3
ILMN_2231021	2.12e-44	8.27e-46	16.0444829	93.264849	3.61e-01	TMEM185B	transmembrane protein 185B
ILMN_1802157	2.16e-44	8.42e-46	16.042773	93.247645	6.05e-01	THOC1	THO complex 1
ILMN_2344204	2.18e-44	8.50e-46	16.0418048	93.237902	5.71e-01	PRR13	proline rich 13
ILMN_2192683	2.18e-44	8.51e-46	16.0416692	93.236538	7.28e-01	DHX37	DEAH-box helicase 37
ILMN_2104356	2.20e-44	8.60e-46	16.0406413	93.226196	1.42	COL1A2	collagen type I alpha 2 chain
ILMN_1754051	2.21e-44	8.62e-46	16.0403914	93.223682	4.34e-01	RMI1	RecQ mediated genome instability 1
ILMN_1786759	2.29e-44	8.94e-46	16.0367929	93.187477	7.08e-01	TMEM258	transmembrane protein 258
ILMN_3243297	2.30e-44	9.02e-46	16.0359226	93.178721	6.85e-01
ILMN_1792660	2.33e-44	9.13e-46	16.0346903	93.166324	7.49e-01	CAMSAP2	calmodulin regulated spectrin associated protein family member 2
ILMN_1743806	2.36e-44	9.25e-46	16.0334066	93.153409	5.08e-01	MIF4GD	MIF4G domain containing
ILMN_1788356	2.37e-44	9.31e-46	16.0328053	93.147361	7.23e-01
ILMN_2212878	2.48e-44	9.71e-46	16.0286519	93.105578	8.12e-01	ESM1	endothelial cell specific molecule 1
ILMN_1683980	2.80e-44	1.10e-45	16.0163067	92.981404	6.42e-01	PLEKHM2	pleckstrin homology and RUN domain containing M2
ILMN_1739236	2.85e-44	1.12e-45	16.0145527	92.963763	5.58e-01	ZNF668	zinc finger protein 668
ILMN_1808333	2.93e-44	1.15e-45	16.0118529	92.936612	3.97e-01	PPP1R7	protein phosphatase 1 regulatory subunit 7
ILMN_2221046	2.98e-44	1.17e-45	16.0101464	92.919451	4.08e-01	GM2A	GM2 ganglioside activator
ILMN_1740717	3.00e-44	1.18e-45	-16.009314	92.911079	-2.49	ADH1C	alcohol dehydrogenase 1C (class I), gamma polypeptide
ILMN_1739558	3.02e-44	1.19e-45	16.0087403	92.90531	6.58e-01	CRELD1	cysteine rich with EGF like domains 1
ILMN_3240117	3.07e-44	1.21e-45	16.0069675	92.887483	8.53e-01	AIDA	axin interactor, dorsalization associated
ILMN_2345872	3.11e-44	1.23e-45	16.0054784	92.872509	6.83e-01	SUMF2	sulfatase modifying factor 2
ILMN_3297945	3.15e-44	1.24e-45	16.0043535	92.861196	8.35e-01	UBA1	ubiquitin like modifier activating enzyme 1
ILMN_2315208	3.22e-44	1.27e-45	-16.001963	92.837159	-4.09e-01	CAMK2B	calcium/calmodulin dependent protein kinase II beta
ILMN_1736500	3.48e-44	1.37e-45	15.9943686	92.760801	3.38e-01	RACK1	receptor for activated C kinase 1
ILMN_1789349	3.57e-44	1.41e-45	15.9916498	92.733466	1.15	UBQLN4	ubiquilin 4
ILMN_3247821	3.59e-44	1.42e-45	15.9910907	92.727845	4.80e-01	TMEM206	transmembrane protein 206
ILMN_1789642	3.75e-44	1.48e-45	15.9868404	92.685117	3.66e-01	DNAJC5	DnaJ heat shock protein family (Hsp40) member C5
ILMN_2122420	3.89e-44	1.54e-45	-15.9830387	92.6469	-8.80e-01	HMGCL	3-hydroxymethyl-3-methylglutaryl-CoA lyase
ILMN_1734312	4.05e-44	1.60e-45	15.979073	92.607038	7.40e-01	GCN1	GCN1, eIF2 alpha kinase activator homolog
ILMN_1782257	4.11e-44	1.63e-45	15.9775024	92.591251	4.09e-01	METTL17	methyltransferase like 17
ILMN_1694759	4.15e-44	1.64e-45	15.9764715	92.580889	7.19e-01	SMIM7	small integral membrane protein 7
ILMN_1742981	4.16e-44	1.65e-45	15.9762379	92.578542	8.33e-01	TUBA1A	tubulin alpha 1a
ILMN_2401769	4.16e-44	1.65e-45	15.9761238	92.577395	5.51e-01
ILMN_3301042	4.22e-44	1.67e-45	15.9747045	92.56313	6.29e-01	FLVCR1-AS1	FLVCR1 antisense RNA 1 (head to head)
ILMN_1807283	4.28e-44	1.70e-45	15.9733472	92.549487	6.30e-01	NDST1	N-deacetylase and N-sulfotransferase 1
ILMN_1751868	4.39e-44	1.74e-45	-15.9707274	92.523158	-6.75e-01	TCTEX1D1	Tctex1 domain containing 1
ILMN_3297510	4.39e-44	1.75e-45	15.9705266	92.521139	4.88e-01
ILMN_1813423	4.52e-44	1.80e-45	15.9676315	92.492044	5.23e-01	NAA60	N(alpha)-acetyltransferase 60, NatF catalytic subunit
ILMN_3236713	4.56e-44	1.81e-45	15.9668486	92.484177	7.43e-01	SNHG1	small nucleolar RNA host gene 1
ILMN_1804498	4.72e-44	1.88e-45	15.9632603	92.448116	8.16e-01	BRAT1	BRCA1 associated ATM activator 1
ILMN_1742069	4.77e-44	1.90e-45	15.9622361	92.437825	5.18e-01	ZSWIM5	zinc finger SWIM-type containing 5
ILMN_2188722	4.92e-44	1.96e-45	15.9591283	92.406596	8.91e-01	GLS	glutaminase
ILMN_1796235	5.18e-44	2.06e-45	15.9539592	92.354658	7.00e-01	UTP4	UTP4, small subunit processome component
ILMN_1727553	5.20e-44	2.07e-45	15.9535679	92.350726	4.01e-01	ZBED8	zinc finger BED-type containing 8
ILMN_1774336	5.22e-44	2.08e-45	15.9531215	92.346241	5.78e-01	POLE2	DNA polymerase epsilon 2, accessory subunit
ILMN_2342437	5.30e-44	2.11e-45	15.9515774	92.330727	7.50e-01	KLHL5	kelch like family member 5
ILMN_1775823	5.31e-44	2.12e-45	15.9512059	92.326994	5.63e-01	POFUT2	protein O-fucosyltransferase 2
ILMN_1778681	5.59e-44	2.23e-45	15.9461375	92.276074	4.19e-01	EBF1	early B-cell factor 1
ILMN_1710962	5.69e-44	2.27e-45	15.9443385	92.258001	9.61e-01	TMEM97	transmembrane protein 97
ILMN_1712803	5.98e-44	2.39e-45	15.9393652	92.208043	5.02e-01	CCNB1	cyclin B1
ILMN_2382121	6.04e-44	2.42e-45	15.9382483	92.196823	4.05e-01	OCRL	OCRL, inositol polyphosphate-5-phosphatase
ILMN_1667453	6.24e-44	2.50e-45	15.9349842	92.164037	4.12e-01	HINFP	histone H4 transcription factor
ILMN_2181125	6.78e-44	2.72e-45	15.9266586	92.080417	4.91e-01	NAPB	NSF attachment protein beta
ILMN_2067408	6.83e-44	2.74e-45	-15.9259622	92.073424	-1.89	CLRN3	clarin 3
ILMN_1752837	6.91e-44	2.77e-45	15.924772	92.06147	7.33e-01	ARL8B	ADP ribosylation factor like GTPase 8B
ILMN_1718354	7.55e-44	3.03e-45	15.9158768	91.972145	5.09e-01	INTS7	integrator complex subunit 7
ILMN_1658259	7.73e-44	3.10e-45	15.9134859	91.948138	8.74e-01	DRG1	developmentally regulated GTP binding protein 1
ILMN_2324421	7.79e-44	3.13e-45	15.9126422	91.939666	9.29e-01	TXNRD1	thioredoxin reductase 1
ILMN_3200414	8.45e-44	3.39e-45	15.9046171	91.859095	6.58e-01
ILMN_1673369	8.67e-44	3.49e-45	15.901932	91.832138	4.18e-01	SEPHS1	selenophosphate synthetase 1
ILMN_1804329	8.78e-44	3.53e-45	15.9006127	91.818894	3.32e-01	TUSC2	tumor suppressor candidate 2
ILMN_1671932	8.96e-44	3.61e-45	15.8986188	91.798878	7.86e-01	SAMM50	SAMM50 sorting and assembly machinery component
ILMN_2414848	9.03e-44	3.64e-45	15.8977868	91.790527	5.43e-01	TBRG4	transforming growth factor beta regulator 4
ILMN_1729234	9.29e-44	3.74e-45	15.8949362	91.761913	8.37e-01	TPP1	tripeptidyl peptidase 1
ILMN_1703123	9.40e-44	3.79e-45	-15.8937165	91.74967	-1.15	CSRNP1	cysteine and serine rich nuclear protein 1
ILMN_1741148	9.40e-44	3.79e-45	15.8936834	91.749337	1.20	ALDOA	aldolase, fructose-bisphosphate A
ILMN_2403555	9.90e-44	3.99e-45	15.8884629	91.696938	5.76e-01	DHX30	DEAH-box helicase 30
ILMN_1812968	1.00e-43	4.06e-45	15.8869646	91.6819	8.72e-01	SOX18	SRY-box 18
ILMN_1697440	1.01e-43	4.08e-45	15.8864282	91.676516	6.40e-01	PRPF4	pre-mRNA processing factor 4
ILMN_1664330	1.03e-43	4.15e-45	15.8847945	91.660121	7.66e-01	CEACAM1	carcinoembryonic antigen related cell adhesion molecule 1
ILMN_2071937	1.05e-43	4.23e-45	15.8827348	91.639449	5.98e-01	ATP6V0E1	ATPase H+ transporting V0 subunit e1
ILMN_1716733	1.13e-43	4.56e-45	-15.8753416	91.565258	-7.88e-01	MYOM2	myomesin 2
ILMN_1756326	1.18e-43	4.78e-45	15.8706861	91.518544	9.53e-01	CKS2	CDC28 protein kinase regulatory subunit 2
ILMN_1708098	1.19e-43	4.80e-45	15.8701602	91.513267	7.29e-01	LIX1L	limb and CNS expressed 1 like
ILMN_1776147	1.23e-43	4.99e-45	15.866323	91.474767	4.42e-01	C21orf59	chromosome 21 open reading frame 59
ILMN_2256765	1.24e-43	5.03e-45	15.8655837	91.467349	6.09e-01	CDC16	cell division cycle 16
ILMN_1789616	1.29e-43	5.23e-45	15.8616527	91.427912	6.21e-01	NUPL2	nucleoporin like 2
ILMN_2043452	1.31e-43	5.31e-45	15.8602492	91.413831	5.56e-01	FANCE	Fanconi anemia complementation group E
ILMN_1689119	1.34e-43	5.45e-45	15.8575812	91.387067	6.21e-01
ILMN_1718303	1.41e-43	5.73e-45	15.8525878	91.336978	9.10e-01	NECTIN2	nectin cell adhesion molecule 2
ILMN_1791678	1.42e-43	5.76e-45	-15.8520791	91.331875	-2.84	TAT	tyrosine aminotransferase
ILMN_1721024	1.43e-43	5.83e-45	15.8510369	91.321421	5.51e-01	SRFBP1	serum response factor binding protein 1
ILMN_2056551	1.45e-43	5.91e-45	15.8495707	91.306714	3.91e-01	RBMX2	RNA binding motif protein, X-linked 2
ILMN_1754969	1.49e-43	6.05e-45	15.8472784	91.283722	7.65e-01	LMCD1	LIM and cysteine rich domains 1
ILMN_1790575	1.50e-43	6.10e-45	15.8464926	91.275841	6.42e-01	METTL13	methyltransferase like 13
ILMN_3248263	1.51e-43	6.16e-45	15.845547	91.266357	7.10e-01	CCDC93	coiled-coil domain containing 93
ILMN_2404629	1.56e-43	6.38e-45	15.8420771	91.231557	3.21e-01	EFL1	elongation factor like GTPase 1
ILMN_1766171	1.57e-43	6.42e-45	15.8413815	91.22458	8.53e-01	SNF8	SNF8, ESCRT-II complex subunit
ILMN_1764721	1.62e-43	6.61e-45	15.8384989	91.195672	7.95e-01	RPL8	ribosomal protein L8
ILMN_1700461	1.64e-43	6.71e-45	15.8370082	91.180723	5.48e-01	PTGES3L-AARSD1	PTGES3L-AARSD1 readthrough
ILMN_1768784	1.72e-43	7.03e-45	15.8323025	91.133536	8.00e-01	PSMC2	proteasome 26S subunit, ATPase 2
ILMN_1803846	1.72e-43	7.05e-45	15.8321362	91.131868	7.93e-01	EIF1	eukaryotic translation initiation factor 1
ILMN_2112301	1.76e-43	7.22e-45	15.8297831	91.108273	7.99e-01	DRAP1	DR1 associated protein 1
ILMN_2383349	1.80e-43	7.36e-45	-15.8277823	91.088211	-1.13	STEAP3	STEAP3 metalloreductase
ILMN_1806937	1.82e-43	7.46e-45	15.8264744	91.075098	5.71e-01	BABAM1	BRISC and BRCA1 A complex member 1
ILMN_2215545	1.84e-43	7.56e-45	15.8252131	91.062451	5.58e-01	CMSS1	cms1 ribosomal small subunit homolog (yeast)
ILMN_1726306	1.84e-43	7.56e-45	15.8251313	91.061632	5.28e-01	HMBS	hydroxymethylbilane synthase
ILMN_1781819	1.88e-43	7.70e-45	15.8232873	91.043144	7.05e-01	PAPSS1	3'-phosphoadenosine 5'-phosphosulfate synthase 1
ILMN_1745806	1.90e-43	7.79e-45	-15.8222123	91.032366	-1.09	PEMT	phosphatidylethanolamine N-methyltransferase
ILMN_2038778	1.91e-43	7.84e-45	15.8215219	91.025444	8.08e-01	GAPDH	glyceraldehyde-3-phosphate dehydrogenase
ILMN_1808071	1.92e-43	7.90e-45	15.8207525	91.017731	3.72e-01	KIF14	kinesin family member 14
ILMN_1897310	1.95e-43	8.00e-45	15.8195656	91.005832	8.81e-01
ILMN_3234997	2.01e-43	8.25e-45	15.8164586	90.974684	4.48e-01	MAP7D1	MAP7 domain containing 1
ILMN_1708728	2.08e-43	8.54e-45	15.8130049	90.940063	8.42e-01	H2AFJ	H2A histone family member J
ILMN_1779515	2.09e-43	8.60e-45	-15.812381	90.933809	-6.65e-01	CSAD	cysteine sulfinic acid decarboxylase
ILMN_1847822	2.10e-43	8.63e-45	15.8120244	90.930235	6.31e-01	KIAA0368	KIAA0368
ILMN_1813344	2.12e-43	8.74e-45	15.8108041	90.918003	5.42e-01	NDUFAF5	NADH:ubiquinone oxidoreductase complex assembly factor 5
ILMN_1712556	2.26e-43	9.31e-45	15.8045154	90.85497	5.94e-01	ZW10	zw10 kinetochore protein
ILMN_2199439	2.27e-43	9.35e-45	-15.8040472	90.850278	-1.67	CA2	carbonic anhydrase 2
ILMN_1712639	2.27e-43	9.35e-45	15.8040205	90.85001	4.15e-01	AIFM2	apoptosis inducing factor, mitochondria associated 2
ILMN_2154671	2.36e-43	9.75e-45	15.7999016	90.808729	7.74e-01	COX6B1	cytochrome c oxidase subunit 6B1
ILMN_1718610	2.39e-43	9.89e-45	15.7984729	90.794411	6.94e-01	ARHGAP17	Rho GTPase activating protein 17
ILMN_1718297	2.40e-43	9.94e-45	15.7979823	90.789494	7.30e-01	EML4	echinoderm microtubule associated protein like 4
ILMN_1703852	2.49e-43	1.03e-44	15.794401	90.753605	7.47e-01	EFNB2	ephrin B2
ILMN_1753790	2.51e-43	1.04e-44	15.7935761	90.745339	6.30e-01	ZPR1	ZPR1 zinc finger
ILMN_1694530	2.55e-43	1.05e-44	15.7921777	90.731326	6.53e-01	DDA1	DET1 and DDB1 associated 1
ILMN_3245057	2.61e-43	1.08e-44	15.7898178	90.707679	1.15	ASAP1	ArfGAP with SH3 domain, ankyrin repeat and PH domain 1
ILMN_1757604	2.69e-43	1.12e-44	15.7864619	90.674053	1.25	TPM2	tropomyosin 2 (beta)
ILMN_1666553	2.71e-43	1.12e-44	15.7859707	90.669132	6.62e-01	SLC25A19	solute carrier family 25 member 19
ILMN_1773620	2.78e-43	1.15e-44	15.7831154	90.640524	6.94e-01	SMARCC2	SWI/SNF related, matrix associated, actin dependent regulator of chromatin subfamily c member 2
ILMN_1662198	2.98e-43	1.24e-44	15.77638	90.573045	1.04	RANGAP1	Ran GTPase activating protein 1
ILMN_1703316	3.02e-43	1.26e-44	15.7747531	90.556748	6.95e-01	INAFM1	InaF motif containing 1
ILMN_1698777	3.14e-43	1.30e-44	15.7711049	90.520203	3.77e-01	ADCK1	aarF domain containing kinase 1
ILMN_2094416	3.14e-43	1.30e-44	-15.7709881	90.519033	-1.67	PLGLB1	plasminogen-like B1
ILMN_1677452	3.19e-43	1.33e-44	15.7692747	90.50187	8.40e-01	REXO4	REX4 homolog, 3'-5' exonuclease
ILMN_1739618	3.25e-43	1.35e-44	15.7672751	90.481842	5.02e-01	ZNF408	zinc finger protein 408
ILMN_1651767	3.28e-43	1.37e-44	15.7662974	90.472049	4.26e-01	MKL1	megakaryoblastic leukemia (translocation) 1
ILMN_1677439	3.33e-43	1.39e-44	-15.7649517	90.458569	-1.47	GLS2	glutaminase 2
ILMN_1656638	3.80e-43	1.58e-44	-15.751697	90.325827	-2.35	BHMT	betaine--homocysteine S-methyltransferase
ILMN_2397571	4.13e-43	1.72e-44	15.7433547	90.242295	8.04e-01	PIGC	phosphatidylinositol glycan anchor biosynthesis class C
ILMN_1655046	4.14e-43	1.72e-44	15.7431804	90.240551	5.13e-01	NUTF2	nuclear transport factor 2
ILMN_1762747	4.15e-43	1.73e-44	15.7428073	90.236815	1.34	RPL15	ribosomal protein L15
ILMN_1665291	4.25e-43	1.77e-44	15.740359	90.212303	6.18e-01	NUB1	negative regulator of ubiquitin like proteins 1
ILMN_2412384	4.27e-43	1.79e-44	15.7397255	90.205961	8.40e-01
ILMN_1741780	4.36e-43	1.82e-44	15.7376874	90.185556	4.59e-01	DUSP28	dual specificity phosphatase 28
ILMN_1783226	4.37e-43	1.83e-44	15.7375123	90.183804	1.23	SSR2	signal sequence receptor subunit 2
ILMN_1763365	4.47e-43	1.87e-44	15.7352014	90.160668	4.05e-01	FAM103A1	family with sequence similarity 103 member A1
ILMN_1699082	4.61e-43	1.93e-44	15.7320943	90.129565	3.23e-01	MAPKAPK5	mitogen-activated protein kinase-activated protein kinase 5
ILMN_1714417	4.82e-43	2.02e-44	15.7274359	90.082935	6.22e-01	PSEN2	presenilin 2
ILMN_3204734	4.84e-43	2.03e-44	15.7270897	90.079469	6.93e-01
ILMN_1669376	4.92e-43	2.06e-44	15.7253149	90.061705	6.05e-01	DRAM1	DNA damage regulated autophagy modulator 1
ILMN_1734198	4.95e-43	2.07e-44	15.7248354	90.056906	4.95e-01	RNGTT	RNA guanylyltransferase and 5'-phosphatase
ILMN_1689378	4.95e-43	2.08e-44	-15.7247268	90.055819	-1.02	NOCT	nocturnin
ILMN_1711899	4.96e-43	2.08e-44	15.7244815	90.053364	1.02	ANXA2	annexin A2
ILMN_1771039	5.04e-43	2.12e-44	15.722854	90.037075	4.79e-01	GTSE1	G2 and S-phase expressed 1
ILMN_1683609	5.13e-43	2.16e-44	15.7209366	90.017884	7.19e-01	UBA1	ubiquitin like modifier activating enzyme 1
ILMN_1764186	5.36e-43	2.26e-44	15.7165015	89.973498	4.46e-01	ATXN1L	ataxin 1 like
ILMN_2289093	5.99e-43	2.52e-44	15.705466	89.86307	9.17e-01	RNF213	ring finger protein 213
ILMN_2191568	6.13e-43	2.58e-44	15.7031917	89.840314	4.76e-01	NPRL2	NPR2-like, GATOR1 complex subunit
ILMN_1717781	6.20e-43	2.61e-44	15.7019541	89.827932	3.82e-01	VPS11	VPS11, CORVET/HOPS core subunit
ILMN_1733757	6.45e-43	2.72e-44	15.6979494	89.787866	4.97e-01	TMEM179B	transmembrane protein 179B
ILMN_1709486	6.47e-43	2.73e-44	-15.6976326	89.784696	-8.94e-01	SRPX	sushi repeat containing protein, X-linked
ILMN_1738921	6.80e-43	2.87e-44	-15.6925395	89.733746	-1.16	ACAA1	acetyl-CoA acyltransferase 1
ILMN_1725105	6.81e-43	2.87e-44	15.6923988	89.732338	7.38e-01	EEF1E1	eukaryotic translation elongation factor 1 epsilon 1
ILMN_1745798	7.05e-43	2.97e-44	15.68896	89.69794	4.53e-01	GTF2F2	general transcription factor IIF subunit 2
ILMN_1788689	7.22e-43	3.05e-44	15.686515	89.673484	8.79e-01	PHIP	pleckstrin homology domain interacting protein
[truncated: 45,324 more rows]
