# Supplementary material for: Identification of a five-gene signature in association with overall survival for hepatocellular carcinoma
Source: PeerJ. 2021 Apr 28;9:e11273. doi: 10.7717/peerj.11273 (PMC8088210; doi:10.7717/peerj.11273)
Supplement: Supplemental Information 4 [file peerj-09-11273-s004.txt]

ID	adj.P.Val	P.Value	t	B	logFC	Gene.symbol	Gene.title
ILMN_1793504	2.21e-53	4.66e-58	-24.886855	120.65743	-2.59371737	FCN2	ficolin 2
ILMN_2193817	2.43e-53	1.03e-57	-24.738005	119.89376	-2.88995285	CLEC4G	C-type lectin domain family 4 member G
ILMN_1658121	2.08e-46	1.32e-50	-21.759852	104.00014	-1.05919469	CFP	complement factor properdin
ILMN_2329735	2.93e-46	2.48e-50	-21.648767	103.38451	-2.58876664	ECM1	extracellular matrix protein 1
ILMN_1693939	3.59e-46	3.79e-50	-21.574086	102.9697	-1.50429743	OIT3	oncoprotein induced transcript 3
ILMN_1746220	1.02e-41	1.29e-45	-19.780285	92.78526	-2.09356867	DBH	dopamine beta-hydroxylase
ILMN_1658333	2.16e-41	3.19e-45	-19.628257	91.90284	-0.91456881	ECM1	extracellular matrix protein 1
ILMN_1761312	1.08e-39	1.82e-43	-18.952738	87.94641	-2.27706317	CRHBP	corticotropin releasing hormone binding protein
ILMN_1745103	4.54e-39	8.63e-43	-18.695627	86.42556	-3.39768827	CLEC1B	C-type lectin domain family 1 member B
ILMN_1677497	4.98e-39	1.05e-42	-18.662937	86.23161	-1.69335184	STAB2	stabilin 2
ILMN_1681983	8.89e-39	2.07e-42	-18.551644	85.57033	-1.18708511	RSPO3	R-spondin 3
ILMN_1731503	2.89e-38	7.33e-42	-18.343692	84.33069	-1.90023906	MARCO	macrophage receptor with collagenous structure
ILMN_2289623	1.63e-37	4.48e-41	-18.047799	82.55789	-1.7353744	TTC36	tetratricopeptide repeat domain 36
ILMN_1662962	3.52e-37	1.04e-40	-17.910616	81.73247	-1.20813555	COLEC10	collectin subfamily member 10
ILMN_1673563	9.09e-37	2.88e-40	-17.745198	80.73427	-1.4233481
ILMN_1657838	8.78e-36	2.97e-39	-17.36811	78.44707	-1.90458448	KDM8	lysine demethylase 8
ILMN_2199389	1.48e-35	5.31e-39	-17.274666	77.87784	-1.9588494	VIPR1	vasoactive intestinal peptide receptor 1
ILMN_1658356	2.57e-34	9.78e-38	-16.807747	75.01937	-1.69755694	PAMR1	peptidase domain containing associated with muscle regeneration 1
ILMN_1715165	7.17e-33	2.88e-36	-16.269985	71.69926	-0.53364594
ILMN_1685636	5.40e-32	2.28e-35	-15.942852	69.66585	-1.55564425	KCNN2	potassium calcium-activated channel subfamily N member 2
ILMN_1718173	2.60e-31	1.15e-34	-15.687913	68.07446	-2.31322068	CDHR2	cadherin related family member 2
ILMN_2210753	4.40e-31	2.04e-34	-15.598091	67.51242	-1.56343767	LYVE1	lymphatic vessel endothelial hyaluronan receptor 1
ILMN_1795166	6.82e-31	3.31e-34	-15.522271	67.03748	-2.02288724	PTH1R	parathyroid hormone 1 receptor
ILMN_1755741	7.36e-31	3.84e-34	-15.499259	66.89323	-0.97405001	DACH1	dachshund family transcription factor 1
ILMN_1730546	7.36e-31	3.89e-34	-15.497228	66.88049	-1.68266089	GNAO1	G protein subunit alpha o1
ILMN_1657373	3.58e-30	1.97e-33	-15.243601	65.28783	-1.1986402	P3H2	prolyl 3-hydroxylase 2
ILMN_1745172	3.60e-30	2.05e-33	15.236793	65.24501	1.30652242	ILF2	interleukin enhancer binding factor 2
ILMN_2322131	4.38e-30	2.59e-33	-15.200403	65.01607	-0.77086638	CLEC4M	C-type lectin domain family 4 member M
ILMN_1795026	1.69e-29	1.03e-32	14.984665	63.65674	1.28145356	FAM189B	family with sequence similarity 189 member B
ILMN_1735910	5.13e-29	3.32e-32	-14.802845	62.50856	-0.87313412	VMO1	vitelline membrane outer layer 1 homolog
ILMN_2339294	5.13e-29	3.36e-32	-14.800969	62.4967	-1.20189956	LILRB5	leukocyte immunoglobulin like receptor B5
ILMN_1656761	1.11e-28	7.48e-32	-14.676698	61.71065	-1.12687682	TGIF1	TGFB induced factor homeobox 1
ILMN_1726986	1.12e-28	7.83e-32	-14.690542	61.66553	-2.27593245	AADAT	aminoadipate aminotransferase
ILMN_1716733	7.35e-28	5.28e-31	-14.373502	59.78882	-1.62365376	MYOM2	myomesin 2
ILMN_1654065	7.99e-28	5.91e-31	-14.356104	59.67838	-1.90517516	ATOH8	atonal bHLH transcription factor 8
ILMN_1675453	1.08e-27	8.25e-31	-14.304427	59.35024	-0.68089867	HHIP	hedgehog interacting protein
ILMN_1801769	2.83e-27	2.22e-30	-14.151454	58.37807	-0.48244931	NDST3	N-deacetylase and N-sulfotransferase 3
ILMN_2407314	7.49e-27	6.02e-30	-13.996999	57.39532	-1.75287959	CYP26A1	cytochrome P450 family 26 subfamily A member 1
ILMN_1764175	8.12e-27	6.69e-30	-13.980567	57.2907	-1.17628211	GPD1	glycerol-3-phosphate dehydrogenase 1
ILMN_1660498	1.13e-26	9.57e-30	13.925221	56.93824	0.72537993	RPS27	ribosomal protein S27
ILMN_1683243	1.17e-26	1.01e-29	13.917011	56.88594	0.92054206	VPS45	vacuolar protein sorting 45 homolog
ILMN_1694653	1.50e-26	1.33e-29	-13.874112	56.61265	-1.32043212	CNDP1	carnosine dipeptidase 1
ILMN_1813117	2.16e-26	1.97e-29	-13.814093	56.23015	-0.67307106	ITGA9	integrin subunit alpha 9
ILMN_1794072	3.20e-26	2.98e-29	-13.749944	55.82119	-0.90910907	B3GAT1	beta-1,3-glucuronyltransferase 1
ILMN_2175220	4.50e-26	4.28e-29	-13.694024	55.46456	-1.50579341	CYP39A1	cytochrome P450 family 39 subfamily A member 1
ILMN_1703123	4.93e-26	4.79e-29	-13.676562	55.35318	-1.92192249	CSRNP1	cysteine and serine rich nuclear protein 1
ILMN_1696590	5.28e-26	5.24e-29	-13.662841	55.26564	-1.68716921	CHST4	carbohydrate sulfotransferase 4
ILMN_2165993	1.17e-25	1.18e-28	-13.537385	54.46503	-1.11686825	ITLN1	intelectin 1
ILMN_2098013	1.46e-25	1.51e-28	-13.642721	54.22956	-2.48050103	CETP	cholesteryl ester transfer protein
ILMN_1655987	2.00e-25	2.11e-28	-13.448092	53.8949	-1.27899823	STAB1	stabilin 1
ILMN_2334989	2.54e-25	2.74e-28	13.40792	53.63833	1.12900305	CCT3	chaperonin containing TCP1 subunit 3
ILMN_1674593	3.07e-25	3.37e-28	-13.375883	53.43369	-0.74462512	SIGLEC11	sialic acid binding Ig like lectin 11
ILMN_1684168	5.99e-25	6.71e-28	-13.269831	52.75609	-1.15075292	GSTZ1	glutathione S-transferase zeta 1
ILMN_3288161	1.11e-24	1.26e-27	13.172426	52.13354	0.57514606
ILMN_2349771	1.14e-24	1.33e-27	-13.391214	52.09634	-2.96440507	FCN3	ficolin 3
ILMN_1780060	1.22e-24	1.46e-27	-13.434164	52.00309	-4.59799628	FCN3	ficolin 3
ILMN_1667840	1.22e-24	1.47e-27	-13.149254	51.98541	-0.61879565	CMTM3	CKLF like MARVEL transmembrane domain containing 3
ILMN_2354269	1.41e-24	1.72e-27	-13.124665	51.82821	-1.12332296	ZC2HC1C	zinc finger C2HC-type containing 1C
ILMN_1684227	1.57e-24	1.97e-27	-13.104379	51.69852	-0.47709289	GPR146	G protein-coupled receptor 146
ILMN_2383435	1.57e-24	1.99e-27	13.102161	51.68434	1.19342837	PSMD10	proteasome 26S subunit, non-ATPase 10
ILMN_3192419	1.67e-24	2.15e-27	-13.090576	51.61027	-0.74389131
ILMN_1809364	2.65e-24	3.47e-27	-13.017092	51.1404	-0.74671507	NTF3	neurotrophin 3
ILMN_1668533	2.79e-24	3.72e-27	-13.006234	51.07097	-0.63104554	UROC1	urocanate hydratase 1
ILMN_1808650	2.91e-24	3.94e-27	-12.997455	51.01483	-1.61249265	CYP39A1	cytochrome P450 family 39 subfamily A member 1
ILMN_2266595	3.71e-24	5.09e-27	-12.957852	50.76157	-1.12828249	LILRA5	leukocyte immunoglobulin like receptor A5
ILMN_1725518	3.80e-24	5.30e-27	-12.951661	50.72197	-1.22608728	ANGPTL6	angiopoietin like 6
ILMN_2164081	4.13e-24	5.85e-27	12.936519	50.62514	1.08595434	KLHL12	kelch like family member 12
ILMN_1821176	4.66e-24	6.73e-27	-12.914995	50.48748	-1.5819176	RNF125	ring finger protein 125
ILMN_1713124	4.66e-24	6.80e-27	12.913398	50.47726	1.37709247	AKR1C3	aldo-keto reductase family 1, member C3
ILMN_1733259	6.54e-24	9.67e-27	-12.859151	50.13031	-1.1686532	TMIGD3	transmembrane and immunoglobulin domain containing 3
ILMN_1731248	6.54e-24	9.81e-27	-12.856963	50.11632	-1.06345998
ILMN_2330845	7.17e-24	1.09e-26	12.840643	50.01193	0.86730955	NSF	N-ethylmaleimide sensitive factor, vesicle fusing ATPase
ILMN_1803825	9.81e-24	1.51e-26	-12.790173	49.68912	-1.71821182	CXCL12	C-X-C motif chemokine ligand 12
ILMN_1803300	9.99e-24	1.56e-26	-12.785374	49.65842	-2.8782702	SLC25A47	solute carrier family 25 member 47
ILMN_1887267	1.44e-23	2.29e-26	-12.726669	49.28293	-0.69628925	HAND2-AS1	HAND2 antisense RNA 1 (head to head)
ILMN_2380237	1.82e-23	2.92e-26	-12.689003	49.042	-2.09597796	C1QTNF1	C1q and tumor necrosis factor related protein 1
ILMN_1772894	1.89e-23	3.08e-26	-12.680872	48.99	-1.494061	TMEM27	transmembrane protein 27
ILMN_1744968	3.15e-23	5.20e-26	-12.600339	48.4749	-0.82556351	KCNAB1	potassium voltage-gated channel subfamily A member regulatory beta subunit 1
ILMN_2399208	3.39e-23	5.66e-26	12.587238	48.3911	0.76920568	SCAMP3	secretory carrier membrane protein 3
ILMN_1664094	3.39e-23	5.74e-26	-12.585106	48.37746	-0.81136132
ILMN_1686109	3.46e-23	5.92e-26	-12.580338	48.34697	-0.80887124	CCL23	C-C motif chemokine ligand 23
ILMN_1709167	3.58e-23	6.20e-26	-12.573301	48.30196	-1.14398131	ADRA1A	adrenoceptor alpha 1A
ILMN_1811345	4.15e-23	7.27e-26	-12.548689	48.14455	-1.67642157	GLYAT	glycine-N-acyltransferase
ILMN_2215965	5.10e-23	9.05e-26	-12.515082	47.92961	-1.20691366	CYP2B6	cytochrome P450 family 2 subfamily B member 6
ILMN_3245919	5.34e-23	9.58e-26	-12.506177	47.87266	-1.77880424
ILMN_1727284	5.54e-23	1.01e-25	-12.498549	47.82388	-1.00188878	CD4	CD4 molecule
ILMN_2051684	5.98e-23	1.10e-25	-12.485111	47.73794	-1.15225005	C4orf3	chromosome 4 open reading frame 3
ILMN_1766762	6.16e-23	1.15e-25	12.478624	47.69645	1.02677781	DYNLRB1	dynein light chain roadblock-type 1
ILMN_2375651	6.87e-23	1.29e-25	12.460133	47.57821	0.90098114	SCNM1	sodium channel modifier 1
ILMN_2320964	6.95e-23	1.32e-25	12.456731	47.55645	1.0719893	ADAR	adenosine deaminase, RNA specific
ILMN_1776102	7.78e-23	1.50e-25	12.437665	47.43452	1.07855743	PSMD10	proteasome 26S subunit, non-ATPase 10
ILMN_1800468	7.91e-23	1.54e-25	-12.461126	47.40966	-1.74258218	KLKB1	kallikrein B1
ILMN_1791447	7.97e-23	1.57e-25	-12.444396	47.3895	-2.19120732	CXCL12	C-X-C motif chemokine ligand 12
ILMN_1709067	9.15e-23	1.82e-25	-12.40767	47.24272	-0.46904168	SAMD11	sterile alpha motif domain containing 11
ILMN_3253787	9.39e-23	1.89e-25	-12.402014	47.20656	-0.96693486
ILMN_2381841	1.25e-22	2.53e-25	-12.356897	46.91808	-0.77755858	DDX19B	DEAD-box helicase 19B
ILMN_1729188	1.33e-22	2.73e-25	-12.552483	46.85708	-3.9456161	HAMP	hepcidin antimicrobial peptide
ILMN_1694608	1.49e-22	3.08e-25	-12.326418	46.72322	-0.50574889	C1QTNF1	C1q and tumor necrosis factor related protein 1
ILMN_1781149	1.71e-22	3.57e-25	-12.317171	46.57855	-2.28632736	INMT	indolethylamine N-methyltransferase
ILMN_2125395	1.71e-22	3.64e-25	-12.30061	46.55824	-1.98839115	ADGRG7	adhesion G protein-coupled receptor G7
ILMN_1784630	1.71e-22	3.65e-25	-12.300368	46.55669	-2.23141454	KBTBD11	kelch repeat and BTB domain containing 11
ILMN_1784364	2.13e-22	4.60e-25	-12.264765	46.32911	-1.25900551	STARD5	StAR related lipid transfer domain containing 5
ILMN_1665455	2.15e-22	4.67e-25	-12.262262	46.31311	-0.73456614	DCUN1D3	defective in cullin neddylation 1 domain containing 3
ILMN_3233881	2.33e-22	5.11e-25	-12.248325	46.22403	-0.87057891
ILMN_1673491	2.35e-22	5.21e-25	-12.245595	46.20658	-0.3193185	LRAT	lecithin retinol acyltransferase (phosphatidylcholine--retinol O-acyltransferase)
ILMN_1728355	2.81e-22	6.30e-25	12.216134	46.01829	1.02774702	PSMD4	proteasome 26S subunit, non-ATPase 4
ILMN_1729115	3.19e-22	7.21e-25	12.195421	45.88592	1.13381867
ILMN_1783226	3.76e-22	8.59e-25	12.168478	45.71375	1.37956444	SSR2	signal sequence receptor subunit 2
ILMN_3246328	3.94e-22	9.07e-25	-12.160027	45.65975	-0.51631726	PTH1R	parathyroid hormone 1 receptor
ILMN_2149164	4.09e-22	9.50e-25	-12.152924	45.61437	-0.41455285	SFRP1	secreted frizzled related protein 1
ILMN_2188966	5.33e-22	1.25e-24	-12.163055	45.34886	-2.90690043	IGFALS	insulin like growth factor binding protein acid labile subunit
ILMN_1768867	6.08e-22	1.45e-24	12.088235	45.20109	0.73540143	AP3B1	adaptor related protein complex 3 beta 1 subunit
ILMN_1719256	6.08e-22	1.45e-24	12.087582	45.19692	1.31482058	CKS1B	CDC28 protein kinase regulatory subunit 1B
ILMN_3243578	6.47e-22	1.56e-24	-12.076694	45.12737	-0.61435686
ILMN_1667079	6.60e-22	1.60e-24	-12.072352	45.09964	-0.57703249	SPTBN2	spectrin beta, non-erythrocytic 2
ILMN_1736112	6.88e-22	1.69e-24	-12.063843	45.04529	-1.23263761	ARHGAP10	Rho GTPase activating protein 10
ILMN_1829555	6.88e-22	1.70e-24	-12.063274	45.04166	-0.88790123	LCE6A	late cornified envelope 6A
ILMN_2402930	7.18e-22	1.79e-24	12.05527	44.99054	0.83596546	H3F3AP4	H3 histone, family 3A, pseudogene 4
ILMN_1811227	7.44e-22	1.87e-24	-12.048468	44.9471	-0.33924921
ILMN_2344130	7.91e-22	2.01e-24	12.037797	44.87895	1.01684813	PSMD4	proteasome 26S subunit, non-ATPase 4
ILMN_1891705	1.04e-21	2.65e-24	-11.994978	44.60552	-0.46709408	TSPAN11	tetraspanin 11
ILMN_1711470	1.22e-21	3.16e-24	11.967524	44.43024	1.43574903	UBE2T	ubiquitin conjugating enzyme E2 T
ILMN_2060115	1.22e-21	3.17e-24	-11.967162	44.42793	-1.45958897	SORL1	sortilin related receptor 1
ILMN_1782958	1.31e-21	3.46e-24	-11.953879	44.34314	-1.79197936
ILMN_1729533	1.31e-21	3.46e-24	11.953688	44.34192	1.01799207	NAXE	NAD(P)HX epimerase
ILMN_1808114	1.39e-21	3.69e-24	-11.943683	44.27805	-1.18332289	LYVE1	lymphatic vessel endothelial hyaluronan receptor 1
ILMN_2397571	1.42e-21	3.83e-24	11.938156	44.24277	0.82572252	PIGC	phosphatidylinositol glycan anchor biosynthesis class C
ILMN_1755954	1.42e-21	3.84e-24	-11.937806	44.24054	-1.59308172	CPEB3	cytoplasmic polyadenylation element binding protein 3
ILMN_1714401	1.55e-21	4.23e-24	11.922682	44.144	0.89949584	SNX27	sorting nexin family member 27
ILMN_2359887	1.73e-21	4.74e-24	11.905053	44.03149	0.50394069	PPP2R5D	protein phosphatase 2 regulatory subunit B'delta
ILMN_2363027	1.76e-21	4.86e-24	-11.901325	44.0077	-1.60592756	RAD51	RAD51 recombinase
ILMN_1774086	1.82e-21	5.09e-24	-11.894158	43.96196	-1.07689481	CBX3	chromobox 3
ILMN_1788131	1.91e-21	5.38e-24	-11.885743	43.90827	-2.5265964	CYP26A1	cytochrome P450 family 26 subfamily A member 1
ILMN_1769032	2.21e-21	6.27e-24	-11.862054	43.75711	-1.304936	GLYATL1	glycine-N-acyltransferase like 1
ILMN_3236259	2.21e-21	6.31e-24	11.861124	43.75118	0.92141092	PPIAL4A	peptidylprolyl isomerase A like 4A
ILMN_1695868	2.26e-21	6.53e-24	11.855641	43.71619	0.9411401	PRICKLE4	prickle planar cell polarity protein 4
ILMN_2049021	2.26e-21	6.56e-24	11.855127	43.71291	1.54054837	PTTG3P	pituitary tumor-transforming 3, pseudogene
ILMN_1716336	2.27e-21	6.61e-24	11.853843	43.70473	0.44209638	CKAP5	cytoskeleton associated protein 5
ILMN_2367239	2.53e-21	7.44e-24	-11.835598	43.58833	-1.32065436	RCAN1	regulator of calcineurin 1
ILMN_1658187	3.08e-21	9.10e-24	-11.804438	43.38957	-0.76312781	KAZN	kazrin, periplakin interacting protein
ILMN_1655011	3.09e-21	9.22e-24	11.802545	43.3775	0.98872044	SERF1B	small EDRK-rich factor 1B
ILMN_1811615	3.25e-21	9.75e-24	11.793803	43.32175	0.79231675	COPA	coatomer protein complex subunit alpha
ILMN_1746598	3.74e-21	1.13e-23	11.77094	43.17595	0.78623483	SCNM1	sodium channel modifier 1
ILMN_1807745	3.98e-21	1.22e-23	-11.759423	43.10252	-0.9992392	GYS2	glycogen synthase 2
ILMN_1716359	3.98e-21	1.22e-23	-11.759202	43.10111	-1.50615214	SLC19A3	solute carrier family 19 member 3
ILMN_2055781	4.47e-21	1.38e-23	-11.740302	42.98061	-0.62867257	KLRF1	killer cell lectin like receptor F1
ILMN_3307916	4.67e-21	1.45e-23	-11.732496	42.93085	-0.59025576	BMPER	BMP binding endothelial regulator
ILMN_2042771	4.68e-21	1.46e-23	11.742987	42.92372	1.63726436	PTTG1	pituitary tumor-transforming 1
ILMN_1709880	4.75e-21	1.50e-23	11.727732	42.90048	1.39579902	RPLP0	ribosomal protein lateral stalk subunit P0
ILMN_1815804	4.88e-21	1.55e-23	-11.722599	42.86776	-0.57612411
ILMN_1683607	5.50e-21	1.75e-23	-11.927293	42.76633	-3.36069128	CYP1A2	cytochrome P450 family 1 subfamily A member 2
ILMN_1678535	5.66e-21	1.82e-23	-11.697572	42.70824	-1.22687865	ESR1	estrogen receptor 1
ILMN_1677038	6.19e-21	2.00e-23	-11.706454	42.61752	-2.02932096	CPED1	cadherin like and PC-esterase domain containing 1
ILMN_1699015	6.40e-21	2.08e-23	11.676693	42.57518	0.78200496	H3F3A	H3 histone, family 3A
ILMN_1812062	6.61e-21	2.17e-23	-11.670573	42.53618	-0.49560445
ILMN_3236122	6.75e-21	2.22e-23	-11.666453	42.50993	-0.68934325
ILMN_1809311	6.90e-21	2.29e-23	-11.747067	42.49204	-2.99578866	APOF	apolipoprotein F
ILMN_1654540	7.11e-21	2.38e-23	-11.656325	42.4454	-0.48069657	SEMA6D	semaphorin 6D
ILMN_2076415	8.71e-21	2.93e-23	-11.624064	42.23989	-0.60893851	TBCCD1	TBCC domain containing 1
ILMN_1721636	8.82e-21	2.99e-23	-11.620667	42.21825	-0.77426824	TSC22D4	TSC22 domain family member 4
ILMN_1764239	8.82e-21	3.00e-23	-11.620171	42.21509	-1.0775925	PMPCA	peptidase, mitochondrial processing alpha subunit
ILMN_2247594	9.36e-21	3.21e-23	11.610007	42.15035	0.52549422	RPLP1	ribosomal protein lateral stalk subunit P1
ILMN_1652306	1.01e-20	3.48e-23	-11.597276	42.06927	-0.4581285	MEGF10	multiple EGF like domains 10
ILMN_1807894	1.02e-20	3.54e-23	-11.594728	42.05305	-0.71326569	SLC7A8	solute carrier family 7 member 8
ILMN_2102951	1.21e-20	4.21e-23	-11.567838	41.88183	-1.13823873	FAHD2A	fumarylacetoacetate hydrolase domain containing 2A
ILMN_1794643	1.41e-20	4.95e-23	-11.542682	41.72169	-1.71342993	ZGPAT	zinc finger CCCH-type and G-patch domain containing
ILMN_1795104	1.65e-20	5.84e-23	-11.517241	41.55977	-1.23451087	ACADS	acyl-CoA dehydrogenase, C-2 to C-3 short chain
ILMN_1793954	1.65e-20	5.84e-23	-11.517204	41.55953	-0.84921922
ILMN_3213792	1.66e-20	5.92e-23	11.515067	41.54593	0.89586459
ILMN_1704383	1.70e-20	6.12e-23	11.510005	41.51371	0.66216505	TRIM37	tripartite motif containing 37
ILMN_2122420	1.71e-20	6.19e-23	-11.50814	41.50185	-1.07578231	HMGCL	3-hydroxymethyl-3-methylglutaryl-CoA lyase
ILMN_3235113	1.72e-20	6.25e-23	11.50675	41.493	0.81457524	TOMM6	translocase of outer mitochondrial membrane 6
ILMN_2279377	1.87e-20	6.82e-23	-11.493188	41.40671	-0.41288287	SLC29A1	solute carrier family 29 member 1 (Augustine blood group)
ILMN_3178621	1.93e-20	7.08e-23	-11.487502	41.37053	-1.12074601
ILMN_1761782	1.99e-20	7.38e-23	-11.481142	41.33007	-0.94081374	RAMP3	receptor (G protein-coupled) activity modifying protein 3
ILMN_1708151	2.16e-20	8.05e-23	11.467644	41.2442	1.1427225	LAGE3	L antigen family member 3
ILMN_2204576	2.35e-20	8.80e-23	-11.572035	41.1707	-2.73663698	HSD17B13	hydroxysteroid 17-beta dehydrogenase 13
ILMN_1688127	2.44e-20	9.18e-23	11.44721	41.11423	1.05404625
ILMN_1770927	2.47e-20	9.33e-23	-11.444708	41.09832	-0.39900381	KAZN	kazrin, periplakin interacting protein
ILMN_1722648	2.51e-20	9.58e-23	11.440655	41.07255	0.92487605	SF3B4	splicing factor 3b subunit 4
ILMN_3199798	2.51e-20	9.59e-23	11.440544	41.07184	0.54153449
ILMN_2281069	2.69e-20	1.03e-22	11.428738	40.99676	0.57321783	GPATCH4	G-patch domain containing 4
ILMN_1673529	2.85e-20	1.10e-22	-11.418903	40.93423	-0.68101507	PHYKPL	5-phosphohydroxy-L-lysine phospho-lyase
ILMN_1656369	2.94e-20	1.15e-22	-11.412693	40.89475	-1.85089753	C8orf4	chromosome 8 open reading frame 4
ILMN_1730620	2.94e-20	1.16e-22	-11.411051	40.88431	-0.70079687	ARRB1	arrestin beta 1
ILMN_2376194	2.94e-20	1.17e-22	-11.410218	40.87901	-1.40151828	CAMK2B	calcium/calmodulin dependent protein kinase II beta
ILMN_1679754	2.94e-20	1.17e-22	-11.410057	40.87799	-1.10902275	ADRA1B	adrenoceptor alpha 1B
ILMN_1703174	2.94e-20	1.17e-22	-11.409961	40.87738	-0.65163958	FREM2	FRAS1 related extracellular matrix protein 2
ILMN_1715747	3.20e-20	1.28e-22	-11.39592	40.78812	-0.38040265
ILMN_1762735	3.38e-20	1.36e-22	-11.386786	40.73006	-1.95326369	EVC2	EvC ciliary complex subunit 2
ILMN_2396875	3.52e-20	1.42e-22	-11.379679	40.68489	-1.94536584	IGFBP3	insulin like growth factor binding protein 3
ILMN_1670535	3.77e-20	1.53e-22	-11.368391	40.61315	-1.73201932	NDRG2	NDRG family member 2
ILMN_1733288	4.03e-20	1.64e-22	-11.35718	40.54191	-1.17099307	C1RL	complement C1r subcomponent like
ILMN_1758128	4.35e-20	1.78e-22	-11.34437	40.46051	-0.95441367	CYGB	cytoglobin
ILMN_2106331	4.42e-20	1.82e-22	11.341086	40.43965	0.77281575	H3F3A	H3 histone, family 3A
ILMN_1681356	4.77e-20	1.98e-22	-11.328453	40.3594	-0.59931137	PDE2A	phosphodiesterase 2A
ILMN_3225941	4.80e-20	2.01e-22	11.326156	40.3448	0.44289969
ILMN_2139816	4.80e-20	2.01e-22	11.32603	40.34401	0.83310662	GPSM2	G-protein signaling modulator 2
ILMN_1695261	4.87e-20	2.05e-22	11.323072	40.32522	0.56659599
ILMN_1800612	4.96e-20	2.10e-22	11.319287	40.30118	0.96867773	VBP1	VHL binding protein 1
ILMN_2206716	5.33e-20	2.26e-22	11.307417	40.22579	0.83815759	JTB	jumping translocation breakpoint
ILMN_1793712	5.33e-20	2.27e-22	11.306755	40.22158	0.90503347	SCAMP3	secretory carrier membrane protein 3
ILMN_1673630	5.59e-20	2.40e-22	-11.29857	40.1696	-0.4147182
ILMN_2049184	5.62e-20	2.42e-22	-11.340657	40.16524	-2.52164192	DNASE1L3	deoxyribonuclease 1 like 3
ILMN_1798803	5.76e-20	2.50e-22	-11.292279	40.12965	-0.46087
ILMN_2086064	6.19e-20	2.69e-22	11.280508	40.05491	0.74595611	SNRPC	small nuclear ribonucleoprotein polypeptide C
ILMN_1751607	6.39e-20	2.80e-22	-11.285422	40.01985	-2.68357283	FOSB	FosB proto-oncogene, AP-1 transcription factor subunit
ILMN_1768816	6.67e-20	2.93e-22	11.267285	39.97096	0.84349354	TMPO	thymopoietin
ILMN_1653026	7.27e-20	3.21e-22	-11.253343	39.88246	-0.87044714	PLAC8	placenta specific 8
ILMN_3242330	7.52e-20	3.34e-22	-11.247321	39.84424	-0.65218598	FAM65C	family with sequence similarity 65 member C
ILMN_2233878	7.60e-20	3.39e-22	11.24486	39.82862	0.68253318	SERF1B	small EDRK-rich factor 1B
ILMN_1793859	9.17e-20	4.11e-22	-11.215088	39.63971	-1.26357251	ALDH2	aldehyde dehydrogenase 2 family (mitochondrial)
ILMN_1707810	9.25e-20	4.17e-22	11.212889	39.62575	0.98062962	RPS5	ribosomal protein S5
ILMN_1748767	9.60e-20	4.34e-22	11.206544	39.5855	0.75429182
ILMN_2381296	1.02e-19	4.63e-22	-11.196602	39.52243	-1.75885558	GSTZ1	glutathione S-transferase zeta 1
ILMN_2359014	1.07e-19	4.90e-22	11.187674	39.4658	0.83189081	TBCE	tubulin folding cofactor E
ILMN_1669584	1.51e-19	6.92e-22	11.134204	39.12678	0.62698373	ILF3	interleukin enhancer binding factor 3
ILMN_1809639	1.73e-19	7.96e-22	-11.112331	38.98816	-0.59552533	TMEM26	transmembrane protein 26
ILMN_1891725	1.73e-19	8.00e-22	-11.111582	38.98341	-0.4479041
ILMN_1696532	1.79e-19	8.34e-22	11.105065	38.94212	0.79666372	RBBP5	RB binding protein 5, histone lysine methyltransferase complex subunit
ILMN_2301083	1.89e-19	8.83e-22	11.10639	38.88736	2.18192684	UBE2C	ubiquitin conjugating enzyme E2 C
ILMN_1748770	2.08e-19	9.77e-22	11.08047	38.78631	0.86650326	CKAP5	cytoskeleton associated protein 5
ILMN_1766914	2.15e-19	1.01e-21	-11.084815	38.75109	-1.85369514	MFAP4	microfibrillar associated protein 4
ILMN_1798458	2.35e-19	1.11e-21	-11.060464	38.65961	-0.38787607	KAZN	kazrin, periplakin interacting protein
ILMN_1769702	2.39e-19	1.14e-21	11.056996	38.63765	1.18454854	GPAA1	glycosylphosphatidylinositol anchor attachment 1
ILMN_1725183	2.42e-19	1.15e-21	11.054673	38.62293	0.9327995	TBCE	tubulin folding cofactor E
ILMN_1761445	2.47e-19	1.18e-21	-11.050656	38.5975	-0.29920766	TPBGL	trophoblast glycoprotein-like
ILMN_2041046	2.50e-19	1.20e-21	11.048116	38.58141	1.18322903	CKS1B	CDC28 protein kinase regulatory subunit 1B
ILMN_1745806	2.51e-19	1.22e-21	-11.046426	38.57071	-1.49742468	PEMT	phosphatidylethanolamine N-methyltransferase
ILMN_1723632	2.56e-19	1.24e-21	11.042974	38.54886	0.87847233	PIGC	phosphatidylinositol glycan anchor biosynthesis class C
ILMN_3307799	2.82e-19	1.38e-21	11.027008	38.44779	0.94101886	PSMD4	proteasome 26S subunit, non-ATPase 4
ILMN_1731619	2.96e-19	1.45e-21	11.019002	38.39712	0.85865249	DAD1	defender against cell death 1
ILMN_1660840	2.96e-19	1.46e-21	11.018291	38.39262	0.86448966	DESI2	desumoylating isopeptidase 2
ILMN_1655765	3.01e-19	1.49e-21	11.015158	38.37279	0.92684894	MRPS21	mitochondrial ribosomal protein S21
ILMN_1749297	3.08e-19	1.53e-21	11.011009	38.34653	0.74022018	ACTL6A	actin like 6A
ILMN_1670302	3.08e-19	1.54e-21	-11.01012	38.3409	-0.69470733	HK3	hexokinase 3
ILMN_2296843	3.59e-19	1.80e-21	-10.98588	38.18753	-1.27508018	GCDH	glutaryl-CoA dehydrogenase
ILMN_3217285	3.76e-19	1.89e-21	10.977897	38.13703	0.64152396
ILMN_1686043	3.76e-19	1.91e-21	-10.976615	38.12892	-0.51281039	ZC2HC1C	zinc finger C2HC-type containing 1C
ILMN_1779515	3.76e-19	1.91e-21	-10.976513	38.12828	-0.94435549	CSAD	cysteine sulfinic acid decarboxylase
ILMN_2401258	3.76e-19	1.93e-21	-10.975033	38.11891	-2.15453702	FAM13A	family with sequence similarity 13 member A
ILMN_1795227	3.76e-19	1.93e-21	10.974746	38.1171	0.7236132	DYNLL1	dynein light chain LC8-type 1
ILMN_1759892	3.76e-19	1.93e-21	-10.974662	38.11657	-0.54112659	BMX	BMX non-receptor tyrosine kinase
ILMN_1695357	3.81e-19	1.96e-21	10.971888	38.09902	0.7265763	SPDL1	spindle apparatus coiled-coil protein 1
ILMN_1808078	3.87e-19	2.01e-21	-10.968404	38.07698	-0.79064308	ADGRG7	adhesion G protein-coupled receptor G7
ILMN_2077550	3.87e-19	2.01e-21	10.968036	38.07466	1.12285814	RACGAP1	Rac GTPase activating protein 1
ILMN_1741668	4.07e-19	2.12e-21	-10.959719	38.02206	-0.33984528
ILMN_3237850	4.41e-19	2.31e-21	10.946586	37.93901	0.77284413	C5orf51	chromosome 5 open reading frame 51
ILMN_1754303	4.43e-19	2.33e-21	10.945193	37.93021	0.85487702	RPL30	ribosomal protein L30
ILMN_1811373	4.43e-19	2.34e-21	10.944472	37.92565	0.78560614	FAM20B	family with sequence similarity 20 member B
ILMN_3242368	4.79e-19	2.54e-21	-10.931921	37.84629	-0.63428214	LOC401463	uncharacterized LOC401463
ILMN_1809818	5.76e-19	3.07e-21	10.902528	37.66053	0.48556427	PRCC	papillary renal cell carcinoma (translocation-associated)
ILMN_2365176	5.93e-19	3.17e-21	-10.926963	37.63265	-1.80574829	ALDH8A1	aldehyde dehydrogenase 8 family member A1
ILMN_3246360	6.04e-19	3.24e-21	10.893978	37.6065	0.64909539
ILMN_1788895	6.44e-19	3.47e-21	-10.8833	37.53904	-1.49647405	SRD5A2	steroid 5 alpha-reductase 2
ILMN_2328280	6.44e-19	3.48e-21	10.882763	37.53565	0.73658532	ACTL6A	actin like 6A
ILMN_2093343	6.51e-19	3.53e-21	-10.880498	37.52134	-1.28881172	PLAC8	placenta specific 8
ILMN_1809537	6.59e-19	3.59e-21	-10.877837	37.50453	-1.14451576	MASP1	mannan binding lectin serine peptidase 1
ILMN_1779600	6.65e-19	3.65e-21	10.875628	37.49058	0.34934405	DSTYK	dual serine/threonine and tyrosine protein kinase
ILMN_1781104	6.65e-19	3.65e-21	-10.87529	37.48844	-0.72774643	MAP2K7	mitogen-activated protein kinase kinase 7
ILMN_2171783	6.99e-19	3.86e-21	-10.866871	37.43527	-0.6103456	CPEB3	cytoplasmic polyadenylation element binding protein 3
ILMN_2199284	7.92e-19	4.39e-21	10.846558	37.307	0.43211392	ANAPC7	anaphase promoting complex subunit 7
ILMN_1732158	7.92e-19	4.40e-21	-10.846257	37.3051	-0.53497774	FMO2	flavin containing monooxygenase 2
ILMN_1737862	8.68e-19	4.84e-21	10.831447	37.2116	0.75331521	PSMB4	proteasome subunit beta 4
ILMN_2281128	8.82e-19	4.94e-21	10.828237	37.19134	0.50455617	PSMD10	proteasome 26S subunit, non-ATPase 10
ILMN_1808115	8.95e-19	5.04e-21	10.825209	37.17223	0.38409547	ATP7A	ATPase copper transporting alpha
ILMN_1681882	8.95e-19	5.05e-21	-10.824892	37.17023	-0.78265596	CETP	cholesteryl ester transfer protein
ILMN_1660577	9.04e-19	5.12e-21	10.822739	37.15664	0.73660909	ATP5G2	ATP synthase, H+ transporting, mitochondrial Fo complex subunit C2 (subunit 9)
ILMN_1752088	9.41e-19	5.35e-21	-10.815846	37.11314	-0.43606967	ZC4H2	zinc finger C4H2-type containing
ILMN_1810901	1.00e-18	5.73e-21	10.805237	37.04619	0.93301084	RNASEH2A	ribonuclease H2 subunit A
ILMN_1797482	1.01e-18	5.81e-21	-10.802919	37.03157	-0.80430557	GCDH	glutaryl-CoA dehydrogenase
ILMN_2065745	1.02e-18	5.84e-21	-10.80208	37.02627	-1.00172611	RAMP3	receptor (G protein-coupled) activity modifying protein 3
ILMN_1811593	1.03e-18	5.92e-21	-10.800049	37.01346	-1.32041363	NIPAL1	NIPA like domain containing 1
ILMN_1702055	1.06e-18	6.12e-21	-10.794943	36.98124	-0.5459425	ROPN1B	rhophilin associated tail protein 1B
ILMN_1765043	1.06e-18	6.15e-21	10.793993	36.97525	0.61089546	RPL38	ribosomal protein L38
ILMN_1657204	1.06e-18	6.16e-21	10.793839	36.97428	0.85820678	SAE1	SUMO1 activating enzyme subunit 1
ILMN_1790534	1.09e-18	6.40e-21	-10.787963	36.93721	-1.20998069	MAP2K3	mitogen-activated protein kinase kinase 3
ILMN_2311989	1.20e-18	7.04e-21	10.772895	36.84217	0.94129646	CUTA	cutA divalent cation tolerance homolog
ILMN_1695658	1.22e-18	7.19e-21	10.769806	36.82269	1.09729476	KIF20A	kinesin family member 20A
ILMN_3251145	1.24e-18	7.36e-21	-10.766156	36.79967	-0.71978255	LDHA	lactate dehydrogenase A
ILMN_2341724	1.25e-18	7.40e-21	-10.765268	36.79407	-0.4266561
ILMN_1691097	1.26e-18	7.49e-21	10.763259	36.78141	1.02025393	HSP90AA1	heat shock protein 90 alpha family class A member 1
ILMN_1760981	1.28e-18	7.63e-21	-10.760428	36.76355	-0.40657549
ILMN_2287888	1.29e-18	7.74e-21	10.758274	36.74998	0.92010636	PSMC4	proteasome 26S subunit, ATPase 4
ILMN_2094856	1.32e-18	7.95e-21	-10.753977	36.72288	-1.10880067	RANBP3L	RAN binding protein 3 like
ILMN_1666156	1.48e-18	8.96e-21	10.735426	36.60594	1.12163651	MORF4L2	mortality factor 4 like 2
ILMN_1679721	1.51e-18	9.15e-21	-10.732083	36.58487	-0.5735874	CYB561	cytochrome b561
ILMN_1661998	1.54e-18	9.36e-21	10.728448	36.56196	0.37607793	METTL6	methyltransferase like 6
ILMN_1722894	1.55e-18	9.47e-21	10.726667	36.55074	0.76462572	ZNRD1	zinc ribbon domain containing 1
ILMN_1661000	1.56e-18	9.54e-21	10.725475	36.54322	0.52501798	RPS6KC1	ribosomal protein S6 kinase C1
ILMN_2222008	1.61e-18	9.90e-21	10.719691	36.50677	1.31574294	KIFC1	kinesin family member C1
ILMN_1669281	1.64e-18	1.01e-20	10.716429	36.48622	0.87906638	CLN3	CLN3, battenin
ILMN_2234758	1.75e-18	1.08e-20	10.705562	36.41776	0.88613106	SRP14	signal recognition particle 14
ILMN_1656082	1.77e-18	1.10e-20	10.703522	36.4049	0.56799185	H3F3A	H3 histone, family 3A
ILMN_1775814	1.85e-18	1.15e-20	-10.705202	36.35876	-2.07817813	GHR	growth hormone receptor
ILMN_1710000	1.85e-18	1.16e-20	-10.695211	36.35255	-1.24880756	PEX11G	peroxisomal biogenesis factor 11 gamma
ILMN_2364062	1.86e-18	1.17e-20	10.69395	36.34461	0.81024671	ALYREF	Aly/REF export factor
ILMN_2082699	1.87e-18	1.18e-20	-10.692597	36.33609	-0.53325719	KLHL38	kelch like family member 38
ILMN_1714730	1.90e-18	1.20e-20	10.699029	36.31996	1.90716871
ILMN_1819536	1.90e-18	1.21e-20	-10.689054	36.31377	-0.40405786
ILMN_1709026	1.91e-18	1.22e-20	-10.687495	36.30395	-0.53026576
ILMN_3249142	2.06e-18	1.31e-20	-10.713067	36.23463	-2.1327555	ZG16	zymogen granule protein 16
ILMN_1695461	2.06e-18	1.32e-20	-10.674955	36.22498	-0.54931595	PTPRA	protein tyrosine phosphatase, receptor type A
ILMN_1652185	2.07e-18	1.33e-20	-10.673715	36.21718	-1.21583071	IL4R	interleukin 4 receptor
ILMN_2354140	2.14e-18	1.38e-20	10.667869	36.18037	1.07657231	NAA20	N(alpha)-acetyltransferase 20, NatB catalytic subunit
ILMN_1673711	2.19e-18	1.42e-20	10.663517	36.15297	0.93754116	HSP90AB1	heat shock protein 90 alpha family class B member 1
ILMN_1746029	2.24e-18	1.45e-20	10.659903	36.13022	0.4991007	SPATS2	spermatogenesis associated serine rich 2
ILMN_1753196	2.61e-18	1.70e-20	10.635569	35.97707	1.07812041	PTTG1	pituitary tumor-transforming 1
ILMN_1687707	2.63e-18	1.72e-20	-10.633568	35.96447	-0.38594699
ILMN_2179837	2.69e-18	1.76e-20	10.629695	35.94011	0.68180391	BANF1	barrier to autointegration factor 1
ILMN_1708107	2.69e-18	1.77e-20	-10.629147	35.93666	-1.29617968	DPT	dermatopontin
ILMN_1655444	2.78e-18	1.84e-20	10.623238	35.89948	0.92472189
ILMN_3202885	2.82e-18	1.86e-20	10.620895	35.88474	1.07054256
ILMN_2400292	2.88e-18	1.91e-20	10.616868	35.85941	0.70399703	MAPK9	mitogen-activated protein kinase 9
ILMN_3176403	2.90e-18	1.93e-20	10.615646	35.85172	0.75494139
ILMN_1728934	2.97e-18	1.98e-20	10.611018	35.82261	1.58980888	PRC1	protein regulator of cytokinesis 1
ILMN_2284181	3.09e-18	2.07e-20	-10.690695	35.7973	-1.74259691	UGP2	UDP-glucose pyrophosphorylase 2
ILMN_2343775	3.23e-18	2.17e-20	10.596902	35.73384	0.45159849	RPL38	ribosomal protein L38
ILMN_1773716	3.26e-18	2.20e-20	10.595251	35.72345	0.69036339	MRPL9	mitochondrial ribosomal protein L9
ILMN_1867517	3.34e-18	2.26e-20	-10.590926	35.69626	-1.10700019	RORA	RAR related orphan receptor A
ILMN_1760748	3.39e-18	2.30e-20	-10.588144	35.67877	-0.43835715	PBLD	phenazine biosynthesis like protein domain containing
ILMN_1815102	3.55e-18	2.41e-20	-10.580491	35.63066	-2.45446247	LCAT	lecithin-cholesterol acyltransferase
ILMN_1767657	3.58e-18	2.44e-20	-10.596747	35.62228	-1.47729158	MAT1A	methionine adenosyltransferase 1A
ILMN_1676075	3.60e-18	2.47e-20	10.576991	35.60866	0.58047259	KLHL12	kelch like family member 12
ILMN_1701696	3.64e-18	2.50e-20	10.574723	35.5944	0.85426287
ILMN_1794017	3.66e-18	2.52e-20	-10.573471	35.58653	-1.25571991	SERTAD1	SERTA domain containing 1
ILMN_1813400	3.82e-18	2.64e-20	-10.566582	35.54323	-1.03735863	CBR4	carbonyl reductase 4
ILMN_1725121	3.92e-18	2.72e-20	10.561876	35.51365	0.68269766	XPO1	exportin 1
ILMN_1694194	4.00e-18	2.78e-20	-10.558075	35.48977	-0.40931919	SCAF1	SR-related CTD associated factor 1
ILMN_2383349	4.15e-18	2.89e-20	-10.551983	35.45149	-1.85933114	STEAP3	STEAP3 metalloreductase
ILMN_1730824	4.26e-18	2.98e-20	10.547369	35.4225	0.72596237	ZNF512	zinc finger protein 512
ILMN_2110281	4.36e-18	3.06e-20	10.543203	35.39632	0.84714969	UFC1	ubiquitin-fold modifier conjugating enzyme 1
ILMN_1810116	4.43e-18	3.12e-20	-10.540392	35.37866	-0.51930999	INPP5B	inositol polyphosphate-5-phosphatase B
ILMN_1747205	4.53e-18	3.20e-20	-10.536222	35.35247	-0.39823511	JDP2	Jun dimerization protein 2
ILMN_1783156	4.73e-18	3.35e-20	-10.529146	35.30802	-1.15938617
ILMN_1669663	4.76e-18	3.38e-20	-10.527763	35.29934	-0.40002048	BCR	BCR, RhoGEF and GTPase activating protein
ILMN_1784286	5.05e-18	3.60e-20	10.517887	35.23732	0.76392164	NDUFA1	NADH:ubiquinone oxidoreductase subunit A1
ILMN_1751776	5.06e-18	3.61e-20	10.517237	35.23324	1.15890291	CKAP2L	cytoskeleton associated protein 2 like
ILMN_1773395	5.08e-18	3.64e-20	-10.516063	35.22586	-1.70409204	RDH5	retinol dehydrogenase 5
ILMN_1781680	5.29e-18	3.80e-20	10.509261	35.18316	0.77832466	DAP3	death associated protein 3
ILMN_2373566	5.49e-18	3.97e-20	10.50265	35.14165	0.5196739	PJA1	praja ring finger ubiquitin ligase 1
ILMN_1689378	5.49e-18	3.97e-20	-10.502433	35.14029	-1.40599004	NOCT	nocturnin
ILMN_1682919	6.08e-18	4.41e-20	-10.485985	35.03705	-0.72330945	PAFAH2	platelet activating factor acetylhydrolase 2
ILMN_2201533	6.08e-18	4.42e-20	-10.485533	35.03422	-0.75230407	TMEM256	transmembrane protein 256
ILMN_1677446	6.10e-18	4.44e-20	10.484755	35.02933	0.44369167	TMEM189-UBE2V1	TMEM189-UBE2V1 readthrough
ILMN_1686227	6.13e-18	4.48e-20	-10.48351	35.02151	-0.29286142	GNA14	G protein subunit alpha 14
ILMN_1808500	6.13e-18	4.50e-20	10.482982	35.01821	0.39224406	CEP68	centrosomal protein 68
ILMN_2347145	6.64e-18	4.90e-20	-10.614367	34.96032	-2.8572503	DCN	decorin
ILMN_1740819	6.51e-18	4.79e-20	10.472998	34.95556	0.63314987	STARD7	StAR related lipid transfer domain containing 7
ILMN_2181089	6.71e-18	4.96e-20	10.467488	34.92099	0.25165061	DCAF1	DDB1 and CUL4 associated factor 1
ILMN_2347380	6.78e-18	5.03e-20	10.465431	34.90809	0.48340867	ARHGEF11	Rho guanine nucleotide exchange factor 11
ILMN_1719403	6.80e-18	5.06e-20	10.464365	34.9014	0.69032984	MTX1	metaxin 1
ILMN_1665148	6.86e-18	5.12e-20	10.462562	34.89009	1.00714403
ILMN_1656540	6.93e-18	5.19e-20	10.460551	34.87747	0.42484602	RUVBL1	RuvB like AAA ATPase 1
ILMN_1757757	6.95e-18	5.21e-20	-10.459747	34.87243	-1.21405544	TM6SF2	transmembrane 6 superfamily member 2
ILMN_1777106	7.09e-18	5.34e-20	10.456044	34.8492	0.50624029	LRRC57	leucine rich repeat containing 57
ILMN_1715742	7.22e-18	5.45e-20	-10.497502	34.83693	-2.16775697	SLC22A1	solute carrier family 22 member 1
ILMN_2206746	7.85e-18	5.95e-20	-10.439037	34.74255	-2.09889442	BGN	biglycan
ILMN_1744006	7.85e-18	5.95e-20	-10.43895	34.742	-0.89827234	GFOD2	glucose-fructose oxidoreductase domain containing 2
ILMN_1733863	8.12e-18	6.18e-20	-10.43314	34.70558	-0.7320831	UBALD1	UBA like domain containing 1
ILMN_1782730	8.16e-18	6.22e-20	10.431971	34.69825	0.33936298	ZNF473	zinc finger protein 473
ILMN_2263054	8.27e-18	6.33e-20	-10.429333	34.68171	-0.32334103	FEZ1	fasciculation and elongation protein zeta 1
ILMN_1754145	8.31e-18	6.39e-20	10.427817	34.67221	0.77060745	CAPRIN1	cell cycle associated protein 1
ILMN_1788356	8.31e-18	6.39e-20	10.427703	34.67149	0.72434937
ILMN_1807177	8.44e-18	6.51e-20	10.424909	34.65398	0.48039394	FOCAD	focadhesin
ILMN_2401253	8.64e-18	6.68e-20	-10.420836	34.62844	-0.89650247	FAM13A	family with sequence similarity 13 member A
ILMN_2133936	8.90e-18	6.90e-20	-10.415657	34.59598	-0.75800866	ZFP1	ZFP1 zinc finger protein
ILMN_1756006	9.28e-18	7.22e-20	-10.408713	34.55247	-0.64587042	ATG2A	autophagy related 2A
ILMN_2353240	9.77e-18	7.63e-20	10.399923	34.49739	0.49622288	USF1	upstream transcription factor 1
ILMN_1806612	9.77e-18	7.65e-20	-10.399467	34.49453	-0.64143133
ILMN_1703906	9.77e-18	7.66e-20	10.399263	34.49325	0.88685192	HJURP	Holliday junction recognition protein
ILMN_1798588	1.01e-17	7.90e-20	10.394414	34.46287	0.69800985	HLTF	helicase like transcription factor
ILMN_1769721	1.01e-17	7.97e-20	-10.393009	34.45407	-0.413877	SP6	Sp6 transcription factor
ILMN_1665219	1.06e-17	8.36e-20	-10.385656	34.40801	-0.9797786	LTBP4	latent transforming growth factor beta binding protein 4
ILMN_1807609	1.09e-17	8.65e-20	-10.380292	34.37441	-1.00510673	SPTBN5	spectrin beta, non-erythrocytic 5
ILMN_3204903	1.10e-17	8.73e-20	-10.378741	34.3647	-0.2727458
ILMN_1769902	1.17e-17	9.29e-20	10.369019	34.30382	0.34236593	HSPBP1	HSPA (Hsp70) binding protein 1
ILMN_1710885	1.20e-17	9.56e-20	10.36459	34.27609	0.98560826
ILMN_1742379	1.21e-17	9.72e-20	-10.361979	34.25975	-0.7311027	IFT122	intraflagellar transport 122
ILMN_1732919	1.23e-17	9.88e-20	-10.359344	34.24324	-0.30545878	LILRB5	leukocyte immunoglobulin like receptor B5
ILMN_1711736	1.36e-17	1.09e-19	-10.343191	34.14214	-1.15679705	ADCYAP1R1	ADCYAP receptor type I
ILMN_1742167	1.36e-17	1.10e-19	10.342627	34.13861	1.45779824	TUBA1C	tubulin alpha 1c
ILMN_1748438	1.37e-17	1.11e-19	10.341687	34.13272	0.53880393	POLR2G	RNA polymerase II subunit G
ILMN_3289779	1.37e-17	1.11e-19	-10.341208	34.12973	-0.71363518
ILMN_3226641	1.37e-17	1.12e-19	-10.340051	34.12249	-1.43692947	PLA2G16	phospholipase A2 group XVI
ILMN_2215545	1.38e-17	1.12e-19	10.339107	34.11658	0.56970412	CMSS1	cms1 ribosomal small subunit homolog (yeast)
ILMN_2349006	1.40e-17	1.14e-19	10.336589	34.10083	0.48253355	USP21	ubiquitin specific peptidase 21
ILMN_1655654	1.40e-17	1.15e-19	-10.33593	34.0967	-0.74477352	MPDU1	mannose-P-dolichol utilization defect 1
ILMN_2279635	1.41e-17	1.16e-19	10.334454	34.08747	0.87289613	EIF4G2	eukaryotic translation initiation factor 4 gamma 2
ILMN_1670903	1.44e-17	1.19e-19	-10.42047	34.08101	-2.81521708	NAT2	N-acetyltransferase 2
ILMN_1740005	1.44e-17	1.18e-19	-10.33084	34.06485	-1.36726969	SERPINF2	serpin family F member 2
ILMN_1728676	1.50e-17	1.24e-19	10.323788	34.02073	0.97844093	KIAA0196	KIAA0196
ILMN_1815668	1.55e-17	1.29e-19	10.317817	33.98338	0.72743124	GTF2IP1	general transcription factor IIi pseudogene 1
ILMN_1781999	1.59e-17	1.32e-19	10.313476	33.95623	0.64611278	ABCF2	ATP binding cassette subfamily F member 2
ILMN_3231390	1.59e-17	1.32e-19	10.31323	33.95469	0.96664036	NHP2	NHP2 ribonucleoprotein
ILMN_2216265	1.61e-17	1.35e-19	-10.310237	33.93597	-1.24074912	LONP2	lon peptidase 2, peroxisomal
ILMN_1655884	1.64e-17	1.38e-19	10.307256	33.91732	0.9295494	ATP2A2	ATPase sarcoplasmic/endoplasmic reticulum Ca2+ transporting 2
ILMN_2146657	1.66e-17	1.39e-19	-10.305323	33.90524	-0.81601828	FAHD2B	fumarylacetoacetate hydrolase domain containing 2B
ILMN_1706275	1.71e-17	1.44e-19	10.3001	33.87258	0.9736321	C8orf33	chromosome 8 open reading frame 33
ILMN_1773650	1.74e-17	1.47e-19	-10.296801	33.85195	-0.37663131	LRRN3	leucine rich repeat neuronal 3
ILMN_1660775	1.76e-17	1.49e-19	10.294413	33.83702	0.61684868
ILMN_1704973	1.86e-17	1.58e-19	-10.285169	33.77923	-0.72990502	SARDH	sarcosine dehydrogenase
ILMN_2386355	1.89e-17	1.61e-19	10.282999	33.76567	0.65843388	CSNK2A1	casein kinase 2 alpha 1
ILMN_2344079	1.91e-17	1.63e-19	-10.280603	33.75069	-1.62303678	ZGPAT	zinc finger CCCH-type and G-patch domain containing
ILMN_1692831	1.96e-17	1.68e-19	-10.275966	33.72171	-0.42280708	HIST1H1A	histone cluster 1, H1a
ILMN_1684497	1.99e-17	1.71e-19	-10.273253	33.70475	-1.57723408	PYROXD2	pyridine nucleotide-disulphide oxidoreductase domain 2
ILMN_1803213	2.00e-17	1.72e-19	-10.271769	33.69548	-1.37008914	MXRA5	matrix remodeling associated 5
ILMN_3179371	2.02e-17	1.74e-19	10.270308	33.68635	0.89291999	HNRNPK	heterogeneous nuclear ribonucleoprotein K
ILMN_1752658	2.02e-17	1.75e-19	-10.269508	33.68135	-0.3501755	NGFR	nerve growth factor receptor
ILMN_2316386	2.04e-17	1.77e-19	-10.267561	33.66918	-0.76323937	GPBAR1	G protein-coupled bile acid receptor 1
ILMN_1701855	2.13e-17	1.85e-19	10.260283	33.62371	0.65139725	PPP1CC	protein phosphatase 1 catalytic subunit gamma
ILMN_2322842	2.13e-17	1.86e-19	10.260209	33.62325	0.65574079	PPHLN1	periphilin 1
ILMN_1699354	2.22e-17	1.94e-19	-10.253231	33.57965	-0.79081408	EPHA2	EPH receptor A2
ILMN_1728024	2.26e-17	1.98e-19	10.250317	33.56145	0.77160927	TUBG1	tubulin gamma 1
ILMN_2077886	2.37e-17	2.08e-19	10.24254	33.51288	0.56306897	C1orf109	chromosome 1 open reading frame 109
ILMN_2307455	2.42e-17	2.12e-19	10.238879	33.49001	0.90358538	UBE2A	ubiquitin conjugating enzyme E2 A
ILMN_1796461	2.43e-17	2.14e-19	-10.237692	33.48261	-1.61735501	PRSS8	protease, serine 8
ILMN_2360229	2.45e-17	2.16e-19	10.236157	33.47302	0.57362592	MAPKAP1	mitogen-activated protein kinase associated protein 1
ILMN_2290007	2.49e-17	2.20e-19	10.233277	33.45504	0.34452885	NELFB	negative elongation factor complex member B
ILMN_2315208	2.56e-17	2.27e-19	-10.228475	33.42505	-0.69112012	CAMK2B	calcium/calmodulin dependent protein kinase II beta
ILMN_2399497	2.67e-17	2.38e-19	10.221009	33.37844	0.49734105	RFXANK	regulatory factor X associated ankyrin containing protein
ILMN_1811430	2.70e-17	2.41e-19	-10.218939	33.36552	-0.35027181	PPP6R2	protein phosphatase 6 regulatory subunit 2
ILMN_2069224	2.71e-17	2.42e-19	-10.218124	33.36043	-0.54156463	PVALB	parvalbumin
ILMN_1728496	2.97e-17	2.66e-19	-10.203616	33.26989	-0.3834389	SYT9	synaptotagmin 9
ILMN_1782685	3.03e-17	2.72e-19	10.200098	33.24794	0.54765348
ILMN_2338480	3.17e-17	2.85e-19	10.192429	33.20009	0.62863329	RHOT1	ras homolog family member T1
ILMN_2300186	3.20e-17	2.88e-19	10.190751	33.18962	0.8051011	DYNLL1	dynein light chain LC8-type 1
ILMN_1805833	3.23e-17	2.92e-19	-10.188505	33.17561	-0.47489416
ILMN_2285996	3.29e-17	2.99e-19	10.185131	33.15456	1.61044503	KIAA0101	KIAA0101
ILMN_2194577	3.29e-17	2.99e-19	10.18487	33.15294	1.0748004	PLVAP	plasmalemma vesicle associated protein
ILMN_1730433	3.31e-17	3.02e-19	10.183606	33.14505	0.64232013	CD2AP	CD2 associated protein
ILMN_1790680	3.44e-17	3.14e-19	10.177433	33.10655	0.55437194	PDE6D	phosphodiesterase 6D
ILMN_1750518	3.48e-17	3.18e-19	10.175216	33.09272	1.04215136
ILMN_2395389	3.49e-17	3.20e-19	10.174407	33.08768	1.17371491	PSMC4	proteasome 26S subunit, ATPase 4
ILMN_1703648	3.82e-17	3.51e-19	-10.159632	32.99556	-1.15282452	TMEM82	transmembrane protein 82
ILMN_1655311	4.01e-17	3.70e-19	10.151478	32.94473	0.54978526	C15orf61	chromosome 15 open reading frame 61
ILMN_1757747	4.24e-17	3.91e-19	-10.142592	32.88935	-1.64221113	ASPDH	aspartate dehydrogenase domain containing
ILMN_1771862	4.38e-17	4.05e-19	-10.13693	32.85407	-0.64755747	TXNDC11	thioredoxin domain containing 11
ILMN_3241164	4.48e-17	4.15e-19	-10.133115	32.8303	-0.65510775	KDSR	3-ketodihydrosphingosine reductase
ILMN_2056087	4.50e-17	4.18e-19	-10.132135	32.82419	-2.09703178	IGF1	insulin like growth factor 1
ILMN_1742601	4.82e-17	4.49e-19	-10.120835	32.7538	-0.28739082	CR1	complement component 3b/4b receptor 1 (Knops blood group)
ILMN_1770548	4.96e-17	4.63e-19	10.116035	32.72391	0.54685474	CLASP2	cytoplasmic linker associated protein 2
ILMN_1676731	5.10e-17	4.77e-19	10.111208	32.69384	0.29554067
ILMN_1742922	5.10e-17	4.78e-19	10.11087	32.69174	0.43458459
ILMN_1869897	5.19e-17	4.88e-19	10.107595	32.67134	0.65682973	NEK7	NIMA related kinase 7
ILMN_1712751	5.19e-17	4.89e-19	-10.107258	32.66925	-0.64685137	HADHA	hydroxyacyl-CoA dehydrogenase/3-ketoacyl-CoA thiolase/enoyl-CoA hydratase (trifunctional protein), alpha subunit
ILMN_1686664	5.30e-17	5.00e-19	-10.188344	32.66504	-1.91764924	MT2A	metallothionein 2A
ILMN_3278906	5.78e-17	5.47e-19	10.089513	32.55878	0.82431794
ILMN_1767474	5.89e-17	5.59e-19	-10.086221	32.53829	-1.64033211	HAO2	hydroxyacid oxidase 2
ILMN_2113490	6.07e-17	5.77e-19	-10.081087	32.50634	-0.90515251	NTN4	netrin 4
ILMN_1736165	6.19e-17	5.90e-19	10.07759	32.48458	0.43653403	KMT2C	lysine methyltransferase 2C
ILMN_3242551	6.41e-17	6.12e-19	10.071874	32.44901	1.10069664
ILMN_1695420	6.97e-17	6.67e-19	10.058294	32.36453	0.66417278	CLTA	clathrin light chain A
ILMN_1666482	7.23e-17	6.93e-19	10.052124	32.32616	0.36219857	SP2	Sp2 transcription factor
ILMN_1808591	7.96e-17	7.66e-19	10.036457	32.22875	0.94137251
ILMN_1754529	8.17e-17	7.88e-19	-10.031864	32.2002	-0.86581366	SPG7	SPG7, paraplegin matrix AAA peptidase subunit
ILMN_1860084	8.17e-17	7.89e-19	-10.031679	32.19905	-0.61042619
ILMN_1777523	8.22e-17	7.96e-19	-10.030346	32.19076	-0.31138696	GALE	UDP-galactose-4-epimerase
ILMN_1746085	8.31e-17	8.06e-19	-10.02838	32.17855	-1.77026327	IGFBP3	insulin like growth factor binding protein 3
ILMN_1689002	8.41e-17	8.18e-19	-10.025993	32.16371	-1.2798399	DTX1	deltex E3 ubiquitin ligase 1
ILMN_2211950	8.89e-17	8.67e-19	10.016866	32.10699	0.73954461
ILMN_1801939	9.02e-17	8.81e-19	10.022002	32.09237	1.4430698	CCNB2	cyclin B2
ILMN_1806464	9.09e-17	8.90e-19	-10.012699	32.0811	-0.70337542	PRSS55	protease, serine 55
ILMN_1680353	9.33e-17	9.15e-19	10.008251	32.05347	0.63046478	NSF	N-ethylmaleimide sensitive factor, vesicle fusing ATPase
ILMN_2386530	9.51e-17	9.34e-19	10.004933	32.03285	0.70440347	RPLP1	ribosomal protein lateral stalk subunit P1
ILMN_3202432	9.73e-17	9.58e-19	10.000991	32.00837	0.70918586
ILMN_1712357	9.84e-17	9.71e-19	9.998772	31.99459	0.64611241	HNRNPK	heterogeneous nuclear ribonucleoprotein K
ILMN_2395451	1.02e-16	1.01e-18	-9.99252	31.95576	-1.42594442	ASS1	argininosuccinate synthase 1
ILMN_2216918	1.02e-16	1.02e-18	-9.99173	31.95085	-0.82569356	SHPK	sedoheptulokinase
ILMN_1695404	1.10e-16	1.09e-18	-9.995811	31.88448	-2.44467892	LY6E	lymphocyte antigen 6 complex, locus E
ILMN_2381206	1.12e-16	1.11e-18	-9.977624	31.86327	-0.628784
ILMN_2208158	1.12e-16	1.12e-18	9.976704	31.85757	0.77160337	GTF2IP1	general transcription factor IIi pseudogene 1
ILMN_1715401	1.19e-16	1.19e-18	-10.113053	31.82985	-3.02584817	MT1G	metallothionein 1G
ILMN_1739943	1.20e-16	1.20e-18	9.964901	31.78431	0.25331578	SBNO1	strawberry notch homolog 1
ILMN_1790575	1.21e-16	1.21e-18	9.963953	31.77842	0.6640575	METTL13	methyltransferase like 13
ILMN_1736568	1.22e-16	1.22e-18	9.962053	31.76663	0.58871374	CASP2	caspase 2
ILMN_3215212	1.32e-16	1.33e-18	9.948401	31.68193	0.4880981
ILMN_1700044	1.40e-16	1.42e-18	9.938789	31.62231	0.44624804	SAP130	Sin3A associated protein 130
ILMN_2325234	1.42e-16	1.44e-18	9.936345	31.60716	0.5767726	PQBP1	polyglutamine binding protein 1
ILMN_1663054	1.42e-16	1.45e-18	-9.935732	31.60336	-0.32801337
ILMN_1800942	1.42e-16	1.45e-18	9.935596	31.60251	0.69705064	KCTD6	potassium channel tetramerization domain containing 6
ILMN_1708778	1.47e-16	1.50e-18	-9.930101	31.56844	-1.49425178	ASS1	argininosuccinate synthase 1
ILMN_3203868	1.47e-16	1.50e-18	9.929525	31.56487	0.42843007
ILMN_1738681	1.48e-16	1.52e-18	9.928283	31.55717	0.79347644	NUP62	nucleoporin 62
ILMN_3238640	1.55e-16	1.59e-18	9.920445	31.50858	0.59341195
ILMN_1662232	1.59e-16	1.63e-18	9.916621	31.48487	0.53705768	DCTN2	dynactin subunit 2
ILMN_3296272	1.73e-16	1.78e-18	-9.902565	31.39776	-0.91329165	LRCOL1	leucine rich colipase like 1
ILMN_1703720	1.76e-16	1.82e-18	9.899526	31.37894	0.84865457	SF3B6	splicing factor 3b subunit 6
ILMN_1801236	1.81e-16	1.87e-18	-9.89516	31.35189	-0.32561248	SPG20	spastic paraplegia 20 (Troyer syndrome)
ILMN_1678619	1.83e-16	1.89e-18	-9.892847	31.33756	-1.56070122	TKFC	triokinase and FMN cyclase
ILMN_2409754	1.83e-16	1.90e-18	-9.89218	31.33343	-0.74237064	PRR5	proline rich 5
ILMN_3234547	1.84e-16	1.91e-18	9.891534	31.32943	0.52408264
ILMN_1806037	1.87e-16	1.95e-18	9.888024	31.30769	1.10807662	TK1	thymidine kinase 1
ILMN_1785286	2.02e-16	2.10e-18	9.876126	31.234	0.34902941	SOCS5	suppressor of cytokine signaling 5
ILMN_1657949	2.03e-16	2.12e-18	9.874707	31.22522	0.73061695	RHEB	Ras homolog enriched in brain
ILMN_1713380	2.07e-16	2.17e-18	9.871562	31.20574	0.58706842	EIF2B2	eukaryotic translation initiation factor 2B subunit beta
ILMN_1771376	2.15e-16	2.26e-18	9.864904	31.16452	0.84467041	PEA15	phosphoprotein enriched in astrocytes 15
ILMN_2205211	2.19e-16	2.31e-18	9.861392	31.14279	0.92708879
ILMN_1692664	2.21e-16	2.33e-18	-9.859911	31.13362	-0.75349313	PRR5	proline rich 5
ILMN_1726720	2.32e-16	2.45e-18	9.859545	31.08711	1.41084793	NUSAP1	nucleolar and spindle associated protein 1
ILMN_1801348	2.47e-16	2.61e-18	-9.841929	31.02235	-0.9150374	GOT2	glutamic-oxaloacetic transaminase 2
ILMN_3236599	2.59e-16	2.75e-18	-9.833647	30.97112	-0.48520109
ILMN_1813120	2.76e-16	2.94e-18	9.823103	30.90591	0.4412832	MAP4K3	mitogen-activated protein kinase kinase kinase kinase 3
ILMN_2415911	2.89e-16	3.08e-18	9.815864	30.86115	0.51854542	ENOX2	ecto-NOX disulfide-thiol exchanger 2
ILMN_1685096	3.03e-16	3.23e-18	-9.808046	30.81282	-0.29545893	MCHR1	melanin concentrating hormone receptor 1
ILMN_2385097	3.03e-16	3.24e-18	9.807439	30.80907	0.45822541	NDRG3	NDRG family member 3
ILMN_2290618	3.07e-16	3.29e-18	9.804974	30.79384	0.64043815	SEC22C	SEC22 homolog C, vesicle trafficking protein
ILMN_1684585	3.07e-16	3.30e-18	-9.804693	30.7921	-1.23188082	ACSL1	acyl-CoA synthetase long-chain family member 1
ILMN_1651799	3.18e-16	3.42e-18	-9.798799	30.75568	-1.28198033	SLC38A2	solute carrier family 38 member 2
ILMN_1781943	3.20e-16	3.45e-18	9.797655	30.74861	1.08396334	FAM83D	family with sequence similarity 83 member D
ILMN_1723117	3.20e-16	3.45e-18	9.797481	30.74753	0.66943258	IPO9	importin 9
ILMN_2235137	3.22e-16	3.49e-18	9.795889	30.7377	0.89380942	FANCD2	Fanconi anemia complementation group D2
ILMN_1700584	3.24e-16	3.51e-18	-9.794634	30.72994	-0.53028943	IER2	immediate early response 2
ILMN_2134453	3.33e-16	3.62e-18	-9.790048	30.70161	-0.31672587	FCGR3B	Fc fragment of IgG receptor IIIb
ILMN_1802843	3.35e-16	3.64e-18	9.788965	30.69492	0.53409802	PRCC	papillary renal cell carcinoma (translocation-associated)
ILMN_1765409	3.36e-16	3.67e-18	9.787835	30.68794	0.52522231	STAM	signal transducing adaptor molecule
ILMN_1748323	3.40e-16	3.72e-18	-9.792935	30.67732	-1.53503066	CXCL14	C-X-C motif chemokine ligand 14
ILMN_1685763	3.41e-16	3.74e-18	9.78483	30.66938	0.66085228	WDR45B	WD repeat domain 45B
ILMN_1703036	3.41e-16	3.75e-18	9.784411	30.66679	0.35337064	WRNIP1	Werner helicase interacting protein 1
ILMN_3184724	3.41e-16	3.75e-18	-9.7842	30.66549	-0.56151499	CPED1	cadherin like and PC-esterase domain containing 1
ILMN_1735115	3.60e-16	3.97e-18	-9.775342	30.61077	-0.71701124	FOLH1	folate hydrolase (prostate-specific membrane antigen) 1
ILMN_2142284	3.62e-16	3.99e-18	9.774377	30.60482	0.85627503	SLC25A43	solute carrier family 25 member 43
ILMN_1781560	3.67e-16	4.06e-18	-9.771684	30.58818	-1.27905445	ST3GAL6	ST3 beta-galactoside alpha-2,3-sialyltransferase 6
ILMN_2121774	3.68e-16	4.07e-18	-9.778323	30.58605	-2.1589842	ZG16	zymogen granule protein 16
ILMN_1702198	3.76e-16	4.17e-18	9.767378	30.56159	0.48444945
ILMN_2106449	3.78e-16	4.20e-18	9.766353	30.55527	0.39711261	PLEKHF2	pleckstrin homology and FYVE domain containing 2
ILMN_1767446	3.85e-16	4.29e-18	-9.762933	30.53415	-0.71704756	RNF150	ring finger protein 150
ILMN_1875887	3.89e-16	4.34e-18	-9.761132	30.52304	-0.44785034
ILMN_1658053	3.96e-16	4.43e-18	9.757837	30.5027	0.8091077	DYNLRB1	dynein light chain roadblock-type 1
ILMN_1667169	4.15e-16	4.65e-18	-9.75005	30.45464	-0.94830351
ILMN_1705753	4.17e-16	4.68e-18	9.74889	30.44748	0.4675854	CMSS1	cms1 ribosomal small subunit homolog (yeast)
ILMN_1661189	4.19e-16	4.71e-18	9.747965	30.44177	0.409891	ZBTB41	zinc finger and BTB domain containing 41
ILMN_1709408	4.36e-16	4.91e-18	-9.741392	30.40121	-1.33659311	MASP2	mannan binding lectin serine peptidase 2
ILMN_2408877	5.07e-16	5.72e-18	9.716943	30.25041	0.38475132	KMT2C	lysine methyltransferase 2C
ILMN_1808938	5.11e-16	5.77e-18	9.715478	30.24138	0.74330571	PIGF	phosphatidylinositol glycan anchor biosynthesis class F
ILMN_1709486	5.16e-16	5.84e-18	-9.728053	30.23613	-1.30200227	SRPX	sushi repeat containing protein, X-linked
ILMN_1691570	5.16e-16	5.86e-18	9.713201	30.22734	0.75944395	METTL5	methyltransferase like 5
ILMN_1815239	5.55e-16	6.31e-18	-9.701373	30.15443	-0.34201294
ILMN_1792931	5.66e-16	6.44e-18	9.698	30.13365	0.58300168	LYSMD1	LysM domain containing 1
ILMN_2387919	5.66e-16	6.46e-18	-9.69771	30.13186	-0.60045598	PRKAG2	protein kinase AMP-activated non-catalytic subunit gamma 2
ILMN_2393763	5.70e-16	6.51e-18	9.696245	30.12283	0.6387177	ARPC4	actin related protein 2/3 complex subunit 4
ILMN_1733931	5.87e-16	6.73e-18	9.691115	30.09122	0.68305455	PDCD6	programmed cell death 6
ILMN_3204210	6.04e-16	6.94e-18	9.686266	30.06135	0.57865095
ILMN_1783684	6.33e-16	7.27e-18	9.678697	30.01472	1.01833978
ILMN_2398903	6.57e-16	7.57e-18	9.672365	29.97573	0.73686221	HAX1	HCLS1 associated protein X-1
ILMN_1833964	6.63e-16	7.64e-18	-9.670711	29.96554	-0.25694738
ILMN_2345353	6.86e-16	7.93e-18	-9.66482	29.92926	-0.73743034	LST1	leukocyte specific transcript 1
ILMN_3248403	6.86e-16	7.95e-18	9.664492	29.92725	1.11694978
ILMN_3249742	6.93e-16	8.05e-18	9.662556	29.91533	0.37448525	PXMP4	peroxisomal membrane protein 4
ILMN_2322552	7.01e-16	8.17e-18	9.660196	29.9008	0.72080221	NCKAP1	NCK associated protein 1
ILMN_1738207	7.01e-16	8.17e-18	-9.660168	29.90063	-1.14216309	CISH	cytokine inducible SH2 containing protein
ILMN_1771903	7.01e-16	8.18e-18	9.659929	29.89916	0.74942762	NUP37	nucleoporin 37
ILMN_1750912	7.07e-16	8.26e-18	9.658289	29.88906	0.78951511	STXBP6	syntaxin binding protein 6
ILMN_1800958	7.25e-16	8.48e-18	9.654073	29.86311	0.8435284	TMEM237	transmembrane protein 237
ILMN_2057409	7.30e-16	8.56e-18	-9.688725	29.86305	-2.06787803
ILMN_1759003	7.30e-16	8.58e-18	9.652316	29.8523	0.37869963	SNX12	sorting nexin 12
ILMN_1700074	7.36e-16	8.66e-18	-9.650779	29.84284	-0.35800877	SNORA62	small nucleolar RNA, H/ACA box 62
ILMN_1711122	7.42e-16	8.74e-18	-9.649239	29.83336	-0.30407067
ILMN_1751656	7.50e-16	8.86e-18	-9.647191	29.82076	-0.88633248
ILMN_1691156	7.75e-16	9.20e-18	-9.715723	29.80216	-1.97316417	MT1A	metallothionein 1A
ILMN_1761314	7.71e-16	9.12e-18	9.642465	29.79167	0.40769979	NFS1	NFS1 cysteine desulfurase
ILMN_1777061	7.75e-16	9.21e-18	-9.641033	29.78287	-0.81646007	ZSWIM6	zinc finger SWIM-type containing 6
ILMN_1667043	7.76e-16	9.24e-18	9.640479	29.77946	0.65281895	EIF4A3	eukaryotic translation initiation factor 4A3
ILMN_2382271	7.97e-16	9.50e-18	9.63594	29.75153	0.22201411	NCKIPSD	NCK interacting protein with SH3 domain
ILMN_1653646	8.01e-16	9.56e-18	9.634945	29.74541	0.33956331	UBL7	ubiquitin like 7
ILMN_3209070	8.07e-16	9.65e-18	-9.63349	29.73646	-1.55239903
ILMN_1761058	8.46e-16	1.01e-17	-9.625701	29.68855	-1.1976477	ACAD11	acyl-CoA dehydrogenase family member 11
ILMN_3199647	8.81e-16	1.06e-17	9.618924	29.64688	0.70986563
ILMN_1768969	8.96e-16	1.08e-17	9.61597	29.62872	0.82651923	LBR	lamin B receptor
ILMN_1762021	8.96e-16	1.08e-17	-9.61554	29.62607	-0.33339202	TRIM48	tripartite motif containing 48
ILMN_2396410	9.05e-16	1.09e-17	9.613791	29.61532	0.68287318	CS	citrate synthase
ILMN_1815932	9.08e-16	1.10e-17	-9.61299	29.61039	-0.44680897
ILMN_1800131	9.13e-16	1.11e-17	9.611686	29.60238	0.74900134
ILMN_1771084	9.25e-16	1.12e-17	-9.609442	29.58859	-1.65451386	ACSM3	acyl-CoA synthetase medium-chain family member 3
ILMN_2384591	9.62e-16	1.17e-17	9.602889	29.54831	0.68340081	HN1	hematological and neurological expressed 1
ILMN_1737131	9.71e-16	1.18e-17	-9.601129	29.53749	-0.35861128	POM121L12	POM121 transmembrane nucleoporin like 12
ILMN_1724495	9.95e-16	1.21e-17	9.596809	29.51095	0.77630352	SESTD1	SEC14 and spectrin domain containing 1
ILMN_1809951	1.01e-15	1.24e-17	9.593705	29.49187	0.53118568	ZNF200	zinc finger protein 200
ILMN_1812973	1.03e-15	1.26e-17	9.590477	29.47204	0.44429938	RRP1B	ribosomal RNA processing 1B
ILMN_1814966	1.04e-15	1.27e-17	9.589408	29.46547	0.46345939	PIAS3	protein inhibitor of activated STAT 3
ILMN_1696708	1.04e-15	1.28e-17	9.587964	29.4566	0.56776214	C14orf166	chromosome 14 open reading frame 166
ILMN_3219764	1.08e-15	1.33e-17	9.5817	29.41813	0.94159051
ILMN_3200056	1.10e-15	1.35e-17	-9.579804	29.40648	-0.99886028
ILMN_1675597	1.15e-15	1.42e-17	-9.614771	29.3701	-2.05908314	SLC22A1	solute carrier family 22 member 1
ILMN_2129859	1.15e-15	1.42e-17	9.572054	29.35889	0.56029724	FASTKD3	FAST kinase domains 3
ILMN_1706664	1.16e-15	1.43e-17	-9.570178	29.34737	-0.48233981	RIMKLA	ribosomal modification protein rimK like family member A
ILMN_1754315	1.18e-15	1.46e-17	-9.567221	29.32921	-0.69082996	MMAA	methylmalonic aciduria (cobalamin deficiency) cblA type
ILMN_1798657	1.19e-15	1.48e-17	9.565262	29.31719	0.61978026	TBL1XR1	transducin (beta)-like 1 X-linked receptor 1
ILMN_1668605	1.21e-15	1.50e-17	-9.562743	29.30172	-0.69745248	NAAA	N-acylethanolamine acid amidase
ILMN_1806818	1.21e-15	1.51e-17	9.562339	29.29924	0.90736286	MCM3	minichromosome maintenance complex component 3
ILMN_2387952	1.23e-15	1.53e-17	-9.566586	29.28503	-2.0313301	FAM134B	family with sequence similarity 134 member B
ILMN_3220769	1.23e-15	1.54e-17	9.558338	29.27468	1.05401698
ILMN_1703697	1.24e-15	1.56e-17	9.557044	29.26674	0.87001978	LANCL1	LanC like 1
ILMN_1658472	1.28e-15	1.61e-17	9.551701	29.23395	0.72156102	APH1A	aph-1 homolog A, gamma-secretase subunit
ILMN_1739103	1.30e-15	1.63e-17	9.549301	29.21922	0.56881105	MPZL1	myelin protein zero like 1
ILMN_3200830	1.36e-15	1.71e-17	9.541829	29.17338	0.8807457
ILMN_1741841	1.36e-15	1.71e-17	9.541459	29.17111	0.45231335	KIAA1429	KIAA1429
ILMN_1716445	1.39e-15	1.75e-17	9.537842	29.14892	0.97972458
ILMN_3307757	1.41e-15	1.79e-17	-9.534927	29.13104	-0.32241927	SCIMP	SLP adaptor and CSK interacting membrane protein
ILMN_1718672	1.42e-15	1.80e-17	9.533459	29.12204	0.75471364	NHP2	NHP2 ribonucleoprotein
ILMN_1713147	1.44e-15	1.83e-17	9.531146	29.10785	0.34220735	MCRS1	microspherule protein 1
ILMN_1810228	1.45e-15	1.84e-17	9.529768	29.0994	0.66252965	TTF2	transcription termination factor 2
ILMN_1777797	1.49e-15	1.90e-17	-9.574567	29.08367	-1.64505926	AFM	afamin
ILMN_2363489	1.49e-15	1.89e-17	9.525652	29.07416	0.64379636	BRE	brain and reproductive organ-expressed (TNFRSF1A modulator)
ILMN_1752510	1.52e-15	1.94e-17	-9.521771	29.05037	-1.43681904	FAM13A	family with sequence similarity 13 member A
ILMN_1656900	1.52e-15	1.95e-17	-9.520928	29.0452	-1.27897833	SULT1A1	sulfotransferase family 1A member 1
ILMN_1662738	1.57e-15	2.01e-17	-9.515805	29.01379	-0.85956646	ACSM3	acyl-CoA synthetase medium-chain family member 3
ILMN_2057408	1.57e-15	2.02e-17	-9.51529	29.01063	-2.25072183
ILMN_3246037	1.58e-15	2.03e-17	-9.51406	29.00309	-1.72323952	ASPG	asparaginase
ILMN_1714990	1.59e-15	2.05e-17	-9.512909	28.99604	-0.90290164	DBT	dihydrolipoamide branched chain transacylase E2
ILMN_1660602	1.59e-15	2.05e-17	9.512758	28.99512	0.8345911	C1orf43	chromosome 1 open reading frame 43
ILMN_1782983	1.62e-15	2.10e-17	-9.509037	28.97231	-0.41059369
ILMN_1694240	1.62e-15	2.10e-17	-9.508803	28.97087	-0.67338738	MAP2K1	mitogen-activated protein kinase kinase 1
ILMN_3240038	1.71e-15	2.22e-17	-9.500335	28.91898	-0.40644485
ILMN_1722774	1.72e-15	2.24e-17	9.49892	28.91031	0.57207449	VPS72	vacuolar protein sorting 72 homolog
ILMN_2089329	1.72e-15	2.24e-17	-9.49872	28.90909	-1.10623638	SPRY2	sprouty RTK signaling antagonist 2
ILMN_1811598	1.74e-15	2.27e-17	-9.510007	28.89881	-2.34142874	ADH1B	alcohol dehydrogenase 1B (class I), beta polypeptide
ILMN_1768640	1.82e-15	2.38e-17	9.489077	28.85002	0.43676333	CRNKL1	crooked neck pre-mRNA splicing factor 1
ILMN_1751338	1.83e-15	2.39e-17	9.487909	28.84286	0.65987038	NUP133	nucleoporin 133
ILMN_1777591	1.84e-15	2.42e-17	-9.49313	28.83552	-1.39372773	HOGA1	4-hydroxy-2-oxoglutarate aldolase 1
ILMN_3290211	1.86e-15	2.44e-17	9.484852	28.82414	0.59760116
ILMN_1714577	1.86e-15	2.45e-17	-9.484393	28.82133	-1.59537309	OGDHL	oxoglutarate dehydrogenase-like
ILMN_2409298	1.89e-15	2.49e-17	9.481693	28.80479	0.89397635	NUSAP1	nucleolar and spindle associated protein 1
ILMN_1750748	1.94e-15	2.56e-17	-9.476907	28.77549	-0.75184307
ILMN_1671207	1.99e-15	2.63e-17	9.47299	28.75151	0.72250262	IARS2	isoleucyl-tRNA synthetase 2, mitochondrial
ILMN_1713394	2.00e-15	2.64e-17	9.471961	28.74521	0.71547639
ILMN_2173611	2.03e-15	2.71e-17	-9.539197	28.74095	-2.53618887	MT1E	metallothionein 1E
ILMN_2202948	2.01e-15	2.66e-17	9.470958	28.73907	0.93228158	BUB1	BUB1 mitotic checkpoint serine/threonine kinase
ILMN_1776260	2.02e-15	2.68e-17	9.47005	28.73351	0.93397428	PPIAL4A	peptidylprolyl isomerase A like 4A
ILMN_2157435	2.03e-15	2.69e-17	9.468971	28.7269	0.62775439	DYNLRB1	dynein light chain roadblock-type 1
ILMN_1790471	2.05e-15	2.74e-17	9.466422	28.7113	0.83623056	CIDECP	cell death-inducing DFFA-like effector c pseudogene
ILMN_1734608	2.09e-15	2.79e-17	9.46346	28.69317	0.35006063	ZNF77	zinc finger protein 77
ILMN_1709094	2.09e-15	2.80e-17	-9.462889	28.68968	-0.65117249	LIFR	leukemia inhibitory factor receptor alpha
ILMN_2391512	2.14e-15	2.86e-17	-9.459154	28.66682	-0.71143765	NAAA	N-acylethanolamine acid amidase
ILMN_1737164	2.20e-15	2.96e-17	9.453997	28.63527	0.59813374	TM9SF1	transmembrane 9 superfamily member 1
ILMN_1658911	2.20e-15	2.96e-17	9.453954	28.635	0.91955815
ILMN_1800311	2.21e-15	2.97e-17	9.453337	28.63123	0.38514124	HSF2	heat shock transcription factor 2
ILMN_1687036	2.25e-15	3.03e-17	9.449921	28.61033	0.46938774	MRPL47	mitochondrial ribosomal protein L47
ILMN_1674343	2.28e-15	3.07e-17	-9.447884	28.59787	-0.27842556	NXF3	nuclear RNA export factor 3
ILMN_1728914	2.32e-15	3.14e-17	9.444304	28.57597	0.76111509	PRUNE1	prune exopolyphosphatase
ILMN_2357438	2.41e-15	3.26e-17	9.438326	28.53941	1.33360319	AURKA	aurora kinase A
ILMN_1738759	2.42e-15	3.28e-17	9.437309	28.53319	0.73317632	PIGT	phosphatidylinositol glycan anchor biosynthesis class T
ILMN_3268083	2.45e-15	3.33e-17	9.435041	28.51932	0.51583915
ILMN_1664646	2.53e-15	3.44e-17	-9.429879	28.48776	-0.86941585	NSUN6	NOP2/Sun RNA methyltransferase family member 6
ILMN_1718132	2.55e-15	3.47e-17	-9.428184	28.4774	-0.96203239	ECHS1	enoyl-CoA hydratase, short chain 1
ILMN_1761072	2.55e-15	3.48e-17	9.427729	28.47461	0.53337722
ILMN_3248970	2.63e-15	3.60e-17	-9.422507	28.44269	-1.5799473
ILMN_3192001	2.66e-15	3.64e-17	-9.433957	28.43524	-1.63113265	CCL14	C-C motif chemokine ligand 14
ILMN_2365544	2.66e-15	3.64e-17	9.420425	28.42997	0.78999095	NHP2	NHP2 ribonucleoprotein
ILMN_1764329	2.66e-15	3.65e-17	9.42012	28.4281	0.39149706
ILMN_1813598	2.82e-15	3.87e-17	-9.410585	28.36983	-0.42731915	ADRA1A	adrenoceptor alpha 1A
ILMN_1678605	2.85e-15	3.92e-17	9.408509	28.35715	0.67147246	CDC123	cell division cycle 123
ILMN_1814971	2.92e-15	4.03e-17	-9.404058	28.32996	-0.67757789	TCF25	transcription factor 25
ILMN_1741997	2.98e-15	4.12e-17	9.400868	28.31047	0.66033968	SNRPC	small nuclear ribonucleoprotein polypeptide C
ILMN_1740015	2.98e-15	4.14e-17	-9.419825	28.31014	-1.48930201	CD14	CD14 molecule
ILMN_1666634	2.98e-15	4.12e-17	9.400588	28.30876	0.61898131	FAF1	Fas associated factor 1
ILMN_2323526	2.98e-15	4.14e-17	9.400029	28.30535	0.52932125	WAC	WW domain containing adaptor with coiled-coil
ILMN_2364529	3.08e-15	4.28e-17	9.394418	28.27108	0.49862819	EZH2	enhancer of zeste 2 polycomb repressive complex 2 subunit
ILMN_2319344	3.09e-15	4.31e-17	9.393464	28.26526	0.75318011	APEX1	apurinic/apyrimidinic endodeoxyribonuclease 1
ILMN_1662129	3.21e-15	4.48e-17	9.387125	28.22655	0.85510046	RCN2	reticulocalbin 2
ILMN_1747204	3.29e-15	4.59e-17	9.383184	28.20249	0.53632728	HTRA2	HtrA serine peptidase 2
ILMN_2227533	3.36e-15	4.71e-17	-9.379273	28.17861	-0.79479882	ABHD14B	abhydrolase domain containing 14B
ILMN_3231127	3.48e-15	4.88e-17	-9.373603	28.14401	-0.33393548
ILMN_1673215	3.48e-15	4.88e-17	9.373546	28.14366	0.57276766	PCBP1	poly(rC) binding protein 1
ILMN_2308689	3.59e-15	5.04e-17	9.368286	28.11156	0.73970869	AGBL5	ATP/GTP binding protein like 5
ILMN_2151281	3.59e-15	5.06e-17	-9.367704	28.10801	-1.25420822	GABARAPL1	GABA type A receptor associated protein like 1
ILMN_1756352	3.59e-15	5.06e-17	9.367643	28.10764	0.82500325	LAMTOR2	late endosomal/lysosomal adaptor, MAPK and MTOR activator 2
ILMN_2409078	3.59e-15	5.07e-17	-9.367414	28.10624	-0.66891173	SNHG10	small nucleolar RNA host gene 10
ILMN_1730084	3.60e-15	5.10e-17	-9.366486	28.10058	-1.27738197	COMT	catechol-O-methyltransferase
ILMN_1652521	3.66e-15	5.18e-17	-9.363841	28.08444	-0.45825948	MTMR9	myotubularin related protein 9
ILMN_2116714	3.66e-15	5.19e-17	9.363672	28.08341	0.78002025	SLC39A1	solute carrier family 39 member 1
ILMN_1706579	3.66e-15	5.19e-17	-9.363492	28.08231	-2.49309328	SHBG	sex hormone binding globulin
ILMN_3307930	3.93e-15	5.60e-17	9.351391	28.0085	0.94893532	RAN	RAN, member RAS oncogene family
ILMN_1677091	3.94e-15	5.61e-17	-9.350891	28.00545	-0.47173813
ILMN_3246713	3.96e-15	5.66e-17	-9.36245	28.00035	-1.7500009	SNORA22	small nucleolar RNA, H/ACA box 22
ILMN_2123402	3.96e-15	5.65e-17	9.349856	27.99914	0.69674704	CNPY2	canopy FGF signaling regulator 2
ILMN_1689712	3.97e-15	5.67e-17	9.349155	27.99486	0.87445441
ILMN_1725300	4.04e-15	5.79e-17	9.345928	27.97519	0.34535232	KMT2C	lysine methyltransferase 2C
ILMN_2320330	4.18e-15	6.00e-17	-9.340128	27.93983	-0.3469195	MAL	mal, T-cell differentiation protein
ILMN_1758629	4.26e-15	6.12e-17	9.33687	27.91996	0.89151452	DONSON	downstream neighbor of SON
ILMN_1763027	4.32e-15	6.22e-17	-9.334269	27.90411	-0.39836387	CAMK2B	calcium/calmodulin dependent protein kinase II beta
ILMN_2333440	4.33e-15	6.25e-17	9.333632	27.90023	0.52323708	TM9SF1	transmembrane 9 superfamily member 1
ILMN_1669523	4.42e-15	6.39e-17	-9.398108	27.89637	-2.34622518	FOS	Fos proto-oncogene, AP-1 transcription factor subunit
ILMN_1703314	4.36e-15	6.30e-17	-9.332339	27.89235	-0.60004999	KLHL36	kelch like family member 36
ILMN_1804451	4.42e-15	6.39e-17	9.329927	27.87765	0.39835338	LEO1	LEO1 homolog, Paf1/RNA polymerase II complex component
ILMN_1859531	4.47e-15	6.47e-17	-9.327894	27.86526	-0.30690953
ILMN_1808568	4.53e-15	6.57e-17	9.325452	27.85038	0.49368776	PYCR2	pyrroline-5-carboxylate reductase family member 2
ILMN_2370365	4.69e-15	6.81e-17	9.319639	27.81497	1.0229752	RFC4	replication factor C subunit 4
ILMN_1657483	4.76e-15	6.94e-17	9.316779	27.79754	0.60855927	SEC23B	Sec23 homolog B, coat complex II component
ILMN_1703564	4.92e-15	7.17e-17	9.311454	27.7651	0.56763887	DYNLRB1	dynein light chain roadblock-type 1
ILMN_1667948	4.97e-15	7.25e-17	-9.30959	27.75376	-0.7799006	SPATA18	spermatogenesis associated 18
ILMN_1662587	5.05e-15	7.38e-17	-9.306708	27.73621	-1.65220006	PNPLA7	patatin like phospholipase domain containing 7
ILMN_1685037	5.08e-15	7.45e-17	-9.305326	27.72779	-0.92308665	ASL	argininosuccinate lyase
ILMN_1663569	5.19e-15	7.62e-17	-9.308007	27.70717	-1.42219898	FTCD	formimidoyltransferase cyclodeaminase
ILMN_1656807	5.28e-15	7.75e-17	9.298793	27.68801	0.60524623	RPL27	ribosomal protein L27
ILMN_1681526	5.31e-15	7.81e-17	-9.297711	27.68143	-0.48513602	SLC5A1	solute carrier family 5 member 1
ILMN_2081398	5.59e-15	8.23e-17	9.289115	27.6291	0.6225948	KIF3B	kinesin family member 3B
ILMN_1737738	5.60e-15	8.26e-17	9.288645	27.62624	0.87724173	NDUFA12	NADH:ubiquinone oxidoreductase subunit A12
ILMN_1725233	5.65e-15	8.34e-17	-9.287032	27.61642	-0.45944987
ILMN_1677824	5.66e-15	8.37e-17	9.286472	27.61302	0.77105143	RAB4A	RAB4A, member RAS oncogene family
ILMN_1729318	5.66e-15	8.38e-17	9.286207	27.6114	0.83052162	TOR1AIP1	torsin 1A interacting protein 1
ILMN_3251733	5.79e-15	8.60e-17	-9.282142	27.58667	-0.58386809	C19orf43	chromosome 19 open reading frame 43
ILMN_1811599	5.80e-15	8.61e-17	-9.281827	27.58475	-0.23611548	OR52B6	olfactory receptor family 52 subfamily B member 6
ILMN_1661886	5.84e-15	8.68e-17	9.280484	27.57658	0.63589932	APEX1	apurinic/apyrimidinic endodeoxyribonuclease 1
ILMN_1681503	5.94e-15	8.85e-17	9.27751	27.55849	1.4790004	MCM2	minichromosome maintenance complex component 2
ILMN_1695827	5.95e-15	8.88e-17	9.276889	27.55471	0.61229661	PPP1CA	protein phosphatase 1 catalytic subunit alpha
ILMN_1651828	6.16e-15	9.21e-17	9.271018	27.519	0.66525622	CCT3	chaperonin containing TCP1 subunit 3
ILMN_1711729	6.23e-15	9.33e-17	9.268919	27.50623	0.6765553	UQCRBP1	ubiquinol-cytochrome c reductase binding protein pseudogene 1
ILMN_1815184	6.27e-15	9.40e-17	9.267764	27.49921	1.2606734	ASPM	abnormal spindle microtubule assembly
ILMN_2323338	6.28e-15	9.42e-17	-9.267329	27.49657	-1.13385637	NR1I2	nuclear receptor subfamily 1 group I member 2
ILMN_1677138	6.30e-15	9.47e-17	9.266428	27.49109	0.73393278	POLR2J3	RNA polymerase II subunit J3
ILMN_2248725	6.41e-15	9.64e-17	9.26365	27.47419	0.32375776	TYSND1	trypsin domain containing 1
ILMN_1806603	6.55e-15	9.87e-17	9.259867	27.45119	1.03073226	MESP1	mesoderm posterior bHLH transcription factor 1
ILMN_1665797	6.57e-15	9.91e-17	9.259062	27.4463	0.69824842	CSE1L	chromosome segregation 1 like
ILMN_3276990	6.63e-15	1.00e-16	9.257307	27.43562	0.76803771
ILMN_3276822	6.63e-15	1.00e-16	9.25722	27.4351	0.32254697
ILMN_1697118	6.63e-15	1.00e-16	-9.256938	27.43338	-0.77664502	ARMC6	armadillo repeat containing 6
ILMN_2167616	6.71e-15	1.02e-16	9.254895	27.42096	0.57920849	NACA	nascent polypeptide-associated complex alpha subunit
ILMN_1775170	6.85e-15	1.04e-16	-9.317372	27.4146	-2.22545859	MT1X	metallothionein 1X
ILMN_1799103	6.83e-15	1.04e-16	9.2518	27.40215	0.72625393	SNRPB	small nuclear ribonucleoprotein polypeptides B and B1
ILMN_1687887	6.85e-15	1.04e-16	9.251056	27.39763	0.76344323	PSMC4	proteasome 26S subunit, ATPase 4
ILMN_3177285	6.87e-15	1.05e-16	9.249994	27.39117	0.71658165	HNRNPR	heterogeneous nuclear ribonucleoprotein R
ILMN_2203463	6.87e-15	1.05e-16	9.249898	27.39059	0.53606682	SPATS2	spermatogenesis associated serine rich 2
ILMN_2411723	6.87e-15	1.05e-16	9.249679	27.38926	0.68339552	RPSA	ribosomal protein SA
ILMN_1718093	6.87e-15	1.05e-16	9.249496	27.38814	0.38337779	ALG1	ALG1, chitobiosyldiphosphodolichol beta-mannosyltransferase
ILMN_3276794	6.94e-15	1.06e-16	9.24754	27.37626	0.44968143
ILMN_1664565	6.97e-15	1.07e-16	-9.246562	27.37031	-1.63529133	PROZ	protein Z, vitamin K dependent plasma glycoprotein
ILMN_1815530	7.07e-15	1.09e-16	-9.244205	27.35599	-1.14030036	GCKR	glucokinase (hexokinase 4) regulator
ILMN_2131861	7.09e-15	1.09e-16	-9.249627	27.35273	-1.75120757	SOCS2	suppressor of cytokine signaling 2
ILMN_1664516	7.11e-15	1.10e-16	9.242622	27.34637	0.88282658	CENPF	centromere protein F
ILMN_1701832	7.11e-15	1.10e-16	9.242535	27.34584	0.60524125	RPL19	ribosomal protein L19
ILMN_2089175	7.15e-15	1.11e-16	-9.241489	27.33949	-0.87680426	SYAP1	synapse associated protein 1
ILMN_1691119	7.18e-15	1.11e-16	-9.240388	27.3328	-0.46011085	RNF122	ring finger protein 122
ILMN_1796949	7.24e-15	1.12e-16	9.238903	27.32377	0.91054089	TPX2	TPX2, microtubule nucleation factor
ILMN_3274914	7.27e-15	1.13e-16	9.237983	27.31819	0.51240414
ILMN_1740502	7.27e-15	1.13e-16	-9.2378	27.31707	-0.24279681	CLEC4GP1	C-type lectin domain family 4 member G pseudogene 1
ILMN_1761086	7.29e-15	1.14e-16	9.237098	27.31281	0.56291985	VPS54	VPS54, GARP complex subunit
ILMN_1688373	7.31e-15	1.14e-16	-9.236562	27.30955	-0.66455741	LST1	leukocyte specific transcript 1
ILMN_1683844	7.51e-15	1.18e-16	-9.297723	27.29752	-2.23728278	HSD17B13	hydroxysteroid 17-beta dehydrogenase 13
ILMN_1744251	7.46e-15	1.16e-16	-9.233025	27.28807	-0.26495199	TBXA2R	thromboxane A2 receptor
ILMN_1807833	7.50e-15	1.17e-16	9.231972	27.28167	0.75854328	HM13	histocompatibility minor 13
ILMN_2323491	7.61e-15	1.19e-16	9.229125	27.26438	0.42184887	NUP62	nucleoporin 62
ILMN_1678300	7.61e-15	1.20e-16	9.228816	27.2625	0.83344412	LOC146880	Rho GTPase activating protein 27 pseudogene
ILMN_1804479	7.62e-15	1.20e-16	9.22849	27.26052	0.8260908	MRPL18	mitochondrial ribosomal protein L18
ILMN_1778677	7.78e-15	1.22e-16	9.224971	27.23915	0.52832955	MRS2	MRS2, magnesium transporter
ILMN_2145396	7.81e-15	1.23e-16	-9.248929	27.23789	-1.41783478	AKR7A3	aldo-keto reductase family 7 member A3
ILMN_1813650	7.78e-15	1.23e-16	-9.224646	27.23718	-0.35906711	INPP5F	inositol polyphosphate-5-phosphatase F
ILMN_2354237	7.78e-15	1.23e-16	9.224483	27.23618	0.49801803	PARP2	poly(ADP-ribose) polymerase 2
ILMN_1763347	8.08e-15	1.28e-16	9.217968	27.19663	0.49930677	PIK3CB	phosphatidylinositol-4,5-bisphosphate 3-kinase catalytic subunit beta
ILMN_2377174	8.27e-15	1.31e-16	9.213828	27.17149	0.72832216	SYPL1	synaptophysin like 1
ILMN_1665832	8.27e-15	1.31e-16	-9.213685	27.17063	-0.51244807	ID1	inhibitor of DNA binding 1, HLH protein
ILMN_1745141	8.34e-15	1.33e-16	-9.211926	27.15995	-0.45203646	MBL1P	mannose binding lectin 1, pseudogene
ILMN_1732705	8.34e-15	1.33e-16	9.211844	27.15945	0.5724047	HCFC1	host cell factor C1
ILMN_1699421	8.34e-15	1.33e-16	-9.211604	27.15799	-1.5903957	ANXA10	annexin A10
ILMN_1707807	8.51e-15	1.36e-16	9.208106	27.13676	0.49203396	RNF128	ring finger protein 128, E3 ubiquitin protein ligase
ILMN_2340565	8.56e-15	1.37e-16	9.207041	27.1303	0.66091568	ATP2C1	ATPase secretory pathway Ca2+ transporting 1
ILMN_1708787	8.68e-15	1.39e-16	9.204501	27.11488	0.43003876	ZNF627	zinc finger protein 627
ILMN_3304519	8.80e-15	1.41e-16	9.202049	27.1	0.61143917
ILMN_1800912	8.97e-15	1.44e-16	9.198868	27.0807	0.58890345	ZNF106	zinc finger protein 106
ILMN_1724489	9.02e-15	1.45e-16	9.19776	27.07398	1.03527246	RFC4	replication factor C subunit 4
ILMN_1667716	9.04e-15	1.46e-16	9.196952	27.06908	0.43284605	TMEM101	transmembrane protein 101
ILMN_2409793	9.04e-15	1.46e-16	9.196894	27.06873	0.34298016	MAZ	MYC associated zinc finger protein
ILMN_1798654	9.11e-15	1.47e-16	9.195503	27.06029	1.12570749	MCM6	minichromosome maintenance complex component 6
ILMN_1801984	9.18e-15	1.48e-16	9.193926	27.05072	0.35385922	VHL	von Hippel-Lindau tumor suppressor
ILMN_1771051	9.19e-15	1.49e-16	9.193627	27.04891	0.813123	RPL29	ribosomal protein L29
ILMN_2264011	9.88e-15	1.60e-16	-9.181616	26.97606	-0.95234451	GRAP	GRB2-related adaptor protein
ILMN_1699859	9.94e-15	1.61e-16	9.180488	26.96923	0.67660709	GNPAT	glyceronephosphate O-acyltransferase
ILMN_2127842	1.02e-14	1.65e-16	-9.195375	26.95194	-1.95421529	HBA2	hemoglobin subunit alpha 2
ILMN_3241970	1.02e-14	1.65e-16	9.176479	26.94492	0.5929668	POLR2J2	RNA polymerase II subunit J2
ILMN_1719611	1.03e-14	1.67e-16	9.174286	26.93162	0.69266455	CCT6A	chaperonin containing TCP1 subunit 6A
ILMN_2110167	1.04e-14	1.69e-16	-9.172978	26.92369	-0.66983153	POLR1E	RNA polymerase I subunit E
ILMN_1651899	1.07e-14	1.75e-16	9.167047	26.88774	0.59334805
ILMN_1671902	1.10e-14	1.79e-16	9.163078	26.86369	0.3404164	THUMPD3	THUMP domain containing 3
ILMN_1686097	1.10e-14	1.80e-16	9.168392	26.8607	1.96902591	TOP2A	topoisomerase (DNA) II alpha
ILMN_1813766	1.10e-14	1.80e-16	-9.162491	26.86014	-1.257717	RCL1	RNA terminal phosphate cyclase like 1
ILMN_1803939	1.10e-14	1.80e-16	9.162193	26.85833	0.60758808	YIPF6	Yip1 domain family member 6
ILMN_1691861	1.10e-14	1.81e-16	9.16201	26.85722	0.52278205	FASTK	Fas activated serine/threonine kinase
ILMN_1686951	1.10e-14	1.81e-16	-9.161433	26.85372	-1.42849407	TM6SF2	transmembrane 6 superfamily member 2
ILMN_1657235	1.12e-14	1.85e-16	-9.158466	26.83575	-0.69157391	PALM3	paralemmin 3
ILMN_1764557	1.13e-14	1.86e-16	-9.157397	26.82927	-0.97354867	FITM1	fat storage inducing transmembrane protein 1
ILMN_1739645	1.13e-14	1.86e-16	9.157069	26.82729	0.78258894	ANLN	anillin actin binding protein
ILMN_3270756	1.13e-14	1.87e-16	-9.156308	26.82267	-0.24368464
ILMN_1671969	1.14e-14	1.89e-16	-9.15422	26.81002	-1.43591651	UGP2	UDP-glucose pyrophosphorylase 2
ILMN_2346573	1.15e-14	1.91e-16	9.152666	26.80061	0.6346424	PSME3	proteasome activator subunit 3
ILMN_2232712	1.15e-14	1.91e-16	-9.152589	26.80014	-0.75200678	MYO10	myosin X
ILMN_1727532	1.15e-14	1.92e-16	-9.152275	26.79824	-0.79232753	OLFML3	olfactomedin like 3
ILMN_1682336	1.17e-14	1.95e-16	9.149739	26.78288	0.32853732	MASTL	microtubule associated serine/threonine kinase like
ILMN_1738816	1.18e-14	1.97e-16	-9.147994	26.77231	-0.99550502	FOXO1	forkhead box O1
ILMN_2364700	1.19e-14	1.99e-16	9.146219	26.76156	1.05833184	ENSA	endosulfine alpha
ILMN_1709334	1.20e-14	2.01e-16	9.144574	26.7516	0.69452222	TM9SF1	transmembrane 9 superfamily member 1
ILMN_2396020	1.21e-14	2.02e-16	-9.155989	26.75033	-1.33040363	DUSP6	dual specificity phosphatase 6
ILMN_2052790	1.20e-14	2.01e-16	9.144327	26.7501	0.56917368	NONO	non-POU domain containing, octamer-binding
ILMN_1713807	1.21e-14	2.02e-16	-9.143464	26.74488	-0.89914619	MAN1C1	mannosidase alpha class 1C member 1
ILMN_2150894	1.22e-14	2.05e-16	-9.141167	26.73097	-1.30126234	ALDH1B1	aldehyde dehydrogenase 1 family member B1
ILMN_1773413	1.23e-14	2.06e-16	9.140446	26.7266	0.36963311	DOCK9	dedicator of cytokinesis 9
ILMN_1913678	1.23e-14	2.06e-16	-9.140347	26.726	-0.65953301	IRAK3	interleukin 1 receptor associated kinase 3
ILMN_3242077	1.26e-14	2.12e-16	9.136249	26.7012	0.35301941
ILMN_1741133	1.27e-14	2.15e-16	9.133705	26.6858	0.7906068	NME1	NME/NM23 nucleoside diphosphate kinase 1
ILMN_1806408	1.28e-14	2.16e-16	-9.132605	26.67913	-0.83002283	ACADVL	acyl-CoA dehydrogenase, very long chain
ILMN_3238364	1.29e-14	2.19e-16	-9.131054	26.66975	-0.7454879	PLGLB2	plasminogen-like B2
ILMN_1806533	1.30e-14	2.20e-16	-9.130263	26.66496	-0.73818434	PDE7B	phosphodiesterase 7B
ILMN_1798546	1.31e-14	2.23e-16	-9.127928	26.65083	-0.87486451	HDAC6	histone deacetylase 6
ILMN_1709294	1.36e-14	2.31e-16	9.122123	26.6157	0.70061968	CDCA8	cell division cycle associated 8
ILMN_1701603	1.37e-14	2.32e-16	-9.121245	26.61039	-1.73549385	ALPL	alkaline phosphatase, liver/bone/kidney
ILMN_1719606	1.37e-14	2.34e-16	9.120049	26.60315	0.66802182
ILMN_1708627	1.41e-14	2.40e-16	9.116153	26.57958	1.133398
ILMN_2361603	1.41e-14	2.40e-16	-9.115946	26.57833	-1.21164414	NDRG2	NDRG family member 2
ILMN_3237462	1.42e-14	2.42e-16	-9.114528	26.56975	-1.02282785	IDO2	indoleamine 2,3-dioxygenase 2
ILMN_1698940	1.44e-14	2.47e-16	9.111197	26.5496	0.59809346
ILMN_1721868	1.44e-14	2.47e-16	9.110945	26.54807	0.88669175	KPNA2	karyopherin subunit alpha 2
ILMN_2106994	1.44e-14	2.48e-16	9.110608	26.54604	0.34648736	RABIF	RAB interacting factor
ILMN_1673721	1.44e-14	2.48e-16	9.110603	26.546	0.79641141	EXO1	exonuclease 1
ILMN_1803846	1.45e-14	2.49e-16	9.109838	26.54138	0.59152632	EIF1	eukaryotic translation initiation factor 1
ILMN_3242603	1.45e-14	2.50e-16	9.109474	26.53918	0.76502535
ILMN_1691237	1.46e-14	2.51e-16	9.108354	26.53241	1.42927877	CAP2	CAP, adenylate cyclase-associated protein, 2 (yeast)
ILMN_1660292	1.46e-14	2.51e-16	9.108315	26.53217	0.86383279	MRPS21	mitochondrial ribosomal protein S21
ILMN_1718807	1.50e-14	2.59e-16	9.103232	26.50143	0.64233797	SMC3	structural maintenance of chromosomes 3
ILMN_1769433	1.54e-14	2.66e-16	-9.09888	26.47512	-0.95642305	IQGAP2	IQ motif containing GTPase activating protein 2
ILMN_2371470	1.58e-14	2.73e-16	9.094635	26.44946	0.27035765	SPRTN	SprT-like N-terminal domain
ILMN_1797531	1.60e-14	2.76e-16	-9.092882	26.43886	-0.73497558	PRKAG2	protein kinase AMP-activated non-catalytic subunit gamma 2
ILMN_1667417	1.60e-14	2.77e-16	9.092593	26.43711	0.47916644	RAB23	RAB23, member RAS oncogene family
ILMN_2408400	1.64e-14	2.84e-16	9.088209	26.41061	0.40635152	NSUN5	NOP2/Sun RNA methyltransferase family member 5
ILMN_3204838	1.64e-14	2.85e-16	9.087711	26.4076	0.48830207
ILMN_3206827	1.64e-14	2.86e-16	9.08759	26.40687	0.50951246
ILMN_1728535	1.64e-14	2.87e-16	9.086893	26.40266	0.59607927	COPZ1	coatomer protein complex subunit zeta 1
ILMN_1757439	1.64e-14	2.87e-16	9.086751	26.4018	0.49055367	RBM4	RNA binding motif protein 4
ILMN_3268246	1.65e-14	2.88e-16	-9.086158	26.39822	-0.44342724
ILMN_3241462	1.65e-14	2.89e-16	9.085616	26.39494	0.5097604
ILMN_1731184	1.66e-14	2.91e-16	9.08474	26.38965	0.88164107	MELK	maternal embryonic leucine zipper kinase
ILMN_1706764	1.70e-14	2.98e-16	9.080537	26.36425	0.68183908	GOLPH3L	golgi phosphoprotein 3 like
ILMN_1663142	1.75e-14	3.07e-16	-9.075851	26.33595	-0.60263086	CLEC12A	C-type lectin domain family 12 member A
ILMN_2226324	1.81e-14	3.17e-16	-9.070383	26.30292	-0.97457626	MPC1	mitochondrial pyruvate carrier 1
ILMN_2406557	1.83e-14	3.22e-16	-9.06829	26.29028	-0.91631316	ALDH4A1	aldehyde dehydrogenase 4 family member A1
ILMN_1738229	1.87e-14	3.29e-16	9.064556	26.26773	0.60045365	NDRG3	NDRG family member 3
ILMN_1695847	1.87e-14	3.29e-16	9.064451	26.26709	0.30675962	ZKSCAN5	zinc finger with KRAB and SCAN domains 5
ILMN_3245380	1.88e-14	3.32e-16	-9.063056	26.25867	-0.66937066	ZNF860	zinc finger protein 860
ILMN_1709953	1.92e-14	3.39e-16	9.059719	26.23852	0.40583797	DONSON	downstream neighbor of SON
ILMN_2359742	1.93e-14	3.42e-16	-9.058133	26.22895	-1.02548485	CTSB	cathepsin B
ILMN_1753183	1.97e-14	3.50e-16	9.054587	26.20754	0.56395919	CDCA4	cell division cycle associated 4
ILMN_1764398	1.98e-14	3.51e-16	-9.05399	26.20394	-0.62302319	TUBE1	tubulin epsilon 1
ILMN_1799198	2.01e-14	3.57e-16	9.051337	26.18793	0.36546278	OTUB2	OTU deubiquitinase, ubiquitin aldehyde binding 2
ILMN_3223317	2.02e-14	3.59e-16	9.050203	26.18108	0.69699409
ILMN_1795639	2.02e-14	3.61e-16	-9.049599	26.17744	-0.79201838	MGMT	O-6-methylguanine-DNA methyltransferase
ILMN_1750160	2.04e-14	3.64e-16	9.048054	26.16812	0.58802114	FASTKD3	FAST kinase domains 3
ILMN_1659550	2.04e-14	3.64e-16	9.048021	26.16791	1.08847236
ILMN_1659537	2.08e-14	3.72e-16	9.044393	26.14603	0.4856748	MED8	mediator complex subunit 8
ILMN_1674236	2.10e-14	3.76e-16	9.042629	26.13538	0.73160923	HSPB1	heat shock protein family B (small) member 1
ILMN_1728799	2.11e-14	3.79e-16	-9.059265	26.13325	-1.6166844	FBP1	fructose-bisphosphatase 1
ILMN_1750876	2.11e-14	3.78e-16	9.041853	26.1307	0.35474339	SLC4A1AP	solute carrier family 4 member 1 adaptor protein
ILMN_2389114	2.12e-14	3.80e-16	9.040874	26.12479	0.41558746	FIGNL1	fidgetin like 1
ILMN_1800261	2.13e-14	3.82e-16	9.040017	26.11962	0.82211711	TUBA1B	tubulin alpha 1b
ILMN_3180196	2.13e-14	3.83e-16	9.03983	26.1185	0.67040672
ILMN_1661917	2.17e-14	3.91e-16	9.036423	26.09794	0.69596172
ILMN_1715417	2.18e-14	3.94e-16	-9.035273	26.09101	-0.43418554	SELP	selectin P
ILMN_1803162	2.21e-14	3.98e-16	-9.033352	26.07942	-0.4954494	RTEL1	regulator of telomere elongation helicase 1
ILMN_2134888	2.23e-14	4.03e-16	-9.031343	26.0673	-0.73373138	TUBE1	tubulin epsilon 1
ILMN_3236270	2.23e-14	4.04e-16	9.031199	26.06643	0.4557447	ACAP2	ArfGAP with coiled-coil, ankyrin repeat and PH domains 2
ILMN_1700518	2.26e-14	4.10e-16	9.028555	26.05049	0.70891048	HMGN4	high mobility group nucleosomal binding domain 4
ILMN_1655190	2.27e-14	4.12e-16	-9.027925	26.04669	-0.26885608
ILMN_2378708	2.27e-14	4.13e-16	9.027385	26.04344	0.30237212	TAF6	TATA-box binding protein associated factor 6
ILMN_3215206	2.29e-14	4.17e-16	9.025951	26.03479	0.56790982
ILMN_2275248	2.32e-14	4.23e-16	9.023792	26.02177	0.5990681	ECE2	endothelin converting enzyme 2
ILMN_1780940	2.35e-14	4.28e-16	9.021677	26.00902	0.48659141	PPP2R5D	protein phosphatase 2 regulatory subunit B'delta
ILMN_2047676	2.36e-14	4.30e-16	9.020835	26.00394	0.40770459	OSGEPL1	O-sialoglycoprotein endopeptidase-like 1
ILMN_1658259	2.37e-14	4.33e-16	9.019784	25.99761	0.59112962	DRG1	developmentally regulated GTP binding protein 1
ILMN_1766798	2.50e-14	4.57e-16	9.01101	25.94472	0.3848265	ACAP2	ArfGAP with coiled-coil, ankyrin repeat and PH domains 2
ILMN_1704529	2.54e-14	4.66e-16	9.008014	25.92667	0.48973991	PPIA	peptidylprolyl isomerase A
ILMN_1656300	2.60e-14	4.78e-16	-9.003757	25.90102	-0.71380053	GFRA2	GDNF family receptor alpha 2
ILMN_2407619	2.69e-14	4.94e-16	8.998487	25.86927	0.66384409	CDC25C	cell division cycle 25C
ILMN_1661173	2.69e-14	4.94e-16	8.998266	25.86794	0.4849164	TRIP4	thyroid hormone receptor interactor 4
ILMN_1784967	2.71e-14	4.98e-16	-8.996969	25.86013	-1.02234272	EPB41L4B	erythrocyte membrane protein band 4.1 like 4B
ILMN_1766814	2.71e-14	4.99e-16	-8.996724	25.85866	-0.41254901	TK2	thymidine kinase 2, mitochondrial
ILMN_1782609	2.74e-14	5.05e-16	8.99473	25.84664	0.69458787	STAG2	stromal antigen 2
ILMN_1790410	2.74e-14	5.06e-16	8.994259	25.84381	0.49432026	DROSHA	drosha ribonuclease III
ILMN_1775566	2.75e-14	5.09e-16	8.99332	25.83816	1.04368231	ATP1A1	ATPase Na+/K+ transporting subunit alpha 1
ILMN_2362549	2.75e-14	5.09e-16	8.993288	25.83796	0.88036227	ZWINT	ZW10 interacting kinetochore protein
ILMN_1759631	2.76e-14	5.11e-16	-8.99277	25.83484	-0.98159415	SERPINA4	serpin family A member 4
ILMN_2184789	2.79e-14	5.18e-16	-8.990432	25.82076	-0.68963336	HSCB	HscB mitochondrial iron-sulfur cluster cochaperone
ILMN_1664861	2.84e-14	5.28e-16	-9.036142	25.81856	-2.13166539	ID1	inhibitor of DNA binding 1, HLH protein
ILMN_1688322	2.83e-14	5.27e-16	8.987922	25.80565	0.64844771	ADIPOR1	adiponectin receptor 1
ILMN_1777708	2.88e-14	5.35e-16	-8.985187	25.78918	-0.37252481	CARMIL3	capping protein regulator and myosin 1 linker 3
ILMN_1739155	2.92e-14	5.44e-16	-8.982534	25.77321	-0.27770845	OR9A4	olfactory receptor family 9 subfamily A member 4
ILMN_3181420	2.93e-14	5.48e-16	8.981547	25.76727	0.44350597
ILMN_1723156	2.95e-14	5.50e-16	8.980721	25.7623	0.33650707	PTPRA	protein tyrosine phosphatase, receptor type A
ILMN_1724207	2.95e-14	5.51e-16	-8.980521	25.7611	-0.83644741	IVD	isovaleryl-CoA dehydrogenase
ILMN_3232219	2.95e-14	5.53e-16	8.980016	25.75806	0.34675995
ILMN_2054607	3.03e-14	5.69e-16	-8.975385	25.73018	-1.51784509	CYP4V2	cytochrome P450 family 4 subfamily V member 2
ILMN_1695598	3.06e-14	5.73e-16	8.974025	25.722	0.88448636
ILMN_1684923	3.08e-14	5.79e-16	-8.972372	25.71205	-0.3533956	ANP32E	acidic nuclear phosphoprotein 32 family member E
ILMN_3239912	3.10e-14	5.82e-16	-8.971533	25.707	-0.26040901	HSFY1P1	heat shock transcription factor, Y-linked 1 pseudogene 1
ILMN_3245418	3.18e-14	6.00e-16	-8.966718	25.67803	-0.48398735	FAM180A	family with sequence similarity 180 member A
ILMN_2148497	3.19e-14	6.02e-16	-8.965998	25.6737	-0.19350638	FAM209B	family with sequence similarity 209 member B
ILMN_1654773	3.20e-14	6.05e-16	8.965315	25.66959	0.57434721	CASK	calcium/calmodulin dependent serine protein kinase
ILMN_1703617	3.27e-14	6.18e-16	8.961889	25.64898	0.53556756	AHSA1	activator of Hsp90 ATPase activity 1
ILMN_1706344	3.29e-14	6.22e-16	-8.960703	25.64185	-0.85360988	ABHD6	abhydrolase domain containing 6
ILMN_1680955	3.42e-14	6.47e-16	8.95428	25.60322	1.21933162	AURKA	aurora kinase A
ILMN_1747305	3.46e-14	6.55e-16	-8.952186	25.59063	-0.89175085	GIMAP8	GTPase, IMAP family member 8
ILMN_1669842	3.46e-14	6.56e-16	8.95195	25.58921	0.4003045	CHAF1A	chromatin assembly factor 1 subunit A
ILMN_1771629	3.46e-14	6.57e-16	8.951779	25.58818	0.53604457	SDR39U1	short chain dehydrogenase/reductase family 39U member 1
ILMN_1722609	3.46e-14	6.59e-16	-8.951358	25.58565	-0.2670256
ILMN_2319414	3.55e-14	6.76e-16	8.947175	25.5605	0.64603058	BTF3	basic transcription factor 3
ILMN_1790317	3.58e-14	6.83e-16	-8.945495	25.5504	-1.05156669	RAB26	RAB26, member RAS oncogene family
ILMN_1773390	3.69e-14	7.05e-16	-8.940369	25.51959	-0.29969741
ILMN_1678546	3.70e-14	7.07e-16	8.939817	25.51627	0.69208811	PEX11B	peroxisomal biogenesis factor 11 beta
ILMN_2124802	3.81e-14	7.29e-16	-9.028994	25.5157	-3.16456856	MT1H	metallothionein 1H
ILMN_1797119	3.72e-14	7.12e-16	-8.93857	25.50878	-0.93223876	SLC22A10	solute carrier family 22 member 10
ILMN_2411076	3.82e-14	7.32e-16	8.934033	25.48151	0.54042221	MATR3	matrin 3
ILMN_1782032	3.83e-14	7.36e-16	-8.933297	25.47709	-0.40357057	ASH1L	ASH1 like histone lysine methyltransferase
ILMN_3238369	3.87e-14	7.44e-16	-8.931461	25.46606	-0.42367581	KDM7A	lysine demethylase 7A
ILMN_1734428	3.90e-14	7.50e-16	8.930089	25.45782	0.4888995	LSM12	LSM12 homolog
ILMN_1746699	3.96e-14	7.62e-16	8.927497	25.44225	0.38524682	SGO2	shugoshin 2
ILMN_2131882	3.97e-14	7.64e-16	8.927029	25.43943	0.30723536	DPY30	dpy-30, histone methyltransferase complex regulatory subunit
ILMN_1736005	4.03e-14	7.78e-16	8.924157	25.42218	0.28850944	NCAPH2	non-SMC condensin II complex subunit H2
ILMN_1769644	4.08e-14	7.88e-16	-8.92215	25.41013	-0.28552942	IQCF6	IQ motif containing F6
ILMN_3302625	4.11e-14	7.95e-16	-8.920557	25.40056	-1.2866872
ILMN_2343624	4.12e-14	7.97e-16	8.920162	25.39819	0.48832866	METTL13	methyltransferase like 13
ILMN_1665865	4.13e-14	8.01e-16	-8.919444	25.39388	-1.10605234	IGFBP4	insulin like growth factor binding protein 4
ILMN_2048507	4.25e-14	8.24e-16	8.914845	25.36626	0.31734887	KLF3	Kruppel like factor 3
ILMN_1680626	4.25e-14	8.25e-16	8.914532	25.36438	0.81370741	PDIA6	protein disulfide isomerase family A member 6
ILMN_3260070	4.29e-14	8.34e-16	8.91287	25.3544	1.10999477
ILMN_2178492	4.33e-14	8.43e-16	-8.922313	25.34635	-1.55028805	CYP4F2	cytochrome P450 family 4 subfamily F member 2
ILMN_2108823	4.51e-14	8.78e-16	-8.904366	25.30336	-0.48995288	FZD7	frizzled class receptor 7
ILMN_1683231	4.57e-14	8.91e-16	-8.901933	25.28876	-0.30794347	FAM83F	family with sequence similarity 83 member F
ILMN_1797964	4.77e-14	9.32e-16	8.894547	25.24444	0.54380662	ARL6IP6	ADP ribosylation factor like GTPase 6 interacting protein 6
ILMN_1782084	4.92e-14	9.62e-16	8.889321	25.21309	1.32430592	ALG1L	ALG1, chitobiosyldiphosphodolichol beta-mannosyltransferase like
ILMN_2342515	4.95e-14	9.68e-16	-8.888323	25.2071	-0.25140914	FXN	frataxin
ILMN_2224907	4.97e-14	9.73e-16	-8.887547	25.20245	-1.01173917	SMIM14	small integral membrane protein 14
ILMN_1707858	5.01e-14	9.83e-16	8.88591	25.19263	1.14080811	H2AFZ	H2A histone family member Z
ILMN_1664012	5.08e-14	9.99e-16	8.883268	25.17679	0.55083576	CANT1	calcium activated nucleotidase 1
ILMN_2362245	5.08e-14	9.99e-16	8.88325	25.17668	0.69756396	HNRNPH2	heterogeneous nuclear ribonucleoprotein H2 (H')
ILMN_1680171	5.11e-14	1.00e-15	8.882264	25.17076	0.53078298	MFF	mitochondrial fission factor
ILMN_3225505	5.12e-14	1.01e-15	8.881764	25.16777	0.50228182
ILMN_1717868	5.23e-14	1.03e-15	8.877979	25.14508	0.60801738	CCT8	chaperonin containing TCP1 subunit 8
ILMN_1900929	5.27e-14	1.04e-15	-8.876739	25.13764	-0.28373539
ILMN_1681590	5.27e-14	1.04e-15	8.87632	25.13513	0.56024599
ILMN_1686871	5.34e-14	1.06e-15	8.873985	25.12113	0.68762217	PARP1	poly(ADP-ribose) polymerase 1
ILMN_2345319	5.36e-14	1.06e-15	8.873241	25.11667	0.40396526	PREPL	prolyl endopeptidase-like
ILMN_1656501	5.44e-14	1.08e-15	-8.870854	25.10236	-1.34379385	DUSP5	dual specificity phosphatase 5
ILMN_1664350	5.53e-14	1.10e-15	-8.867813	25.08414	-2.10744207	GBA3	glucosylceramidase beta 3 (gene/pseudogene)
ILMN_1768293	5.56e-14	1.10e-15	8.866739	25.0777	0.55628211	NUP155	nucleoporin 155
ILMN_1655635	5.67e-14	1.13e-15	8.863506	25.05832	0.50110618	METTL3	methyltransferase like 3
ILMN_1681972	5.70e-14	1.13e-15	8.862498	25.05229	0.69495219	TMEM69	transmembrane protein 69
ILMN_1800975	5.74e-14	1.14e-15	8.861061	25.04368	0.69539803	PSME3	proteasome activator subunit 3
ILMN_1727709	5.75e-14	1.15e-15	-8.860645	25.04118	-0.45134412	GPBAR1	G protein-coupled bile acid receptor 1
ILMN_1797154	5.82e-14	1.16e-15	-8.869584	25.03124	-1.52576863	AZGP1	alpha-2-glycoprotein 1, zinc-binding
ILMN_2352009	5.98e-14	1.20e-15	-8.853764	24.99996	-0.81949539	ACADVL	acyl-CoA dehydrogenase, very long chain
ILMN_1815734	6.02e-14	1.20e-15	-8.852514	24.99247	-0.50941378	FCHSD2	FCH and double SH3 domains 2
ILMN_1750969	6.07e-14	1.22e-15	8.851088	24.98393	0.54438958	FAM120AOS	family with sequence similarity 120A opposite strand
ILMN_1682176	6.13e-14	1.23e-15	-8.849304	24.97325	-0.77143077	CLEC3B	C-type lectin domain family 3 member B
ILMN_1669409	6.17e-14	1.24e-15	-8.847922	24.96498	-0.65675544	VSIG4	V-set and immunoglobulin domain containing 4
ILMN_1779470	6.32e-14	1.27e-15	-8.843783	24.94019	-0.20056388	ABCG4	ATP binding cassette subfamily G member 4
ILMN_1743049	6.47e-14	1.30e-15	8.839955	24.91727	0.44542623	PWP1	PWP1 homolog, endonuclein
ILMN_1673172	6.50e-14	1.31e-15	8.839024	24.9117	0.42639359	IFT52	intraflagellar transport 52
ILMN_1796589	6.52e-14	1.31e-15	8.838293	24.90732	0.90080613	TRIP13	thyroid hormone receptor interactor 13
ILMN_3230464	6.55e-14	1.32e-15	-8.8372	24.90078	-0.60050757	FAM99B	family with sequence similarity 99 member B (non-protein coding)
ILMN_1766221	6.60e-14	1.33e-15	-8.835932	24.89319	-0.77874646	B4GALT1	beta-1,4-galactosyltransferase 1
ILMN_1680070	6.69e-14	1.35e-15	-8.833558	24.87898	-0.20625396	MUC6	mucin 6, oligomeric mucus/gel-forming
ILMN_1753353	6.74e-14	1.36e-15	8.832191	24.8708	0.77374411	SLBP	stem-loop binding protein
ILMN_1789830	6.76e-14	1.37e-15	-8.831413	24.86614	-0.61572253	CFLAR	CASP8 and FADD like apoptosis regulator
ILMN_2223010	6.77e-14	1.37e-15	8.831113	24.86435	0.6191892	VBP1	VHL binding protein 1
ILMN_2344002	6.83e-14	1.39e-15	8.82926	24.85326	0.54068353	GEMIN2	gem nuclear organelle associated protein 2
ILMN_2215040	6.83e-14	1.39e-15	-8.829155	24.85263	-0.28418236	RNF32	ring finger protein 32
ILMN_1692481	6.88e-14	1.40e-15	-8.827917	24.84523	-0.20003419
ILMN_3268165	6.91e-14	1.41e-15	8.827081	24.84022	0.55174419
ILMN_1752953	6.92e-14	1.41e-15	8.826697	24.83793	0.65778972	BCL2L12	BCL2 like 12
ILMN_1760779	6.97e-14	1.42e-15	8.825276	24.82942	1.01408779	ENSA	endosulfine alpha
ILMN_1756445	7.00e-14	1.43e-15	8.824442	24.82444	0.62295114	PMF1	polyamine-modulated factor 1
ILMN_1803745	7.16e-14	1.46e-15	-8.820566	24.80125	-0.74795416	SUOX	sulfite oxidase
ILMN_1681310	7.17e-14	1.47e-15	-8.820043	24.79812	-0.44582776
ILMN_1720344	7.37e-14	1.51e-15	8.81529	24.76969	0.54364167	NIPA2	non imprinted in Prader-Willi/Angelman syndrome 2
ILMN_1680687	7.40e-14	1.52e-15	8.814461	24.76474	0.32728124	NSF	N-ethylmaleimide sensitive factor, vesicle fusing ATPase
ILMN_1705032	7.57e-14	1.56e-15	8.810582	24.74154	0.43268816	SEH1L	SEH1 like nucleoporin
ILMN_1829362	7.66e-14	1.58e-15	-8.808508	24.72914	-0.35707488	RWDD2A	RWD domain containing 2A
ILMN_1660847	7.81e-14	1.61e-15	-8.805127	24.70892	-0.43960329	PFKFB3	6-phosphofructo-2-kinase/fructose-2,6-biphosphatase 3
ILMN_1683597	7.83e-14	1.61e-15	8.804586	24.70569	0.59655731
ILMN_1659490	7.88e-14	1.63e-15	-8.80339	24.69854	-1.00604834
ILMN_1786684	7.91e-14	1.63e-15	-8.802548	24.69351	-0.2833036	MTRF1L	mitochondrial translational release factor 1 like
ILMN_1654737	8.14e-14	1.68e-15	8.797748	24.66482	0.43124704	TRIM32	tripartite motif containing 32
ILMN_1759513	8.23e-14	1.71e-15	-8.811864	24.65551	-1.86481496	RND3	Rho family GTPase 3
ILMN_3219643	8.22e-14	1.70e-15	8.795961	24.65414	0.88266381
ILMN_1667195	8.23e-14	1.71e-15	-8.795387	24.65071	-0.34619293
ILMN_3201517	8.23e-14	1.71e-15	8.795316	24.65028	0.44832337
ILMN_1801553	8.25e-14	1.72e-15	8.794435	24.64502	0.54457399	LEO1	LEO1 homolog, Paf1/RNA polymerase II complex component
ILMN_1717745	8.25e-14	1.72e-15	8.794433	24.64501	0.50182497	TIAL1	TIA1 cytotoxic granule-associated RNA binding protein-like 1
ILMN_2136010	8.35e-14	1.74e-15	-8.831585	24.6427	-2.20144646	ADH4	alcohol dehydrogenase 4 (class II), pi polypeptide
ILMN_1798790	8.28e-14	1.72e-15	-8.793848	24.64151	-0.63818772	IL17RC	interleukin 17 receptor C
ILMN_1701497	8.28e-14	1.73e-15	-8.793502	24.63945	-0.56769198	CD5L	CD5 molecule like
ILMN_1774742	8.34e-14	1.74e-15	-8.792198	24.63165	-1.17355087	MTTP	microsomal triglyceride transfer protein
ILMN_1737297	8.45e-14	1.77e-15	-8.789822	24.61746	-0.42569349
ILMN_1752589	8.45e-14	1.77e-15	8.789551	24.61584	0.47634255	TMEM183A	transmembrane protein 183A
ILMN_1781234	8.53e-14	1.79e-15	8.787879	24.60585	0.33311564	CCDC22	coiled-coil domain containing 22
ILMN_2350823	8.55e-14	1.79e-15	-8.787386	24.60291	-0.54076844	KCNIP3	potassium voltage-gated channel interacting protein 3
ILMN_1694323	8.56e-14	1.80e-15	8.786933	24.6002	0.35390813	GLE1	GLE1, RNA export mediator
ILMN_1694177	8.60e-14	1.81e-15	8.78594	24.59427	1.02329452	PCNA	proliferating cell nuclear antigen
ILMN_1853167	8.61e-14	1.81e-15	-8.785758	24.59318	-0.39170983
ILMN_1718766	8.88e-14	1.87e-15	-8.863428	24.58773	-2.82844702	MT1F	metallothionein 1F
ILMN_1710606	8.84e-14	1.86e-15	-8.786646	24.56784	-1.70926667	C8A	complement component 8 alpha subunit
ILMN_3297317	8.95e-14	1.89e-15	8.778777	24.55149	0.79085433	RPL13AP5	ribosomal protein L13a pseudogene 5
ILMN_1664706	9.10e-14	1.92e-15	8.775924	24.53445	0.38331295	HIST2H3D	histone cluster 2, H3d
ILMN_1727055	9.14e-14	1.93e-15	8.775031	24.52912	0.87641419	PARPBP	PARP1 binding protein
ILMN_2344956	9.15e-14	1.94e-15	8.774683	24.52704	0.95339113	ACP1	acid phosphatase 1, soluble
ILMN_2194448	9.21e-14	1.95e-15	8.773429	24.51956	0.82539605	STT3B	STT3B, catalytic subunit of the oligosaccharyltransferase complex
ILMN_1793241	9.24e-14	1.96e-15	-8.772691	24.51515	-0.8562366	SRD5A1	steroid 5 alpha-reductase 1
ILMN_2188405	9.24e-14	1.96e-15	-8.772573	24.51444	-0.46666835
ILMN_1708604	9.28e-14	1.97e-15	8.771614	24.50872	0.61105047	CCZ1	CCZ1 homolog, vacuolar protein trafficking and biogenesis associated
ILMN_1759883	9.28e-14	1.97e-15	8.771451	24.50775	0.75343204	SRP9	signal recognition particle 9
ILMN_1706397	9.29e-14	1.98e-15	8.771262	24.50662	0.32054376	CHMP6	charged multivesicular body protein 6
ILMN_1689098	9.45e-14	2.01e-15	-8.768254	24.48866	-0.24699053	ATP1A3	ATPase Na+/K+ transporting subunit alpha 3
ILMN_2332713	9.50e-14	2.03e-15	8.767131	24.48196	0.6673307	SLC25A3	solute carrier family 25 member 3
ILMN_1824337	9.58e-14	2.05e-15	-8.76559	24.47276	-0.41271639	ACVR2B	activin A receptor type 2B
ILMN_1744649	9.60e-14	2.05e-15	8.765151	24.47015	0.65023131	PSMB5	proteasome subunit beta 5
ILMN_3279277	9.64e-14	2.06e-15	8.764248	24.46476	0.65821737
ILMN_1715926	9.69e-14	2.07e-15	8.763248	24.45878	0.57700263
ILMN_2352921	9.79e-14	2.10e-15	8.761491	24.4483	0.5251203	BPGM	bisphosphoglycerate mutase
ILMN_3309514	9.81e-14	2.10e-15	-8.761001	24.44538	-0.58033985	MIR574	microRNA 574
ILMN_3234841	9.90e-14	2.12e-15	8.759341	24.43547	0.61390254
ILMN_1738494	1.00e-13	2.15e-15	-8.757269	24.42311	-0.33512089	AQP7	aquaporin 7
ILMN_2181064	1.01e-13	2.18e-15	-8.766253	24.4156	-2.29800051	GBA3	glucosylceramidase beta 3 (gene/pseudogene)
ILMN_2224143	1.01e-13	2.17e-15	8.755865	24.41473	0.97770906	MCM3	minichromosome maintenance complex component 3
ILMN_2154671	1.01e-13	2.18e-15	8.754969	24.40939	0.66697372	COX6B1	cytochrome c oxidase subunit 6B1
ILMN_1687858	1.02e-13	2.19e-15	8.754318	24.4055	0.49157276	CALM2	calmodulin 2
ILMN_1747504	1.03e-13	2.23e-15	8.751185	24.38682	0.58020255	AHCTF1	AT-hook containing transcription factor 1
ILMN_1795063	1.03e-13	2.24e-15	-8.750994	24.38568	-0.61861264	ZADH2	zinc binding alcohol dehydrogenase domain containing 2
ILMN_1687375	1.04e-13	2.26e-15	8.749214	24.37506	0.77193594	ATP2A2	ATPase sarcoplasmic/endoplasmic reticulum Ca2+ transporting 2
ILMN_1652505	1.05e-13	2.27e-15	8.748086	24.36833	0.62105763	APEX2	apurinic/apyrimidinic endodeoxyribonuclease 2
ILMN_1666564	1.06e-13	2.30e-15	8.746373	24.35811	1.01675491
ILMN_1763907	1.07e-13	2.32e-15	8.744891	24.34927	1.04560401	CENPW	centromere protein W
ILMN_3220792	1.07e-13	2.33e-15	8.744119	24.34467	0.7140159	RPL13AP5	ribosomal protein L13a pseudogene 5
ILMN_1807756	1.10e-13	2.40e-15	-8.739553	24.31745	-0.55725117
ILMN_2379130	1.11e-13	2.41e-15	8.738888	24.31349	0.8183816	IRAK1	interleukin 1 receptor associated kinase 1
ILMN_3236821	1.11e-13	2.42e-15	8.738086	24.3087	0.84861528
ILMN_1699258	1.12e-13	2.43e-15	-8.736941	24.30188	-1.14350061	ALDH8A1	aldehyde dehydrogenase 8 family member A1
ILMN_1769027	1.12e-13	2.45e-15	8.735542	24.29354	0.35397976	CDC42SE1	CDC42 small effector 1
ILMN_1755134	1.16e-13	2.53e-15	8.730776	24.26513	0.48645062	HSPA4	heat shock protein family A (Hsp70) member 4
ILMN_2289775	1.16e-13	2.54e-15	8.730082	24.261	0.63177595	HAX1	HCLS1 associated protein X-1
ILMN_1792672	1.16e-13	2.54e-15	8.729926	24.26007	0.59822742	POLR2D	RNA polymerase II subunit D
ILMN_1695645	1.16e-13	2.54e-15	8.729848	24.2596	0.79647953	CETN2	centrin 2
ILMN_3193911	1.16e-13	2.54e-15	8.729775	24.25917	0.43983464
ILMN_3282506	1.16e-13	2.54e-15	8.729665	24.25851	0.53704214
ILMN_3285580	1.16e-13	2.55e-15	-8.729603	24.25814	-0.4408407
ILMN_2148819	1.19e-13	2.61e-15	8.725542	24.23395	0.83356183	TUBA1A	tubulin alpha 1a
ILMN_1729191	1.19e-13	2.63e-15	-8.724357	24.22688	-0.85041907	CYP2C19	cytochrome P450 family 2 subfamily C member 19
ILMN_1668463	1.19e-13	2.63e-15	8.724305	24.22657	0.24062326
ILMN_1734810	1.20e-13	2.65e-15	8.723209	24.22004	0.21198468	PJA1	praja ring finger ubiquitin ligase 1
ILMN_1686235	1.21e-13	2.68e-15	-8.721203	24.20809	-0.56778165	GNPNAT1	glucosamine-phosphate N-acetyltransferase 1
ILMN_2343332	1.21e-13	2.68e-15	8.720905	24.20632	0.54309936	AK6	adenylate kinase 6
ILMN_1781700	1.22e-13	2.70e-15	-8.71971	24.1992	-0.59904988	IL18R1	interleukin 18 receptor 1
ILMN_2358626	1.24e-13	2.74e-15	-8.717664	24.18701	-0.78983026	ADK	adenosine kinase
ILMN_3248546	1.25e-13	2.76e-15	-8.715983	24.177	-0.79177043
ILMN_1687519	1.26e-13	2.79e-15	8.714615	24.16885	0.47416166	SNAP23	synaptosome associated protein 23
ILMN_2234016	1.26e-13	2.79e-15	8.714249	24.16667	0.71196079
ILMN_1695414	1.26e-13	2.79e-15	8.714166	24.16618	0.8233904	ASF1B	anti-silencing function 1B histone chaperone
ILMN_1653228	1.26e-13	2.80e-15	-8.713808	24.16404	-0.18492566	C3orf22	chromosome 3 open reading frame 22
ILMN_1733390	1.26e-13	2.81e-15	-8.713331	24.1612	-0.75724702	LARP1B	La ribonucleoprotein domain family member 1B
ILMN_3257884	1.26e-13	2.81e-15	8.713083	24.15973	0.2851802
ILMN_1685954	1.28e-13	2.87e-15	8.710022	24.1415	0.52542122	HMBS	hydroxymethylbilane synthase
ILMN_1811330	1.32e-13	2.94e-15	-8.705612	24.11524	-1.20646957	FAM134B	family with sequence similarity 134 member B
ILMN_1751726	1.34e-13	3.00e-15	8.702345	24.09579	0.85748768
ILMN_1673207	1.34e-13	3.00e-15	-8.70232	24.09565	-0.6583325
ILMN_1710427	1.35e-13	3.02e-15	-8.701205	24.08901	-0.54534856	VPS37B	VPS37B, ESCRT-I subunit
ILMN_1745573	1.36e-13	3.05e-15	8.699836	24.08086	0.62850286	TTC13	tetratricopeptide repeat domain 13
ILMN_1718977	1.36e-13	3.06e-15	-8.69908	24.07636	-1.38908706	GADD45B	growth arrest and DNA damage inducible beta
ILMN_1695606	1.37e-13	3.09e-15	-8.697819	24.06885	-0.30776995	EFNB3	ephrin B3
ILMN_1744240	1.38e-13	3.10e-15	8.697047	24.06426	0.67159643	TBC1D31	TBC1 domain family member 31
ILMN_1848166	1.43e-13	3.22e-15	-8.690705	24.02653	-0.26407045
ILMN_1735353	1.44e-13	3.25e-15	-8.689339	24.0184	-0.3603887	IRX1	iroquois homeobox 1
ILMN_1658773	1.45e-13	3.27e-15	8.688035	24.01064	0.28105802	PIGF	phosphatidylinositol glycan anchor biosynthesis class F
ILMN_1704472	1.46e-13	3.28e-15	8.687579	24.00793	0.5607218	EID2	EP300 interacting inhibitor of differentiation 2
ILMN_1688452	1.47e-13	3.31e-15	8.686279	24.00019	0.46633675	LCMT1	leucine carboxyl methyltransferase 1
ILMN_1778152	1.47e-13	3.32e-15	8.685686	23.99667	0.38009961	FIGNL1	fidgetin like 1
ILMN_1792389	1.48e-13	3.35e-15	-8.684144	23.98749	-0.88818545	RNF165	ring finger protein 165
ILMN_1671731	1.50e-13	3.39e-15	-8.682422	23.97725	-0.96310077	AVPI1	arginine vasopressin induced 1
ILMN_1746241	1.51e-13	3.43e-15	8.680422	23.96536	0.66404441	SDHC	succinate dehydrogenase complex subunit C
ILMN_2105983	1.54e-13	3.50e-15	8.677196	23.94617	0.60266747	XRCC5	X-ray repair cross complementing 5
ILMN_2228710	1.54e-13	3.51e-15	8.676681	23.94311	0.68831205	PDCD5	programmed cell death 5
ILMN_1690392	1.60e-13	3.63e-15	8.670992	23.90929	0.49850842	COMMD3	COMM domain containing 3
ILMN_3253126	1.60e-13	3.64e-15	-8.670461	23.90613	-0.51361192
ILMN_2345837	1.62e-13	3.70e-15	8.667802	23.89033	0.54844581	CLTA	clathrin light chain A
ILMN_1749372	1.63e-13	3.71e-15	-8.667354	23.88766	-0.37154278	GGT5	gamma-glutamyltransferase 5
ILMN_1768812	1.63e-13	3.72e-15	-8.666882	23.88486	-0.66514799	FXYD6	FXYD domain containing ion transport regulator 6
ILMN_3191695	1.66e-13	3.78e-15	8.664256	23.86925	0.78103512
ILMN_1667796	1.73e-13	3.96e-15	-8.66716	23.82764	-1.6583832	HBA2	hemoglobin subunit alpha 2
ILMN_1767068	1.73e-13	3.95e-15	-8.657099	23.82672	-0.75184952	SMAD6	SMAD family member 6
ILMN_1676799	1.73e-13	3.95e-15	8.656866	23.82534	0.49132894	MFAP1	microfibrillar associated protein 1
ILMN_1677200	1.73e-13	3.96e-15	-8.661746	23.8251	-1.61799443	CYFIP2	cytoplasmic FMR1 interacting protein 2
ILMN_1679280	1.74e-13	4.00e-15	8.655117	23.81495	0.731256
ILMN_1674780	1.77e-13	4.07e-15	8.652088	23.79696	0.466668	SF3B1	splicing factor 3b subunit 1
ILMN_1785191	1.85e-13	4.25e-15	8.644864	23.75405	1.60448968	TMEM14A	transmembrane protein 14A
ILMN_1754990	1.87e-13	4.30e-15	8.642984	23.74289	0.28552892
ILMN_1695092	1.88e-13	4.32e-15	8.642298	23.73882	0.71893802	WRB	tryptophan rich basic protein
ILMN_2054392	1.90e-13	4.38e-15	8.640023	23.72531	0.65544705	PPIL1	peptidylprolyl isomerase like 1
ILMN_1770244	1.90e-13	4.39e-15	8.63968	23.72328	0.63345823	CBX1	chromobox 1
ILMN_3246292	1.90e-13	4.39e-15	8.639566	23.7226	0.34106942
ILMN_3201614	1.91e-13	4.42e-15	-8.638593	23.71682	-0.46785756
ILMN_1796595	1.93e-13	4.47e-15	8.636564	23.70478	0.43222042	C5orf22	chromosome 5 open reading frame 22
ILMN_2394561	1.97e-13	4.56e-15	8.633361	23.68577	0.72950306	IRF2BP2	interferon regulatory factor 2 binding protein 2
ILMN_3291778	1.98e-13	4.59e-15	8.632152	23.67859	0.40812378
ILMN_2399140	1.99e-13	4.62e-15	8.631339	23.67377	0.58630508	RAB5C	RAB5C, member RAS oncogene family
ILMN_1679796	2.00e-13	4.64e-15	8.63049	23.66873	0.91000403	TOMM20	translocase of outer mitochondrial membrane 20
ILMN_1721659	2.00e-13	4.66e-15	8.629803	23.66465	0.83512776
ILMN_2051519	2.03e-13	4.73e-15	8.627274	23.64965	0.51491172	RPL37A	ribosomal protein L37a
ILMN_1749244	2.04e-13	4.76e-15	-8.626157	23.64302	-0.80694776	LYRM1	LYR motif containing 1
ILMN_1891324	2.06e-13	4.80e-15	-8.624672	23.63421	-0.30220702	LOC101928714	uncharacterized LOC101928714
ILMN_1748481	2.06e-13	4.81e-15	8.624473	23.63303	0.44847886	TMEM199	transmembrane protein 199
ILMN_1788022	2.07e-13	4.83e-15	8.623818	23.62914	0.37743629	CDKAL1	CDK5 regulatory subunit associated protein 1 like 1
ILMN_1725260	2.07e-13	4.84e-15	8.623336	23.62629	0.83919136	CDC25C	cell division cycle 25C
ILMN_3301824	2.07e-13	4.85e-15	8.623063	23.62466	0.45016371	TSEN15	tRNA splicing endonuclease subunit 15
ILMN_1713813	2.07e-13	4.86e-15	-8.622906	23.62373	-0.65261478	KRT16P2	keratin 16 pseudogene 2
ILMN_2172269	2.08e-13	4.88e-15	8.622161	23.61931	0.47132014	TMEM183B	transmembrane protein 183B
ILMN_1687721	2.09e-13	4.90e-15	-8.621447	23.61508	-0.95553415	PROC	protein C, inactivator of coagulation factors Va and VIIIa
ILMN_2136089	2.15e-13	5.06e-15	-8.68289	23.60704	-2.06224807
ILMN_1652008	2.11e-13	4.95e-15	8.619828	23.60548	0.39334778	KNSTRN	kinetochore localized astrin/SPAG5 binding protein
ILMN_1723743	2.13e-13	5.01e-15	-8.617843	23.5937	-0.27432041	ROM1	retinal outer segment membrane protein 1
ILMN_1755808	2.13e-13	5.02e-15	8.617517	23.59177	0.78599281
ILMN_1663667	2.14e-13	5.05e-15	8.616543	23.58599	0.57704979	FLAD1	flavin adenine dinucleotide synthetase 1
ILMN_1679693	2.15e-13	5.08e-15	8.615458	23.57955	0.22612433	TMEM87B	transmembrane protein 87B
ILMN_1777915	2.27e-13	5.35e-15	8.60681	23.52828	0.47384727	STX6	syntaxin 6
ILMN_1800220	2.27e-13	5.36e-15	8.606627	23.52719	0.73165119	KCTD3	potassium channel tetramerization domain containing 3
ILMN_1683453	2.28e-13	5.40e-15	-8.605447	23.5202	-0.26092794
ILMN_1719433	2.29e-13	5.42e-15	-8.604834	23.51657	-0.9819634	CD1D	CD1d molecule
ILMN_1746919	2.30e-13	5.46e-15	-8.603638	23.50948	-0.81699161
ILMN_3225309	2.31e-13	5.47e-15	-8.603354	23.50779	-0.44938229
ILMN_1684446	2.32e-13	5.50e-15	-8.602329	23.50172	-0.57950354	SPAG7	sperm associated antigen 7
ILMN_2396982	2.32e-13	5.51e-15	8.601927	23.49934	0.61783126	BCL2L12	BCL2 like 12
ILMN_1657993	2.41e-13	5.73e-15	8.595385	23.46057	0.56432313	ADNP	activity dependent neuroprotector homeobox
ILMN_2344971	2.41e-13	5.74e-15	8.595288	23.45999	0.76803862	FOXM1	forkhead box M1
ILMN_2329834	2.41e-13	5.75e-15	8.594931	23.45788	0.58515952	RBM12	RNA binding motif protein 12
ILMN_1804113	2.42e-13	5.78e-15	8.594144	23.45322	0.33904733	RFXANK	regulatory factor X associated ankyrin containing protein
ILMN_1693108	2.46e-13	5.86e-15	8.591864	23.43971	0.4963434	RUVBL1	RuvB like AAA ATPase 1
ILMN_1692191	2.48e-13	5.92e-15	8.590252	23.43016	0.34533449	GNA12	G protein subunit alpha 12
ILMN_1691535	2.50e-13	5.96e-15	8.58888	23.42203	0.47334631	CUL4B	cullin 4B
ILMN_1658143	2.52e-13	6.03e-15	8.587111	23.41156	0.52689375	RFC3	replication factor C subunit 3
ILMN_1753608	2.53e-13	6.05e-15	8.586469	23.40775	0.47335435	TMEM131	transmembrane protein 131
ILMN_1679600	2.53e-13	6.06e-15	8.586308	23.4068	0.43718	ACOT8	acyl-CoA thioesterase 8
ILMN_1807101	2.55e-13	6.11e-15	-8.584815	23.39795	-1.05950967	F11	coagulation factor XI
ILMN_2064902	2.56e-13	6.13e-15	-8.584209	23.39437	-0.21865188	HAND2	heart and neural crest derivatives expressed 2
ILMN_1805104	2.58e-13	6.20e-15	-8.582348	23.38335	-1.06685126	ABAT	4-aminobutyrate aminotransferase
ILMN_1687392	2.60e-13	6.25e-15	-8.581215	23.37664	-0.28494335	NRK	Nik related kinase
ILMN_2128128	2.64e-13	6.35e-15	8.578564	23.36094	0.55681108	SHFM1	split hand/foot malformation (ectrodactyly) type 1
ILMN_1813801	2.67e-13	6.43e-15	8.576329	23.34771	0.59035409
ILMN_1770053	2.67e-13	6.43e-15	8.576319	23.34765	0.73421851	RBBP7	RB binding protein 7, chromatin remodeling factor
ILMN_2137464	2.68e-13	6.47e-15	8.575356	23.34195	0.61846333	DVL3	dishevelled segment polarity protein 3
ILMN_1715125	2.72e-13	6.57e-15	-8.572877	23.32728	-0.61811425	HAAO	3-hydroxyanthranilate 3,4-dioxygenase
ILMN_2371825	2.73e-13	6.61e-15	-8.571884	23.32139	-1.07029192	AGL	amylo-alpha-1, 6-glucosidase, 4-alpha-glucanotransferase
ILMN_1733116	2.79e-13	6.75e-15	-8.568265	23.29998	-0.20016369	UBXN7	UBX domain protein 7
ILMN_1664511	2.80e-13	6.79e-15	8.567385	23.29477	0.6291165	NDC80	NDC80, kinetochore complex component
ILMN_1810000	2.82e-13	6.83e-15	-8.571481	23.29078	-2.19997926	RDH16	retinol dehydrogenase 16 (all-trans)
ILMN_1804174	2.83e-13	6.87e-15	-8.565447	23.2833	-0.64451617	FCGR2B	Fc fragment of IgG receptor IIb
ILMN_1735231	2.84e-13	6.90e-15	-8.564685	23.27879	-0.43009654	ZSWIM4	zinc finger SWIM-type containing 4
ILMN_1712628	2.87e-13	6.97e-15	8.563051	23.26912	0.49301304	GTF2IRD1	GTF2I repeat domain containing 1
ILMN_2212909	2.88e-13	7.01e-15	8.562088	23.26342	1.08087313	MELK	maternal embryonic leucine zipper kinase
ILMN_1786976	2.94e-13	7.16e-15	8.558579	23.24267	0.67987368	RAB22A	RAB22A, member RAS oncogene family
ILMN_2333594	2.95e-13	7.18e-15	8.558206	23.24046	1.3538241	SUMO2	small ubiquitin-like modifier 2
ILMN_2339825	2.95e-13	7.19e-15	8.557973	23.23908	0.61445209
ILMN_3301042	2.97e-13	7.24e-15	8.556642	23.23121	0.78317233	FLVCR1-AS1	FLVCR1 antisense RNA 1 (head to head)
ILMN_1674050	3.04e-13	7.42e-15	-8.552585	23.20722	-0.54956536	COL8A2	collagen type VIII alpha 2 chain
ILMN_1697614	3.05e-13	7.47e-15	8.551611	23.20145	0.75905368	SNU13	SNU13 homolog, small nuclear ribonucleoprotein (U4/U6.U5)
ILMN_1798395	3.05e-13	7.47e-15	8.551568	23.2012	0.56936189	PIGH	phosphatidylinositol glycan anchor biosynthesis class H
ILMN_1698772	3.09e-13	7.57e-15	-8.549235	23.1874	-0.33656865	KRT6B	keratin 6B
ILMN_1659923	3.09e-13	7.58e-15	8.549095	23.18658	0.45880131	GNAQ	G protein subunit alpha q
ILMN_1679617	3.09e-13	7.58e-15	-8.549036	23.18623	-0.30709665	HLA-DRB4	major histocompatibility complex, class II, DR beta 4
ILMN_1659762	3.10e-13	7.62e-15	8.5483	23.18188	0.65597593	BTF3	basic transcription factor 3
ILMN_1763852	3.15e-13	7.74e-15	-8.555719	23.16937	-1.45041916	ACACB	acetyl-CoA carboxylase beta
ILMN_2405991	3.16e-13	7.76e-15	8.545181	23.16344	0.34580059	TRAF7	TNF receptor associated factor 7
ILMN_2398627	3.16e-13	7.78e-15	-8.544834	23.16139	-0.42880807	TNS2	tensin 2
ILMN_1798926	3.18e-13	7.83e-15	-8.543799	23.15527	-1.04153674	SOCS2	suppressor of cytokine signaling 2
ILMN_2404795	3.18e-13	7.85e-15	-8.543327	23.15248	-0.89214867	SULT1A1	sulfotransferase family 1A member 1
ILMN_1812570	3.19e-13	7.87e-15	8.54287	23.14977	0.42966085	SHC1	SHC adaptor protein 1
ILMN_2063500	3.23e-13	7.98e-15	8.540641	23.1366	0.45924181	IFT52	intraflagellar transport 52
ILMN_1754491	3.24e-13	8.02e-15	-8.539745	23.13131	-1.12646061	IYD	iodotyrosine deiodinase
ILMN_1779032	3.27e-13	8.10e-15	8.538203	23.12219	0.58592756
ILMN_1695386	3.27e-13	8.10e-15	8.538182	23.12207	0.79663703	RAD51C	RAD51 paralog C
ILMN_1696488	3.27e-13	8.11e-15	-8.537822	23.11994	-0.36113464	FGF23	fibroblast growth factor 23
ILMN_1698243	3.28e-13	8.13e-15	8.537427	23.1176	0.84056034	GLMP	glycosylated lysosomal membrane protein
ILMN_1709164	3.30e-13	8.19e-15	-8.53625	23.11065	-0.72555774	SNX29P2	sorting nexin 29 pseudogene 2
ILMN_3287493	3.33e-13	8.29e-15	8.534347	23.09941	0.61333514
ILMN_1767831	3.52e-13	8.79e-15	-8.652223	23.08639	-2.35669181	C9	complement component 9
ILMN_1785711	3.38e-13	8.42e-15	8.53176	23.08412	0.64546277	NEDD8	neural precursor cell expressed, developmentally down-regulated 8
ILMN_1680110	3.43e-13	8.54e-15	-8.529372	23.07001	-1.90730116	ADIRF	adipogenesis regulatory factor
ILMN_3238411	3.45e-13	8.59e-15	-8.528351	23.06398	-0.70467441
ILMN_1676611	3.50e-13	8.74e-15	8.525542	23.04739	0.8497599	PHPT1	phosphohistidine phosphatase 1
ILMN_1714592	3.61e-13	9.01e-15	-8.520327	23.01659	-1.21222961	CDA	cytidine deaminase
ILMN_2086470	3.62e-13	9.04e-15	-8.519878	23.01394	-1.47518917	PDGFRA	platelet derived growth factor receptor alpha
ILMN_1746090	3.64e-13	9.10e-15	8.518829	23.00774	0.78658768	STT3A	STT3A, catalytic subunit of the oligosaccharyltransferase complex
ILMN_1738821	3.65e-13	9.14e-15	-8.518052	23.00315	-0.41144142	GOLGA2	golgin A2
ILMN_2090397	3.74e-13	9.37e-15	8.513946	22.97891	0.52737309
ILMN_1810651	3.78e-13	9.48e-15	-8.54288	22.97825	-1.92574741	F9	coagulation factor IX
ILMN_1760338	3.77e-13	9.46e-15	8.512324	22.96934	1.19500285
ILMN_1791095	3.88e-13	9.77e-15	-8.55982	22.95644	-2.10495334	SERPINA11	serpin family A member 11
ILMN_1766966	3.83e-13	9.63e-15	-8.519338	22.95516	-1.37280194	ACSM5	acyl-CoA synthetase medium-chain family member 5
ILMN_1756360	3.88e-13	9.76e-15	8.507044	22.93817	0.69798031	RPL35A	ribosomal protein L35a
ILMN_1755710	3.89e-13	9.79e-15	8.506626	22.9357	0.55996492	EFNA4	ephrin A4
ILMN_1758784	3.91e-13	9.85e-15	8.505532	22.92925	0.2736416	ATP2C1	ATPase secretory pathway Ca2+ transporting 1
ILMN_2145250	3.91e-13	9.85e-15	8.505514	22.92914	0.55732839	NACAP1	nascent polypeptide associated complex alpha subunit pseudogene 1
ILMN_1779633	3.96e-13	1.00e-14	8.502882	22.91361	0.53994539	PSMD6	proteasome 26S subunit, non-ATPase 6
ILMN_1732074	3.99e-13	1.01e-14	8.511598	22.91181	1.14906177
ILMN_1738921	4.01e-13	1.01e-14	-8.500848	22.90161	-1.02267612	ACAA1	acetyl-CoA acyltransferase 1
ILMN_3266128	4.03e-13	1.02e-14	8.499608	22.8943	0.84876859
ILMN_1718968	4.18e-13	1.06e-14	-8.493725	22.85959	-1.20289955	MT1E	metallothionein 1E
ILMN_1735816	4.19e-13	1.06e-14	-8.502636	22.85693	-1.38372379	CYP4A11	cytochrome P450 family 4 subfamily A member 11
ILMN_3216125	4.19e-13	1.06e-14	8.4931	22.8559	0.72171526
ILMN_1662954	4.19e-13	1.06e-14	8.492919	22.85484	0.83846036	CCT7	chaperonin containing TCP1 subunit 7
ILMN_1683450	4.19e-13	1.06e-14	8.492842	22.85439	1.13999352	CDCA5	cell division cycle associated 5
ILMN_1662187	4.20e-13	1.07e-14	-8.491957	22.84917	-0.35557304	C19orf67	chromosome 19 open reading frame 67
ILMN_3247835	4.21e-13	1.07e-14	8.491615	22.84715	0.34378249	PRR32	proline rich 32
ILMN_1803036	4.23e-13	1.08e-14	8.490643	22.84142	0.62077309	TARBP1	TAR (HIV-1) RNA binding protein 1
ILMN_1693124	4.26e-13	1.09e-14	8.489285	22.83341	0.37268583	SDHAF1	succinate dehydrogenase complex assembly factor 1
ILMN_3191227	4.26e-13	1.09e-14	8.48921	22.83296	0.33860864
ILMN_1704385	4.26e-13	1.09e-14	8.48914	22.83255	0.62988011
ILMN_1743911	4.30e-13	1.10e-14	8.487173	22.82095	0.61844304	SLC25A39	solute carrier family 25 member 39
ILMN_1788160	4.31e-13	1.10e-14	8.486779	22.81863	0.49613036	KIF5B	kinesin family member 5B
ILMN_1711596	4.32e-13	1.11e-14	8.4863	22.81581	0.40495061
ILMN_1730731	4.34e-13	1.11e-14	-8.485422	22.81063	-0.62114748	ERLIN1	ER lipid raft associated 1
ILMN_2357809	4.43e-13	1.14e-14	8.481515	22.7876	0.50011101	G3BP1	G3BP stress granule assembly factor 1
ILMN_1722292	4.43e-13	1.14e-14	8.481486	22.78743	0.41574773	AVL9	AVL9 cell migration associated
ILMN_1756989	4.43e-13	1.14e-14	-8.481402	22.78693	-0.3217588	EPHA8	EPH receptor A8
ILMN_1731174	4.45e-13	1.14e-14	8.480698	22.78278	0.69769719
ILMN_1743208	4.45e-13	1.14e-14	8.480549	22.7819	0.22611981	NEDD1	neural precursor cell expressed, developmentally down-regulated 1
ILMN_1779670	4.45e-13	1.15e-14	-8.480281	22.78033	-0.61434266	A1CF	APOBEC1 complementation factor
ILMN_2297765	4.46e-13	1.15e-14	-8.479941	22.77832	-0.95185801	KCNMA1	potassium calcium-activated channel subfamily M alpha 1
ILMN_2345142	4.47e-13	1.15e-14	-8.4794	22.77513	-0.97730575	SULF2	sulfatase 2
ILMN_1674034	4.49e-13	1.16e-14	8.478559	22.77017	0.70304136	H2AFY	H2A histone family member Y
ILMN_1671928	4.49e-13	1.16e-14	-8.47826	22.76841	-0.84632155	PROS1	protein S (alpha)
ILMN_1665717	4.52e-13	1.17e-14	8.477024	22.76112	0.47952549	EIF2S3	eukaryotic translation initiation factor 2 subunit gamma
ILMN_2340347	4.52e-13	1.17e-14	-8.476766	22.75961	-0.99238416	PC	pyruvate carboxylase
ILMN_1736234	4.59e-13	1.19e-14	8.474079	22.74377	0.52863781	CHTOP	chromatin target of PRMT1
ILMN_1783695	4.64e-13	1.20e-14	8.47245	22.73417	0.65378234	EPRS	glutamyl-prolyl-tRNA synthetase
ILMN_1727073	4.68e-13	1.21e-14	8.470899	22.72503	0.52940165	MEA1	male-enhanced antigen 1
ILMN_1810712	4.68e-13	1.22e-14	-8.470446	22.72236	-0.51281877	ARHGEF12	Rho guanine nucleotide exchange factor 12
ILMN_3241510	4.73e-13	1.23e-14	8.46854	22.71114	0.34370951	FBXO45	F-box protein 45
ILMN_1669252	4.98e-13	1.30e-14	8.459918	22.66035	0.44579636	CUL2	cullin 2
ILMN_1800396	5.09e-13	1.33e-14	-8.456114	22.63795	-0.33013263	KCNH4	potassium voltage-gated channel subfamily H member 4
ILMN_1710710	5.13e-13	1.34e-14	8.454839	22.63044	0.27876809	DEDD	death effector domain containing
ILMN_1797030	5.18e-13	1.35e-14	-8.452999	22.61962	-0.25396663	FGF18	fibroblast growth factor 18
ILMN_1665235	5.19e-13	1.36e-14	8.452429	22.61626	0.9321021	CRTAP	cartilage associated protein
ILMN_1720829	5.21e-13	1.36e-14	-8.45176	22.61232	-1.23104124	ZFP36	ZFP36 ring finger protein
ILMN_1717490	5.22e-13	1.36e-14	8.451432	22.61039	0.62534984	RPL6	ribosomal protein L6
ILMN_1670572	5.32e-13	1.39e-14	-8.452845	22.59401	-1.20340549	IDO2	indoleamine 2,3-dioxygenase 2
ILMN_2374778	5.33e-13	1.40e-14	8.447499	22.58724	0.73980318	DUT	deoxyuridine triphosphatase
ILMN_1712066	5.33e-13	1.40e-14	-8.447381	22.58655	-0.68749057	EXPH5	exophilin 5
ILMN_2344007	5.38e-13	1.41e-14	8.445851	22.57754	0.3037612	GEMIN2	gem nuclear organelle associated protein 2
ILMN_1805828	5.43e-13	1.43e-14	8.444009	22.5667	0.52044159	VRK1	vaccinia related kinase 1
ILMN_1712487	5.43e-13	1.43e-14	8.443981	22.56654	0.49476705	EIF2D	eukaryotic translation initiation factor 2D
ILMN_2070300	5.47e-13	1.44e-14	8.442699	22.55899	0.53698799	LSM2	LSM2 homolog, U6 small nuclear RNA and mRNA degradation associated
ILMN_1665562	5.50e-13	1.45e-14	-8.441503	22.55196	-0.7330937	PLIN1	perilipin 1
ILMN_3206343	5.58e-13	1.47e-14	8.43885	22.53634	0.59886938
ILMN_1694888	5.59e-13	1.47e-14	8.438506	22.53432	0.55275544	TAF2	TATA-box binding protein associated factor 2
ILMN_2377019	5.59e-13	1.47e-14	8.438371	22.53353	0.40592157	CORO1B	coronin 1B
ILMN_1803853	5.64e-13	1.49e-14	8.436809	22.52434	0.57184615	NOL7	nucleolar protein 7
ILMN_1691736	5.68e-13	1.50e-14	-8.435426	22.5162	-0.77043638	ST6GALNAC6	ST6 N-acetylgalactosaminide alpha-2,6-sialyltransferase 6
ILMN_1777296	5.68e-13	1.50e-14	8.435265	22.51526	1.02780114	ACTB	actin beta
ILMN_1700231	5.69e-13	1.51e-14	8.434926	22.51326	0.6276578	IP6K1	inositol hexakisphosphate kinase 1
ILMN_1774062	5.70e-13	1.51e-14	8.434544	22.51102	0.66282448	SLC25A5	solute carrier family 25 member 5
ILMN_1718946	5.72e-13	1.51e-14	8.433883	22.50713	0.47425033	ADAM10	ADAM metallopeptidase domain 10
ILMN_2277252	5.79e-13	1.53e-14	-8.431703	22.49431	-0.34700513	PPFIBP1	PPFIA binding protein 1
ILMN_1707748	5.84e-13	1.55e-14	-8.430175	22.48532	-0.88366021
ILMN_2160819	5.86e-13	1.56e-14	8.429327	22.48033	0.25941922	RPS27	ribosomal protein S27
ILMN_1887618	5.88e-13	1.56e-14	-8.428677	22.47652	-0.76816628
ILMN_1776552	5.92e-13	1.58e-14	8.427357	22.46875	0.35663386	FUBP1	far upstream element binding protein 1
ILMN_2157277	5.94e-13	1.58e-14	-8.426811	22.46554	-0.59755467	AKR1D1	aldo-keto reductase family 1, member D1
ILMN_1695902	6.00e-13	1.60e-14	-8.424894	22.45427	-0.40251203	ZFP1	ZFP1 zinc finger protein
ILMN_2337740	6.00e-13	1.60e-14	8.424828	22.45388	0.42784973	TULP4	tubby like protein 4
ILMN_2408450	6.00e-13	1.60e-14	8.424694	22.45309	0.60776554	UBA5	ubiquitin like modifier activating enzyme 5
ILMN_1770733	6.05e-13	1.62e-14	8.423141	22.44397	0.40772024	RIC8A	RIC8 guanine nucleotide exchange factor A
ILMN_1707356	6.08e-13	1.62e-14	-8.42221	22.43849	-0.43468622	CFL2	cofilin 2
ILMN_1695576	6.12e-13	1.64e-14	8.420927	22.43095	0.81192462	MRPL24	mitochondrial ribosomal protein L24
ILMN_3210921	6.12e-13	1.64e-14	8.420875	22.43064	0.80970468
ILMN_1764043	6.19e-13	1.66e-14	8.418813	22.41852	0.51326336	TTL	tubulin tyrosine ligase
ILMN_1743097	6.22e-13	1.67e-14	8.417786	22.41249	0.55687278	XRCC6	X-ray repair cross complementing 6
ILMN_2343273	6.32e-13	1.70e-14	-8.415048	22.3964	-0.19589682	TMEM255B	transmembrane protein 255B
ILMN_1729868	6.32e-13	1.70e-14	-8.414797	22.39492	-0.79702908	SPRYD4	SPRY domain containing 4
ILMN_1743137	6.39e-13	1.72e-14	8.412978	22.38423	0.68774782	PRRC2C	proline rich coiled-coil 2C
ILMN_1751811	6.39e-13	1.72e-14	-8.412784	22.38309	-1.01256284	PLGLB1	plasminogen-like B1
ILMN_2126239	6.43e-13	1.73e-14	8.411494	22.37551	0.71315233	SMG5	SMG5, nonsense mediated mRNA decay factor
ILMN_2328835	6.46e-13	1.74e-14	8.410759	22.37119	0.57348992	IP6K2	inositol hexakisphosphate kinase 2
ILMN_1751868	6.46e-13	1.74e-14	-8.410649	22.37055	-0.68678644	TCTEX1D1	Tctex1 domain containing 1
ILMN_3239240	6.53e-13	1.76e-14	-8.408699	22.35909	-0.50765165	POLR2E	RNA polymerase II subunit E
ILMN_1681542	6.53e-13	1.76e-14	8.408512	22.35799	0.33256872	HIST1H4E	histone cluster 1, H4e
ILMN_2346769	6.58e-13	1.78e-14	8.407033	22.3493	0.29210894	FAM189B	family with sequence similarity 189 member B
ILMN_1741200	6.64e-13	1.80e-14	8.405378	22.33958	0.9377007	RFX5	regulatory factor X5
ILMN_2227968	6.70e-13	1.81e-14	-8.403859	22.33066	-1.03769693	NTHL1	nth like DNA glycosylase 1
ILMN_1727855	6.72e-13	1.82e-14	8.403305	22.32741	0.44473653	PEMT	phosphatidylethanolamine N-methyltransferase
ILMN_3209117	6.72e-13	1.82e-14	8.403144	22.32646	0.66696729
ILMN_1667460	6.84e-13	1.86e-14	-8.399928	22.30758	-1.16178441	SULF2	sulfatase 2
ILMN_3251137	6.85e-13	1.86e-14	8.399578	22.30552	0.4697449	METTL21A	methyltransferase like 21A
ILMN_1878670	6.85e-13	1.86e-14	-8.399577	22.30551	-0.2294874	LOC100420587	SHC binding and spindle associated 1 pseudogene
ILMN_3181452	6.87e-13	1.87e-14	8.398962	22.30191	0.27673344
ILMN_1675656	6.87e-13	1.87e-14	-8.398769	22.30077	-0.83621123	PPFIBP2	PPFIA binding protein 2
ILMN_1917341	6.88e-13	1.87e-14	8.398312	22.29809	0.64156267	PTPN14	protein tyrosine phosphatase, non-receptor type 14
ILMN_1665960	6.99e-13	1.91e-14	-8.395516	22.28167	-0.36721908
ILMN_1660663	7.02e-13	1.92e-14	8.394742	22.27712	0.4623869
ILMN_3227023	7.20e-13	1.97e-14	8.390301	22.25106	0.8606793	SNHG7	small nucleolar RNA host gene 7
ILMN_1694966	7.22e-13	1.97e-14	-8.389724	22.24767	-1.15351143	ASGR2	asialoglycoprotein receptor 2
ILMN_1699476	7.43e-13	2.03e-14	8.384946	22.21963	0.51519263	RPE	ribulose-5-phosphate-3-epimerase
ILMN_1684271	7.45e-13	2.04e-14	8.384348	22.21612	0.56893891	ACBD6	acyl-CoA binding domain containing 6
ILMN_1742981	7.50e-13	2.05e-14	8.383142	22.20904	0.9575412	TUBA1A	tubulin alpha 1a
ILMN_1716876	7.51e-13	2.06e-14	8.382665	22.20624	0.40513365	MED27	mediator complex subunit 27
ILMN_3237161	7.80e-13	2.14e-14	8.376179	22.16819	0.32411428
ILMN_3238889	7.83e-13	2.15e-14	8.375292	22.16299	0.54923966	RPRD2	regulation of nuclear pre-mRNA domain containing 2
ILMN_2392472	7.83e-13	2.15e-14	8.37527	22.16286	0.47090932	CENPA	centromere protein A
ILMN_1740587	7.84e-13	2.16e-14	8.374938	22.16091	0.49109647	RPS11	ribosomal protein S11
ILMN_2366246	8.09e-13	2.23e-14	8.369637	22.12983	0.67811329	SEC23B	Sec23 homolog B, coat complex II component
ILMN_2410516	8.13e-13	2.24e-14	8.368595	22.12372	0.56882756	PPM1A	protein phosphatase, Mg2+/Mn2+ dependent 1A
ILMN_1721977	8.16e-13	2.25e-14	8.367883	22.11955	0.56769015	NAA10	N(alpha)-acetyltransferase 10, NatA catalytic subunit
ILMN_2404407	8.21e-13	2.27e-14	-8.366648	22.1123	-1.27088725	ABAT	4-aminobutyrate aminotransferase
ILMN_2141259	8.26e-13	2.28e-14	8.365616	22.10625	0.42189692	SPAG5	sperm associated antigen 5
ILMN_2401779	8.36e-13	2.31e-14	-8.363475	22.0937	-0.8402156	FAM102A	family with sequence similarity 102 member A
ILMN_1764207	8.53e-13	2.36e-14	8.360008	22.07338	0.55644653	RPRD1A	regulation of nuclear pre-mRNA domain containing 1A
ILMN_1735192	8.63e-13	2.39e-14	-8.372187	22.06801	-1.91621983	COLEC11	collectin subfamily member 11
ILMN_1655720	8.61e-13	2.38e-14	8.358275	22.06322	0.21211853	CNNM4	cyclin and CBS domain divalent metal cation transport mediator 4
ILMN_1797318	8.65e-13	2.40e-14	8.357231	22.0571	0.48191476	HSPA14	heat shock protein family A (Hsp70) member 14
ILMN_1801600	8.75e-13	2.43e-14	8.355233	22.04539	0.56681291	CCDC97	coiled-coil domain containing 97
ILMN_1801257	8.79e-13	2.44e-14	8.354151	22.03906	0.75413823	CENPA	centromere protein A
ILMN_1772316	8.79e-13	2.44e-14	8.354101	22.03876	0.57137889	SUN1	Sad1 and UNC84 domain containing 1
ILMN_1737728	8.85e-13	2.46e-14	8.352954	22.03204	0.77951593	CDCA3	cell division cycle associated 3
ILMN_1665280	8.98e-13	2.50e-14	8.350284	22.0164	0.60870956	SPCS1	signal peptidase complex subunit 1
ILMN_1812600	9.00e-13	2.51e-14	-8.349713	22.01305	-0.25611824
ILMN_2096322	9.00e-13	2.51e-14	8.349615	22.01248	0.56351777	ADIPOR1	adiponectin receptor 1
ILMN_1880103	9.56e-13	2.66e-14	-8.339547	21.95351	-0.31740949
ILMN_1734483	9.60e-13	2.68e-14	-8.338704	21.94858	-0.69785346	BSDC1	BSD domain containing 1
ILMN_3244338	9.70e-13	2.71e-14	-8.336816	21.93752	-0.41783016
ILMN_1801941	9.70e-13	2.71e-14	-8.336631	21.93644	-0.55268232	C1orf50	chromosome 1 open reading frame 50
ILMN_2402947	9.87e-13	2.76e-14	8.333659	21.91904	0.46112294	USP14	ubiquitin specific peptidase 14
ILMN_1762071	9.91e-13	2.77e-14	8.332779	21.91389	0.34373631	C17orf80	chromosome 17 open reading frame 80
ILMN_1669102	9.96e-13	2.79e-14	8.331906	21.90878	0.24103459	ATP5G2	ATP synthase, H+ transporting, mitochondrial Fo complex subunit C2 (subunit 9)
ILMN_1670640	1.00e-12	2.80e-14	8.331081	21.90395	0.55967969	ZNF664	zinc finger protein 664
ILMN_1678949	1.00e-12	2.81e-14	8.330733	21.90192	0.30112651	HSPBP1	HSPA (Hsp70) binding protein 1
ILMN_1690802	1.01e-12	2.82e-14	8.329918	21.89715	0.82898176	TRMT112	tRNA methyltransferase 11-2 homolog (S. cerevisiae)
ILMN_3208715	1.02e-12	2.85e-14	8.327964	21.88571	1.08518459
ILMN_1755123	1.03e-12	2.88e-14	8.326168	21.8752	0.82537994	GBA	glucosylceramidase beta
ILMN_2116594	1.03e-12	2.89e-14	8.325694	21.87243	0.60057501	GPR89B	G protein-coupled receptor 89B
ILMN_3247608	1.03e-12	2.90e-14	8.325324	21.87026	0.36487401
ILMN_1729509	1.03e-12	2.92e-14	8.324395	21.86483	0.57616246	C1orf43	chromosome 1 open reading frame 43
ILMN_1677868	1.04e-12	2.93e-14	-8.323704	21.86078	-0.34277956	ADRA2B	adrenoceptor alpha 2B
ILMN_1796712	1.05e-12	2.95e-14	8.331739	21.85622	1.23715811	S100A10	S100 calcium binding protein A10
ILMN_1770742	1.05e-12	2.97e-14	8.321085	21.84546	0.46122841	TMEM55B	transmembrane protein 55B
ILMN_2410938	1.07e-12	3.03e-14	-8.317902	21.82685	-0.786733	SMOC1	SPARC related modular calcium binding 1
ILMN_1682264	1.10e-12	3.11e-14	8.313798	21.80284	0.63741854	DCAF7	DDB1 and CUL4 associated factor 7
ILMN_1740559	1.10e-12	3.12e-14	-8.312811	21.79707	-1.08290996	F7	coagulation factor VII
ILMN_1662128	1.11e-12	3.15e-14	8.311503	21.78942	0.40102174	ISY1	ISY1 splicing factor homolog
ILMN_1759915	1.12e-12	3.17e-14	8.310281	21.78228	0.61958477	ARPC1A	actin related protein 2/3 complex subunit 1A
ILMN_1686401	1.12e-12	3.17e-14	8.310165	21.7816	0.50010101
ILMN_1750658	1.13e-12	3.19e-14	8.309098	21.77536	0.69646965	HAX1	HCLS1 associated protein X-1
ILMN_1713978	1.14e-12	3.23e-14	8.307016	21.76319	0.46781077	SDF2	stromal cell derived factor 2
ILMN_2205896	1.15e-12	3.26e-14	-8.305574	21.75476	-0.44899475	MEIS3P1	Meis homeobox 3 pseudogene 1
ILMN_2367469	1.17e-12	3.33e-14	-8.302085	21.73437	-0.72865874
ILMN_1662905	1.18e-12	3.35e-14	8.301008	21.72807	0.83881017	NME1-NME2	NME1-NME2 readthrough
ILMN_1771734	1.19e-12	3.39e-14	8.298964	21.71612	0.71811394
ILMN_1656016	1.19e-12	3.40e-14	8.298398	21.71282	0.4657352	DHX9	DEAH-box helicase 9
ILMN_3235642	1.20e-12	3.42e-14	8.297425	21.70713	0.40057933
ILMN_2239772	1.20e-12	3.44e-14	8.296744	21.70315	0.41709382
ILMN_2206098	1.21e-12	3.45e-14	8.29597	21.69863	0.44064929	ATG10	autophagy related 10
ILMN_3240754	1.22e-12	3.49e-14	-8.294169	21.68811	-0.31512199
ILMN_2143566	1.22e-12	3.50e-14	8.293492	21.68415	0.45319603	SLC39A6	solute carrier family 39 member 6
ILMN_1822571	1.22e-12	3.51e-14	-8.293397	21.6836	-0.34514118
ILMN_1747146	1.23e-12	3.52e-14	8.292536	21.67857	0.48692694	TSG101	tumor susceptibility 101
ILMN_2311761	1.26e-12	3.61e-14	8.288473	21.65483	0.65961184	AP3S1	adaptor related protein complex 3 sigma 1 subunit
ILMN_1768595	1.28e-12	3.66e-14	-8.286136	21.64119	-0.42048877	DLG4	discs large MAGUK scaffold protein 4
ILMN_1677113	1.28e-12	3.67e-14	8.285739	21.63887	0.38230217	RNF8	ring finger protein 8
ILMN_1782403	1.28e-12	3.68e-14	8.285424	21.63703	0.45919827	PRR11	proline rich 11
ILMN_1693891	1.28e-12	3.70e-14	-8.284605	21.63224	-0.38079712	MOGAT2	monoacylglycerol O-acyltransferase 2
ILMN_1662097	1.29e-12	3.72e-14	8.283368	21.62502	0.27337845	SLC25A43	solute carrier family 25 member 43
ILMN_1751075	1.30e-12	3.74e-14	8.28252	21.62007	0.31602998	SETD4	SET domain containing 4
ILMN_1790461	1.30e-12	3.75e-14	8.282074	21.61747	0.66189851	UQCC2	ubiquinol-cytochrome c reductase complex assembly factor 2
ILMN_1797912	1.32e-12	3.82e-14	-8.293043	21.605	-2.09779235	ADH4	alcohol dehydrogenase 4 (class II), pi polypeptide
ILMN_1726574	1.32e-12	3.81e-14	8.279505	21.60247	1.06534164	CACYBP	calcyclin binding protein
ILMN_1708903	1.34e-12	3.86e-14	-8.277221	21.58913	-0.24965439
ILMN_1727813	1.37e-12	3.97e-14	8.27259	21.5621	0.81964193	MPC2	mitochondrial pyruvate carrier 2
ILMN_2341793	1.37e-12	3.97e-14	8.272547	21.56185	0.51023286	CCT7	chaperonin containing TCP1 subunit 7
ILMN_1719219	1.37e-12	3.97e-14	8.272455	21.56132	0.34679652	ZNF616	zinc finger protein 616
ILMN_3239621	1.38e-12	4.00e-14	8.271204	21.55402	0.52945935	SNRNP27	small nuclear ribonucleoprotein U4/U6.U5 subunit 27
ILMN_1687359	1.38e-12	4.00e-14	8.271175	21.55385	0.55998816	MRPS23	mitochondrial ribosomal protein S23
ILMN_2088410	1.38e-12	4.01e-14	8.270729	21.55125	0.56221444	PSMG2	proteasome assembly chaperone 2
ILMN_1713322	1.38e-12	4.01e-14	8.270701	21.55108	0.59566039	CCZ1B	CCZ1 homolog B, vacuolar protein trafficking and biogenesis associated
ILMN_1707464	1.38e-12	4.02e-14	-8.270434	21.54952	-0.90992733	MST1	macrophage stimulating 1
ILMN_1698621	1.38e-12	4.02e-14	8.270362	21.54911	0.32426299	COG5	component of oligomeric golgi complex 5
ILMN_1736054	1.38e-12	4.03e-14	8.270032	21.54718	0.73738412	SUB1	SUB1 homolog, transcriptional regulator
ILMN_1655316	1.40e-12	4.07e-14	8.268451	21.53795	0.58272471	PSMC6	proteasome 26S subunit, ATPase 6
ILMN_1703573	1.40e-12	4.07e-14	-8.268347	21.53735	-0.43236785	DNAJC17	DnaJ heat shock protein family (Hsp40) member C17
ILMN_2151579	1.42e-12	4.13e-14	8.266055	21.52397	0.85732729	HMGN1	high mobility group nucleosome binding domain 1
ILMN_3244029	1.43e-12	4.16e-14	8.26458	21.51537	0.31680771	ANKRD52	ankyrin repeat domain 52
ILMN_2316104	1.43e-12	4.17e-14	8.264444	21.51458	0.4302481	IQCB1	IQ motif containing B1
ILMN_1759948	1.43e-12	4.19e-14	8.263357	21.50823	0.72437901
ILMN_1737195	1.43e-12	4.19e-14	8.263295	21.50787	0.52766718	CENPK	centromere protein K
ILMN_2074258	1.44e-12	4.22e-14	8.262225	21.50163	0.6867851	BARD1	BRCA1 associated RING domain 1
ILMN_1694126	1.46e-12	4.27e-14	8.260375	21.49084	0.34863738	KIF24	kinesin family member 24
ILMN_1712390	1.46e-12	4.28e-14	8.260082	21.48913	0.63663133	CUTA	cutA divalent cation tolerance homolog
ILMN_1795911	1.46e-12	4.29e-14	8.259527	21.4859	0.58875	TTC37	tetratricopeptide repeat domain 37
ILMN_1754051	1.46e-12	4.29e-14	8.259425	21.4853	0.51979446	RMI1	RecQ mediated genome instability 1
ILMN_2067980	1.48e-12	4.36e-14	8.256773	21.46984	0.33203815	NKAP	NFKB activating protein
ILMN_1674650	1.49e-12	4.37e-14	-8.256312	21.46715	-0.74131989	NMRK1	nicotinamide riboside kinase 1
ILMN_2350266	1.49e-12	4.39e-14	8.255627	21.46315	0.38250621	FBXO46	F-box protein 46
ILMN_3248379	1.49e-12	4.40e-14	8.255417	21.46193	0.2859756	ROCK1P1	Rho associated coiled-coil containing protein kinase 1 pseudogene 1
ILMN_2359211	1.52e-12	4.47e-14	8.252511	21.44498	0.34802766	AP2A1	adaptor related protein complex 2 alpha 1 subunit
ILMN_3211068	1.53e-12	4.52e-14	-8.250875	21.43545	-0.22694841
ILMN_3308310	1.55e-12	4.56e-14	-8.24934	21.42649	-0.46508838	SNORD139	small nucleolar RNA, C/D box 139
ILMN_1743711	1.56e-12	4.60e-14	8.247749	21.41722	0.75252578
ILMN_1770719	1.56e-12	4.61e-14	-8.247578	21.41622	-0.80358392	CLUH	clustered mitochondria homolog
ILMN_1657547	1.57e-12	4.63e-14	8.246617	21.41063	0.88221964	CCDC34	coiled-coil domain containing 34
ILMN_1684083	1.58e-12	4.68e-14	-8.244779	21.39991	-0.2718449	RNASE10	ribonuclease A family member 10 (inactive)
ILMN_1754894	1.59e-12	4.72e-14	-8.248001	21.39628	-1.22366453	C1orf162	chromosome 1 open reading frame 162
ILMN_3250243	1.59e-12	4.71e-14	8.243791	21.39416	0.53222149	METTL21A	methyltransferase like 21A
ILMN_1709611	1.59e-12	4.71e-14	8.243768	21.39402	0.56944159	PSMA1	proteasome subunit alpha 1
ILMN_1790197	1.60e-12	4.76e-14	8.241968	21.38353	0.54410383	VSIG10	V-set and immunoglobulin domain containing 10
ILMN_1767337	1.61e-12	4.78e-14	-8.241486	21.38072	-0.7540472	SFXN5	sideroflexin 5
ILMN_2155322	1.61e-12	4.79e-14	-8.241033	21.37808	-0.75924922	ZNF652	zinc finger protein 652
ILMN_3243381	1.63e-12	4.84e-14	8.239143	21.36707	0.76381334	MLEC	malectin
ILMN_1695717	1.63e-12	4.86e-14	8.238462	21.3631	0.39293191	RBM41	RNA binding motif protein 41
ILMN_1661002	1.64e-12	4.87e-14	8.238078	21.36087	0.52274474	RFWD2	ring finger and WD repeat domain 2
ILMN_1766981	1.69e-12	5.03e-14	8.23289	21.33064	0.44640484	UNC50	unc-50 inner nuclear membrane RNA binding protein
ILMN_2096985	1.71e-12	5.10e-14	-8.230567	21.31712	-1.13527937	ALDH6A1	aldehyde dehydrogenase 6 family member A1
ILMN_1678965	1.71e-12	5.10e-14	-8.230311	21.31562	-0.80247959	FABP1	fatty acid binding protein 1
ILMN_1762224	1.71e-12	5.10e-14	8.230294	21.31553	0.55073042	HPS3	HPS3, biogenesis of lysosomal organelles complex 2 subunit 1
ILMN_1671473	1.71e-12	5.11e-14	-8.230238	21.3152	-0.22208695	EHD3	EH domain containing 3
ILMN_1742400	1.72e-12	5.13e-14	8.229447	21.3106	0.52075192	CEP350	centrosomal protein 350
ILMN_3243055	1.73e-12	5.16e-14	8.228308	21.30396	0.30026539
ILMN_1677866	1.74e-12	5.22e-14	-8.226562	21.29379	-0.519895	FOLH1B	folate hydrolase 1B
ILMN_2186597	1.76e-12	5.28e-14	8.224523	21.28193	0.53451417	RPP21	ribonuclease P/MRP subunit p21
ILMN_2183692	1.77e-12	5.32e-14	-8.223261	21.27457	-0.64931213	PHYHD1	phytanoyl-CoA dioxygenase domain containing 1
ILMN_2131880	1.78e-12	5.33e-14	8.222925	21.27262	0.56789189	DPY30	dpy-30, histone methyltransferase complex regulatory subunit
ILMN_2413650	1.80e-12	5.39e-14	8.220991	21.26136	0.72169488	STIL	SCL/TAL1 interrupting locus
ILMN_3252113	1.81e-12	5.43e-14	-8.219822	21.25456	-0.43793054
ILMN_1685005	1.81e-12	5.45e-14	-8.21935	21.25181	-0.59793462	TNFRSF1A	TNF receptor superfamily member 1A
ILMN_2336609	1.84e-12	5.54e-14	-8.216521	21.23534	-0.89166499	SYTL2	synaptotagmin like 2
ILMN_1700515	1.85e-12	5.57e-14	8.215647	21.23026	0.92045618	C17orf58	chromosome 17 open reading frame 58
ILMN_1659523	1.87e-12	5.63e-14	8.213693	21.21889	0.4352127	USP39	ubiquitin specific peptidase 39
ILMN_1690049	1.89e-12	5.70e-14	8.211706	21.20733	0.60749885	NGDN	neuroguidin
ILMN_2369785	1.93e-12	5.81e-14	8.208441	21.18833	0.5635157	SNRPD2	small nuclear ribonucleoprotein D2 polypeptide
ILMN_1710873	1.93e-12	5.82e-14	-8.208241	21.18717	-0.46140778	ZNF330	zinc finger protein 330
ILMN_3210538	1.93e-12	5.84e-14	8.207711	21.18409	0.89246976
ILMN_2408179	1.95e-12	5.90e-14	8.205907	21.17359	0.45263071	PRRC2A	proline rich coiled-coil 2A
ILMN_1769013	1.95e-12	5.90e-14	-8.205845	21.17323	-0.62207182	ASGR1	asialoglycoprotein receptor 1
ILMN_1727840	1.96e-12	5.94e-14	8.204758	21.16691	0.64335015	SLC35B1	solute carrier family 35 member B1
ILMN_2048326	1.97e-12	5.96e-14	8.204016	21.16259	0.2477462	RPS27A	ribosomal protein S27a
ILMN_1768662	1.97e-12	5.97e-14	8.203844	21.16159	0.63491402	UCK2	uridine-cytidine kinase 2
ILMN_2379326	1.98e-12	6.01e-14	8.20283	21.1557	0.28202268	MAP3K7	mitogen-activated protein kinase kinase kinase 7
ILMN_1723847	1.99e-12	6.03e-14	-8.202083	21.15135	-0.32758331	CILP	cartilage intermediate layer protein
ILMN_3295847	1.99e-12	6.04e-14	8.20199	21.15081	0.65583016
ILMN_1673962	1.99e-12	6.06e-14	8.201304	21.14682	0.57439122	NUP205	nucleoporin 205
ILMN_1665994	2.01e-12	6.13e-14	-8.199496	21.13631	-0.403511	PMEL	premelanosome protein
ILMN_2093027	2.01e-12	6.13e-14	-8.199453	21.13606	-0.88156944	MYO1B	myosin IB
ILMN_3242205	2.02e-12	6.17e-14	8.198416	21.13003	0.78917699	GMPS	guanine monophosphate synthase
ILMN_1787026	2.07e-12	6.32e-14	8.194295	21.10607	0.73636006	SEC61G	Sec61 translocon gamma subunit
ILMN_2367782	2.08e-12	6.34e-14	8.193707	21.10265	0.59653599
ILMN_1688041	2.12e-12	6.48e-14	-8.190012	21.08118	-0.4470317	TMEM53	transmembrane protein 53
ILMN_2206645	2.13e-12	6.51e-14	8.189324	21.07718	0.45809495	ECD	ecdysoneless cell cycle regulator
ILMN_1741459	2.13e-12	6.51e-14	-8.189172	21.0763	-0.86644001	CDK10	cyclin dependent kinase 10
ILMN_1670305	2.14e-12	6.56e-14	-8.188092	21.07002	-1.05734852	SERPING1	serpin family G member 1
ILMN_1704315	2.16e-12	6.60e-14	8.186857	21.06284	0.5286276
ILMN_1689257	2.18e-12	6.67e-14	8.185114	21.05272	0.38610411	MAEA	macrophage erythroblast attacher
ILMN_1729898	2.19e-12	6.71e-14	-8.184181	21.04729	-0.23809363
ILMN_1682857	2.19e-12	6.72e-14	8.183955	21.04598	0.5518619	NDUFAF2	NADH:ubiquinone oxidoreductase complex assembly factor 2
ILMN_1807667	2.22e-12	6.82e-14	-8.18131	21.03062	-0.35355831	C14orf105	chromosome 14 open reading frame 105
ILMN_1786759	2.23e-12	6.85e-14	8.180649	21.02678	0.50428689	TMEM258	transmembrane protein 258
ILMN_1757338	2.24e-12	6.89e-14	-8.179633	21.02087	-0.69052908	PLSCR4	phospholipid scramblase 4
ILMN_1664630	2.24e-12	6.89e-14	8.1796	21.02069	0.47406547	CHEK1	checkpoint kinase 1
ILMN_1805028	2.24e-12	6.91e-14	8.179102	21.01779	0.43930736	THOC7	THO complex 7
ILMN_3268472	2.24e-12	6.92e-14	8.179058	21.01754	0.89718478	CCL14	C-C motif chemokine ligand 14
ILMN_1788166	2.26e-12	6.98e-14	8.177428	21.00807	0.79173663	TTK	TTK protein kinase
ILMN_1664153	2.27e-12	6.99e-14	8.177181	21.00663	0.56789507	SLC30A5	solute carrier family 30 member 5
ILMN_3281039	2.27e-12	7.01e-14	-8.176659	21.0036	-0.44294742
ILMN_1715994	2.27e-12	7.02e-14	8.176451	21.00239	0.56452726	HGS	hepatocyte growth factor-regulated tyrosine kinase substrate
ILMN_1756942	2.27e-12	7.03e-14	8.176239	21.00116	0.54278115	SP3	Sp3 transcription factor
ILMN_1721008	2.29e-12	7.07e-14	8.175343	20.99596	0.65255445	DUT	deoxyuridine triphosphatase
ILMN_1681520	2.30e-12	7.12e-14	-8.174167	20.98913	-0.79014225	DGAT2	diacylglycerol O-acyltransferase 2
ILMN_1749014	2.32e-12	7.18e-14	8.172702	20.98062	0.72131193	ACLY	ATP citrate lyase
ILMN_2225718	2.34e-12	7.26e-14	8.170795	20.96955	0.51388042	CENPE	centromere protein E
ILMN_1716400	2.38e-12	7.39e-14	8.167856	20.95249	0.47076955	FOXM1	forkhead box M1
ILMN_1726554	2.38e-12	7.39e-14	8.167835	20.95237	0.39808981	IREB2	iron responsive element binding protein 2
ILMN_3235096	2.39e-12	7.42e-14	-8.167131	20.94828	-0.53805999	SNORA28	small nucleolar RNA, H/ACA box 28
ILMN_3215712	2.41e-12	7.49e-14	8.1655	20.93881	0.76601529
ILMN_1760635	2.47e-12	7.69e-14	8.16107	20.9131	0.57383483	RAD51C	RAD51 paralog C
ILMN_1750003	2.56e-12	7.95e-14	-8.155418	20.88031	-0.38249146	CD200R1	CD200 receptor 1
ILMN_1673676	2.56e-12	7.96e-14	8.155243	20.87929	0.68575	SNX5	sorting nexin 5
ILMN_1802557	2.56e-12	7.98e-14	-8.154958	20.87764	-0.60844363	HEBP1	heme binding protein 1
ILMN_1665945	2.60e-12	8.10e-14	8.15242	20.86292	0.55123422	ACBD3	acyl-CoA binding domain containing 3
ILMN_1862524	2.61e-12	8.14e-14	-8.15159	20.8581	-0.25888413
ILMN_1754860	2.62e-12	8.18e-14	8.150675	20.85279	0.25392044	MRPS12	mitochondrial ribosomal protein S12
ILMN_2173919	2.63e-12	8.20e-14	-8.150194	20.85	-0.36655672	MYO9A	myosin IXA
ILMN_3266471	2.66e-12	8.32e-14	8.147784	20.83603	0.54807706
ILMN_1673673	2.69e-12	8.41e-14	8.145908	20.82515	1.04506801	PBK	PDZ binding kinase
ILMN_3233229	2.71e-12	8.50e-14	8.144295	20.8158	0.60613341	SNHG7	small nucleolar RNA host gene 7
ILMN_2370685	2.74e-12	8.57e-14	8.142726	20.8067	0.37112921	C6orf1	chromosome 6 open reading frame 1
ILMN_1666635	2.74e-12	8.59e-14	8.14239	20.80475	0.54335529	RPS14	ribosomal protein S14
ILMN_1742779	2.75e-12	8.63e-14	8.141709	20.80081	0.49097491	CENPL	centromere protein L
ILMN_1662944	2.78e-12	8.73e-14	-8.153177	20.79509	-1.53674796	PON1	paraoxonase 1
ILMN_1660654	2.77e-12	8.69e-14	8.140395	20.79319	0.38627101	CDCA2	cell division cycle associated 2
ILMN_1716093	2.83e-12	8.91e-14	8.136306	20.76949	0.72968811	KRT10	keratin 10
ILMN_1728168	2.83e-12	8.91e-14	8.136288	20.76938	0.58691756	PRELID3B	PRELI domain containing 3B
ILMN_1815346	2.83e-12	8.93e-14	8.135947	20.76741	0.75144987	TMEM136	transmembrane protein 136
ILMN_2336186	2.86e-12	9.01e-14	8.134416	20.75854	0.51737222	LCMT1	leucine carboxyl methyltransferase 1
ILMN_1684158	2.90e-12	9.13e-14	-8.136437	20.74658	-1.1480207	GPT2	glutamic--pyruvic transaminase 2
ILMN_2380688	2.92e-12	9.21e-14	8.130673	20.73684	0.29303476	B4GALT4	beta-1,4-galactosyltransferase 4
ILMN_1803624	2.92e-12	9.21e-14	8.130618	20.73653	0.72519394	TMEM147	transmembrane protein 147
ILMN_1750678	2.93e-12	9.25e-14	-8.129869	20.73219	-0.67533493	TIMD4	T-cell immunoglobulin and mucin domain containing 4
ILMN_2228180	2.93e-12	9.25e-14	-8.129865	20.73217	-0.93468381	MSRA	methionine sulfoxide reductase A
ILMN_2205470	2.93e-12	9.28e-14	-8.129307	20.72893	-0.84917594
ILMN_1766359	2.95e-12	9.33e-14	8.128434	20.72388	0.5289297	GATAD2B	GATA zinc finger domain containing 2B
ILMN_1662174	2.95e-12	9.34e-14	-8.128196	20.72249	-0.77150219	ORMDL3	ORMDL sphingolipid biosynthesis regulator 3
ILMN_1777479	2.98e-12	9.44e-14	-8.126478	20.71254	-0.17759478	CDYL2	chromodomain Y-like 2
ILMN_1721922	3.00e-12	9.52e-14	-8.124959	20.70375	-0.4670032	NAB2	NGFI-A binding protein 2
ILMN_1668615	3.04e-12	9.64e-14	-8.122903	20.69183	-0.3263527
ILMN_2225887	3.07e-12	9.75e-14	8.121003	20.68083	0.56410752	ATP5EP2	ATP synthase, H+ transporting, mitochondrial F1 complex, epsilon subunit pseudogene 2
ILMN_1791478	3.14e-12	9.98e-14	8.11712	20.65835	0.51043889	MTPN	myotrophin
ILMN_1678652	3.15e-12	1.00e-13	8.116362	20.65396	0.48007044	TCTN3	tectonic family member 3
ILMN_1673369	3.16e-12	1.01e-13	8.115613	20.64963	0.45685337	SEPHS1	selenophosphate synthetase 1
ILMN_2056760	3.17e-12	1.01e-13	8.115065	20.64646	0.42136372	MKRN2	makorin ring finger protein 2
ILMN_1681888	3.19e-12	1.02e-13	8.113904	20.63973	0.40668049	PRKAR2A	protein kinase cAMP-dependent type II regulatory subunit alpha
ILMN_1767892	3.20e-12	1.02e-13	8.113396	20.63679	0.57280733	DUSP12	dual specificity phosphatase 12
ILMN_1802203	3.23e-12	1.03e-13	8.11138	20.62512	0.53388941	ARF1	ADP ribosylation factor 1
ILMN_1686555	3.27e-12	1.04e-13	-8.109596	20.61479	-0.87269562	FYN	FYN proto-oncogene, Src family tyrosine kinase
ILMN_1730825	3.27e-12	1.04e-13	8.109461	20.61401	0.35079421	SGO1	shugoshin 1
ILMN_2109416	3.27e-12	1.04e-13	-8.109255	20.61282	-1.04928612	NAPSB	napsin B aspartic peptidase, pseudogene
ILMN_2204826	3.28e-12	1.05e-13	-8.108533	20.60864	-1.05498287	SEPP1	selenoprotein P, plasma, 1
ILMN_3234936	3.34e-12	1.07e-13	-8.105219	20.58947	-0.28952482	EYS	eyes shut homolog (Drosophila)
ILMN_1747409	3.38e-12	1.08e-13	-8.103084	20.57712	-0.56667885	MT1L	metallothionein 1L (gene/pseudogene)
ILMN_1678998	3.38e-12	1.08e-13	8.102921	20.57617	0.55316824	LRRC14	leucine rich repeat containing 14
ILMN_1678904	3.41e-12	1.09e-13	-8.101329	20.56696	-1.9056509	ENO3	enolase 3
ILMN_1781942	3.44e-12	1.10e-13	8.099986	20.55919	0.90566746	HMMR	hyaluronan mediated motility receptor
ILMN_1789638	3.44e-12	1.10e-13	-8.099842	20.55836	-1.22912282	MFSD2A	major facilitator superfamily domain containing 2A
ILMN_1798874	3.45e-12	1.11e-13	8.099299	20.55522	0.61589592	EMC4	ER membrane protein complex subunit 4
ILMN_1770373	3.45e-12	1.11e-13	8.098899	20.55291	0.40711467	TMEM39A	transmembrane protein 39A
ILMN_1791306	3.47e-12	1.12e-13	-8.098007	20.54775	-0.93664759	IDNK	IDNK, gluconokinase
ILMN_1671314	3.48e-12	1.12e-13	8.097406	20.54427	0.54714739	UXT	ubiquitously expressed prefoldin like chaperone
ILMN_2378868	3.52e-12	1.14e-13	-8.095238	20.53173	-0.56187231	SRSF5	serine and arginine rich splicing factor 5
ILMN_1810915	3.54e-12	1.14e-13	-8.094311	20.52637	-0.76994327	FAAH	fatty acid amide hydrolase
ILMN_3277715	3.56e-12	1.15e-13	8.09298	20.51868	0.5096183
ILMN_1912288	3.60e-12	1.16e-13	-8.091251	20.50868	-0.43347038
ILMN_2058070	3.68e-12	1.19e-13	8.087129	20.48485	0.35472461	NEDD8	neural precursor cell expressed, developmentally down-regulated 8
ILMN_2356111	3.70e-12	1.19e-13	8.086552	20.48151	0.59069846	SLC41A3	solute carrier family 41 member 3
ILMN_3274904	3.72e-12	1.20e-13	8.085132	20.47331	0.446458
ILMN_1678404	3.77e-12	1.22e-13	8.083127	20.46171	0.28631495
ILMN_1808071	3.86e-12	1.25e-13	8.078841	20.43695	0.54100418	KIF14	kinesin family member 14
ILMN_1712432	3.89e-12	1.26e-13	8.07737	20.42845	0.57933826	PSMD2	proteasome 26S subunit, non-ATPase 2
ILMN_1670122	3.90e-12	1.27e-13	-8.076845	20.42542	-0.28093412	ZNF624	zinc finger protein 624
ILMN_1690476	3.94e-12	1.28e-13	8.075067	20.41515	0.27374317	QKI	QKI, KH domain containing RNA binding
ILMN_1745075	3.94e-12	1.28e-13	8.074799	20.4136	1.05468173	RPLP0	ribosomal protein lateral stalk subunit P0
ILMN_3239771	3.95e-12	1.28e-13	8.074289	20.41065	0.79376605	DLGAP5	DLG associated protein 5
ILMN_2367458	3.95e-12	1.29e-13	8.074062	20.40934	0.28759606	UFD1L	ubiquitin fusion degradation 1 like (yeast)
ILMN_2107184	3.95e-12	1.29e-13	-8.074053	20.40929	-0.62635847	SNRK	SNF related kinase
ILMN_1778121	3.95e-12	1.29e-13	-8.074014	20.40906	-0.40590137	CALN1	calneuron 1
ILMN_2413141	3.96e-12	1.29e-13	8.073535	20.40629	0.33007999	SMIM8	small integral membrane protein 8
ILMN_2357272	3.97e-12	1.30e-13	8.072813	20.40213	0.44272149	BCLAF1	BCL2 associated transcription factor 1
ILMN_2386008	3.97e-12	1.30e-13	8.072694	20.40144	0.5692469	MPZL1	myelin protein zero like 1
ILMN_3302139	3.98e-12	1.30e-13	8.072423	20.39987	0.29440298
ILMN_2392356	3.99e-12	1.30e-13	8.071702	20.39571	0.46464522	CTPS2	CTP synthase 2
ILMN_1783702	4.01e-12	1.31e-13	8.070844	20.39075	0.3495878	MORC3	MORC family CW-type zinc finger 3
ILMN_3267670	4.02e-12	1.32e-13	8.070129	20.38662	0.33011335
ILMN_1702783	4.04e-12	1.32e-13	8.069328	20.382	0.77332733
ILMN_3208140	4.05e-12	1.33e-13	8.068656	20.37812	0.36921076
ILMN_1690706	4.09e-12	1.34e-13	8.067145	20.36939	0.57331196	SNRPB2	small nuclear ribonucleoprotein polypeptide B2
ILMN_1651433	4.09e-12	1.34e-13	8.06694	20.36821	0.67469915	DCK	deoxycytidine kinase
ILMN_2364110	4.17e-12	1.37e-13	8.063419	20.34788	0.79198634	GBA	glucosylceramidase beta
ILMN_1734929	4.17e-12	1.37e-13	-8.0632	20.34661	-2.16488946	BBOX1	gamma-butyrobetaine hydroxylase 1
ILMN_1779677	4.17e-12	1.37e-13	-8.06314	20.34627	-1.34592545	ZCCHC6	zinc finger CCHC-type containing 6
ILMN_1737005	4.17e-12	1.37e-13	8.06302	20.34558	0.34972483	SMG9	SMG9, nonsense mediated mRNA decay factor
ILMN_1752923	4.24e-12	1.40e-13	-8.06022	20.32941	-0.55305835	IFNAR1	interferon alpha and beta receptor subunit 1
ILMN_1806184	4.34e-12	1.43e-13	8.05606	20.3054	0.23902838	MED13	mediator complex subunit 13
ILMN_1753413	4.38e-12	1.44e-13	8.054308	20.29529	0.27152979	TRIOBP	TRIO and F-actin binding protein
ILMN_1681899	4.40e-12	1.45e-13	8.053766	20.29216	0.21600566	NSUN5P2	NOP2/Sun RNA methyltransferase family member 5 pseudogene 2
ILMN_2077758	4.49e-12	1.48e-13	8.050106	20.27105	0.32609508	CTDSPL2	CTD small phosphatase like 2
ILMN_1663158	4.49e-12	1.48e-13	8.049951	20.27016	0.2879467	ZNF174	zinc finger protein 174
ILMN_2315780	4.57e-12	1.51e-13	8.046705	20.25143	0.68779968	TACC2	transforming acidic coiled-coil containing protein 2
ILMN_1787541	4.60e-12	1.52e-13	8.045466	20.24428	0.46738434	SPSB2	splA/ryanodine receptor domain and SOCS box containing 2
ILMN_1749829	4.63e-12	1.53e-13	8.044581	20.23918	0.78082879	DLGAP5	DLG associated protein 5
ILMN_1864422	4.65e-12	1.54e-13	8.043457	20.2327	0.35591661	POU2F1	POU class 2 homeobox 1
ILMN_1682501	4.66e-12	1.54e-13	8.043073	20.23048	0.24872351	CNOT1	CCR4-NOT transcription complex subunit 1
ILMN_1730999	4.66e-12	1.54e-13	8.042935	20.22968	0.50721691	TPR	translocated promoter region, nuclear basket protein
ILMN_1651498	4.73e-12	1.57e-13	-8.040293	20.21445	-1.70000061	GADD45G	growth arrest and DNA damage inducible gamma
ILMN_1727738	4.78e-12	1.59e-13	-8.038453	20.20384	-0.90442584	RAB33B	RAB33B, member RAS oncogene family
ILMN_2339863	4.78e-12	1.59e-13	8.038331	20.20314	0.70204801	VPS28	VPS28, ESCRT-I subunit
ILMN_1681467	4.81e-12	1.60e-13	8.037142	20.19629	0.6185666	RAB11FIP4	RAB11 family interacting protein 4
ILMN_1780987	4.81e-12	1.60e-13	8.036963	20.19525	0.53588226	RFXANK	regulatory factor X associated ankyrin containing protein
ILMN_1746842	4.81e-12	1.60e-13	-8.036914	20.19497	-0.31417003
ILMN_2175601	4.82e-12	1.61e-13	8.03635	20.19172	0.51968802	VDAC1	voltage dependent anion channel 1
ILMN_3227086	4.83e-12	1.61e-13	8.035912	20.18919	0.17421441
ILMN_1692464	4.83e-12	1.61e-13	-8.035877	20.18899	-0.95258667	TTC38	tetratricopeptide repeat domain 38
ILMN_2327090	4.84e-12	1.61e-13	8.035499	20.18681	0.65462616	MAEA	macrophage erythroblast attacher
ILMN_3245038	4.85e-12	1.62e-13	-8.034949	20.18364	-0.29925103
ILMN_1789510	4.88e-12	1.63e-13	8.033832	20.1772	0.63221699	STIP1	stress induced phosphoprotein 1
ILMN_1738678	4.94e-12	1.65e-13	-8.031524	20.1639	-0.88347949
ILMN_1719753	4.95e-12	1.65e-13	-8.03138	20.16307	-0.17835423	VGLL1	vestigial like family member 1
ILMN_1701293	4.98e-12	1.67e-13	8.030053	20.15542	0.76353744	COX7A2	cytochrome c oxidase subunit 7A2
ILMN_1688953	5.04e-12	1.69e-13	8.0278	20.14244	0.42197299	ARHGAP19	Rho GTPase activating protein 19
ILMN_1665004	5.06e-12	1.70e-13	8.027094	20.13837	0.41777689	CASC3	cancer susceptibility candidate 3
ILMN_3243700	5.07e-12	1.70e-13	8.02661	20.13558	0.66014265	RPS8	ribosomal protein S8
ILMN_3256742	5.10e-12	1.71e-13	8.025442	20.12885	0.44893547
ILMN_1706238	5.33e-12	1.79e-13	8.018068	20.08638	0.56366811	CSE1L	chromosome segregation 1 like
ILMN_1882482	5.33e-12	1.79e-13	-8.017771	20.08467	-0.24953295
ILMN_3220265	5.35e-12	1.80e-13	-8.01702	20.08035	-0.71953935
ILMN_1654032	5.37e-12	1.80e-13	-8.016445	20.07703	-0.31345548	ZER1	zyg-11 related cell cycle regulator
ILMN_1691526	5.39e-12	1.81e-13	8.015737	20.07296	0.36421137	MAPKAP1	mitogen-activated protein kinase associated protein 1
ILMN_2410864	5.46e-12	1.84e-13	8.013308	20.05897	0.36169987	RAB28	RAB28, member RAS oncogene family
ILMN_2095820	5.51e-12	1.86e-13	8.011652	20.04944	0.47613338	UTP14A	UTP14A small subunit processome component
ILMN_1679646	5.60e-12	1.89e-13	-8.008755	20.03276	-1.32428032	FTCD	formimidoyltransferase cyclodeaminase
ILMN_1671568	5.64e-12	1.90e-13	-8.00761	20.02617	-0.88644187	ECHDC2	enoyl-CoA hydratase domain containing 2
ILMN_1917334	5.70e-12	1.92e-13	-8.005625	20.01475	-0.23444579
ILMN_1686811	5.70e-12	1.93e-13	8.005344	20.01313	0.96436526
ILMN_1761519	5.72e-12	1.93e-13	8.004723	20.00955	0.51561643	EIF4G2	eukaryotic translation initiation factor 4 gamma 2
ILMN_2050112	5.74e-12	1.94e-13	8.003993	20.00535	0.45476508
ILMN_2119692	5.82e-12	1.97e-13	-8.001743	19.99241	-1.13457094	CSAD	cysteine sulfinic acid decarboxylase
ILMN_3231050	5.96e-12	2.02e-13	-7.997585	19.96848	-1.16885681
ILMN_1690703	6.00e-12	2.03e-13	-7.996263	19.96088	-1.14924606	MIR99AHG	mir-99a-let-7c cluster host gene
ILMN_1667086	6.02e-12	2.04e-13	7.995464	19.95628	0.56302071	AP3M1	adaptor related protein complex 3 mu 1 subunit
ILMN_1677483	6.07e-12	2.06e-13	7.993891	19.94723	0.57305039
ILMN_3180989	6.11e-12	2.07e-13	7.992899	19.94153	0.33546523	DSTYK	dual serine/threonine and tyrosine protein kinase
ILMN_1697626	6.11e-12	2.08e-13	-7.992515	19.93932	-0.32673186
ILMN_1706390	6.11e-12	2.08e-13	7.992431	19.93884	1.6677743	UGT1A6	UDP glucuronosyltransferase family 1 member A6
ILMN_1755303	6.11e-12	2.08e-13	7.992425	19.9388	0.69102771	ZNF217	zinc finger protein 217
ILMN_2154115	6.14e-12	2.09e-13	-7.99167	19.93446	-0.61532318	PSD4	pleckstrin and Sec7 domain containing 4
ILMN_1709042	6.15e-12	2.10e-13	7.991019	19.93072	0.76171404	RBM4	RNA binding motif protein 4
ILMN_1737588	6.18e-12	2.11e-13	-7.990144	19.92569	-0.66337589	C21orf33	chromosome 21 open reading frame 33
ILMN_1781400	6.19e-12	2.11e-13	-7.989924	19.92442	-1.39482797	SLC7A2	solute carrier family 7 member 2
ILMN_3256868	6.21e-12	2.12e-13	7.989266	19.92064	0.44046776
ILMN_2053829	6.23e-12	2.12e-13	-7.988624	19.91695	-0.67738695	CBLN3	cerebellin 3 precursor
ILMN_3188124	6.23e-12	2.13e-13	7.98841	19.91572	0.62122073
ILMN_1783023	6.25e-12	2.13e-13	7.987903	19.9128	0.51128318	C5orf51	chromosome 5 open reading frame 51
ILMN_1671837	6.28e-12	2.15e-13	7.986841	19.9067	0.38627267
ILMN_1798528	6.29e-12	2.15e-13	-7.986445	19.90442	-0.9632832	SULT1A2	sulfotransferase family 1A member 2
ILMN_1755883	6.35e-12	2.17e-13	7.984665	19.89419	0.67989291	RPS27A	ribosomal protein S27a
ILMN_1887090	6.43e-12	2.20e-13	-7.982634	19.88251	-0.29016285
ILMN_1712985	6.48e-12	2.22e-13	7.981034	19.87332	0.84258125	C17orf58	chromosome 17 open reading frame 58
ILMN_1675398	6.48e-12	2.22e-13	-7.981029	19.87329	-0.77181608	ALDH1B1	aldehyde dehydrogenase 1 family member B1
ILMN_1665781	6.64e-12	2.28e-13	7.976605	19.84787	0.80127692
ILMN_1748271	6.71e-12	2.30e-13	7.974767	19.8373	0.3609478	ATF2	activating transcription factor 2
ILMN_3206429	6.80e-12	2.34e-13	-7.97243	19.82388	-0.66961906
ILMN_1765872	6.84e-12	2.35e-13	-7.971352	19.81768	-0.34809778	SIPA1L3	signal induced proliferation associated 1 like 3
ILMN_1726181	6.85e-12	2.36e-13	7.970878	19.81496	0.36068813	C19orf52	chromosome 19 open reading frame 52
ILMN_1783627	6.94e-12	2.39e-13	-7.968702	19.80246	-0.42327436
ILMN_1813946	6.95e-12	2.40e-13	-7.968203	19.7996	-0.41417069	CABP1	calcium binding protein 1
ILMN_2232494	6.95e-12	2.40e-13	7.968143	19.79925	0.28391573	C5orf42	chromosome 5 open reading frame 42
ILMN_1719695	7.04e-12	2.43e-13	-7.991674	19.79766	-1.21779052	NFKBIZ	NFKB inhibitor zeta
ILMN_1791093	6.96e-12	2.40e-13	7.967788	19.79721	0.4084998	PPHLN1	periphilin 1
ILMN_1701882	7.08e-12	2.45e-13	7.964616	19.779	0.37313643	FAM72B	family with sequence similarity 72 member B
ILMN_2064917	7.08e-12	2.45e-13	7.964499	19.77832	0.43040298	AGGF1	angiogenic factor with G-patch and FHA domains 1
ILMN_3308663	7.08e-12	2.45e-13	7.964448	19.77803	0.41796032	MIR1228	microRNA 1228
ILMN_1728570	7.19e-12	2.49e-13	-7.961812	19.7629	-0.26572567	TCF21	transcription factor 21
ILMN_1690783	7.25e-12	2.51e-13	-7.960193	19.7536	-0.41207874	TREML1	triggering receptor expressed on myeloid cells like 1
ILMN_1687291	7.26e-12	2.52e-13	-7.959844	19.7516	-0.28245142	CDNF	cerebral dopamine neurotrophic factor
ILMN_1699357	7.29e-12	2.53e-13	7.958991	19.74671	0.52853096	SLC22A5	solute carrier family 22 member 5
ILMN_1720114	7.30e-12	2.53e-13	7.958806	19.74564	0.95231262	GMNN	geminin, DNA replication inhibitor
ILMN_3262454	7.31e-12	2.53e-13	7.958541	19.74412	0.18760579
ILMN_1696254	7.33e-12	2.55e-13	-7.957812	19.73994	-0.6127587	CYB5D2	cytochrome b5 domain containing 2
ILMN_3310945	7.36e-12	2.56e-13	-7.956967	19.73509	-0.22253171	MIR548F5	microRNA 548f-5
ILMN_1682399	7.45e-12	2.59e-13	-7.954852	19.72295	-0.44927752	CLOCK	clock circadian regulator
ILMN_3302456	7.47e-12	2.60e-13	7.954389	19.72029	0.70734743
ILMN_2335264	7.48e-12	2.60e-13	-7.954031	19.71824	-0.33186765	BCO2	beta-carotene oxygenase 2
ILMN_1677736	7.48e-12	2.60e-13	7.953941	19.71772	0.32018296	TMEM104	transmembrane protein 104
ILMN_1716838	7.67e-12	2.67e-13	7.949508	19.69228	0.36448462	SPATC1L	spermatogenesis and centriole associated 1-like
ILMN_1671933	7.72e-12	2.69e-13	7.948279	19.68523	0.53111719	CLCC1	chloride channel CLIC like 1
ILMN_1698968	7.72e-12	2.69e-13	7.94817	19.6846	0.55836522	ASXL2	additional sex combs like 2, transcriptional regulator
ILMN_1653143	7.72e-12	2.69e-13	7.948101	19.68421	0.42165294	ECD	ecdysoneless cell cycle regulator
ILMN_1675999	7.76e-12	2.71e-13	-7.947048	19.67817	-0.17464807
ILMN_1709237	7.78e-12	2.72e-13	-7.94658	19.67549	-1.20529745	EPHX2	epoxide hydrolase 2
ILMN_3244841	7.89e-12	2.76e-13	7.944069	19.66108	0.34662655	LOC100132111	uncharacterized LOC100132111
ILMN_1763196	7.98e-12	2.79e-13	-7.950376	19.65857	-2.10861087	WDR72	WD repeat domain 72
ILMN_3226807	7.99e-12	2.80e-13	7.941646	19.64719	0.62319329	NHP2	NHP2 ribonucleoprotein
ILMN_1798288	7.99e-12	2.80e-13	-7.941533	19.64654	-0.49727953	MOB3C	MOB kinase activator 3C
ILMN_2251804	8.01e-12	2.81e-13	7.94094	19.64314	0.41048264	SMC4	structural maintenance of chromosomes 4
ILMN_3209631	8.01e-12	2.81e-13	7.940886	19.64283	0.32183379
ILMN_1756674	8.05e-12	2.83e-13	7.939894	19.63714	0.43544848	ATP5EP2	ATP synthase, H+ transporting, mitochondrial F1 complex, epsilon subunit pseudogene 2
ILMN_3245000	8.10e-12	2.85e-13	7.93878	19.63075	0.67982703
ILMN_1716583	8.14e-12	2.86e-13	7.937901	19.62571	0.54453208	NME7	NME/NM23 family member 7
ILMN_3209676	8.15e-12	2.86e-13	7.937625	19.62413	0.79123976
ILMN_1715508	8.27e-12	2.92e-13	-7.964589	19.62029	-2.01152238	NNMT	nicotinamide N-methyltransferase
ILMN_1757350	8.20e-12	2.89e-13	7.936322	19.61666	0.53002713	CTNNB1	catenin beta 1
ILMN_1691480	8.22e-12	2.89e-13	-7.935885	19.61416	-0.62028279	LONP2	lon peptidase 2, peroxisomal
ILMN_2316173	8.22e-12	2.89e-13	7.935879	19.61412	0.81617359	AP1S1	adaptor related protein complex 1 sigma 1 subunit
ILMN_1685916	8.22e-12	2.90e-13	7.935685	19.61301	0.6093904	KIF2C	kinesin family member 2C
ILMN_2391355	8.29e-12	2.93e-13	7.934002	19.60336	0.46810599	STAMBP	STAM binding protein
ILMN_1815392	8.32e-12	2.94e-13	-7.933314	19.59942	-0.74318656	ACTRT1	actin related protein T1
ILMN_1697002	8.32e-12	2.94e-13	-7.93316	19.59853	-0.18084649
ILMN_1661653	8.33e-12	2.94e-13	7.932997	19.5976	0.35749994	DET1	de-etiolated homolog 1 (Arabidopsis)
ILMN_1696510	8.35e-12	2.96e-13	7.932323	19.59373	0.64954916
ILMN_1688295	8.36e-12	2.96e-13	7.932081	19.59235	0.48984864	ZNF219	zinc finger protein 219
ILMN_1683194	8.44e-12	2.99e-13	-7.930316	19.58223	-1.05184305	DCN	decorin
ILMN_2226955	8.44e-12	2.99e-13	7.930263	19.58193	0.36219947	VOPP1	vesicular, overexpressed in cancer, prosurvival protein 1
ILMN_1807540	8.51e-12	3.02e-13	-7.92869	19.57292	-0.54311796	MICU1	mitochondrial calcium uptake 1
ILMN_2396813	8.54e-12	3.03e-13	7.928098	19.56952	0.50137176	BABAM1	BRISC and BRCA1 A complex member 1
ILMN_1741007	8.60e-12	3.05e-13	-7.926718	19.56161	-0.30953545	SGCA	sarcoglycan alpha
ILMN_2352609	8.72e-12	3.10e-13	7.924214	19.54727	0.63050869	OGG1	8-oxoguanine DNA glycosylase
ILMN_1776047	8.75e-12	3.11e-13	7.923556	19.5435	0.64121767
ILMN_1654268	8.78e-12	3.12e-13	7.922965	19.54011	0.8181433	HMGB2	high mobility group box 2
ILMN_2045729	8.78e-12	3.13e-13	7.922713	19.53867	0.51974731	WDR12	WD repeat domain 12
ILMN_1794539	8.84e-12	3.15e-13	7.92148	19.53161	0.48039205	KIF11	kinesin family member 11
ILMN_2112730	8.86e-12	3.16e-13	-7.921065	19.52923	-0.44297372	SLC9A4	solute carrier family 9 member A4
ILMN_1709630	8.86e-12	3.16e-13	7.92087	19.52811	0.5138849	CCDC107	coiled-coil domain containing 107
ILMN_3210491	8.89e-12	3.17e-13	7.920166	19.52408	0.40056072
ILMN_3292224	8.90e-12	3.18e-13	7.919871	19.52239	0.77191252
ILMN_2353697	8.92e-12	3.19e-13	7.919503	19.52028	0.32153142	HINFP	histone H4 transcription factor
ILMN_3230241	9.01e-12	3.22e-13	7.917658	19.50971	0.45297237
ILMN_2160929	9.05e-12	3.24e-13	7.916784	19.50471	0.95029625	FEN1	flap structure-specific endonuclease 1
ILMN_1705876	9.06e-12	3.24e-13	7.916441	19.50275	0.47059565	NAP1L1	nucleosome assembly protein 1 like 1
ILMN_1671387	9.08e-12	3.25e-13	7.916097	19.50077	0.60337581	TCAIM	T-cell activation inhibitor, mitochondrial
ILMN_1685630	9.10e-12	3.26e-13	-7.915478	19.49723	-0.45314584	SIGLEC6	sialic acid binding Ig like lectin 6
ILMN_1730917	9.12e-12	3.27e-13	-7.915138	19.49528	-1.66392616	KMO	kynurenine 3-monooxygenase (kynurenine 3-hydroxylase)
ILMN_2051867	9.22e-12	3.31e-13	7.913144	19.48387	0.41177389	PTCD2	pentatricopeptide repeat domain 2
ILMN_1655921	9.30e-12	3.34e-13	7.911593	19.47499	0.50635506	GTF2E1	general transcription factor IIE subunit 1
ILMN_1700276	9.39e-12	3.37e-13	7.90979	19.46466	0.5139229	JKAMP	JNK1/MAPK8-associated membrane protein
ILMN_1786658	9.46e-12	3.40e-13	7.908341	19.45637	0.65227076	BOLA3	bolA family member 3
ILMN_2362122	9.51e-12	3.42e-13	7.907424	19.45112	0.53359232	AP3M1	adaptor related protein complex 3 mu 1 subunit
ILMN_2046024	9.55e-12	3.43e-13	7.906598	19.4464	0.25648824	DUSP11	dual specificity phosphatase 11
ILMN_1663836	9.55e-12	3.44e-13	-7.90656	19.44618	-0.25132008
ILMN_2160388	9.64e-12	3.47e-13	7.904783	19.43601	0.50212638	RPL24	ribosomal protein L24
ILMN_1713086	9.66e-12	3.48e-13	7.904332	19.43342	0.52071156	RPL27A	ribosomal protein L27a
ILMN_1780777	9.66e-12	3.48e-13	-7.904277	19.43311	-0.3113751	PDXDC2P	pyridoxal dependent decarboxylase domain containing 2, pseudogene
ILMN_1673024	9.68e-12	3.49e-13	7.90384	19.43061	0.42577443	RBM15B	RNA binding motif protein 15B
ILMN_3309544	9.79e-12	3.53e-13	-7.901767	19.41875	-0.29298227	MIR877	microRNA 877
ILMN_1910645	9.79e-12	3.54e-13	-7.901611	19.41785	-0.25049623
ILMN_1796738	9.84e-12	3.55e-13	7.900742	19.41288	0.45710941	SPAST	spastin
ILMN_2238928	9.86e-12	3.57e-13	7.900078	19.40908	0.59638193	RAD51C	RAD51 paralog C
ILMN_1676763	9.86e-12	3.57e-13	7.900059	19.40898	0.96457059	PIPSL	PIP5K1A and PSMD4-like, pseudogene
ILMN_1713668	9.93e-12	3.59e-13	7.898803	19.40179	0.74688451	TSNAX	translin associated factor X
ILMN_1720745	9.93e-12	3.60e-13	7.898678	19.40107	0.81795733
ILMN_2361186	9.97e-12	3.61e-13	7.897988	19.39713	0.41097245	PHF20L1	PHD finger protein 20-like 1
ILMN_1721812	1.00e-11	3.63e-13	-7.897237	19.39283	-0.26010153
ILMN_1714446	1.01e-11	3.65e-13	-7.904317	19.39029	-0.98865167	PLG	plasminogen
ILMN_1691485	1.01e-11	3.67e-13	7.895324	19.38189	0.2594229	GTF2H2	general transcription factor IIH subunit 2
ILMN_3273946	1.01e-11	3.67e-13	-7.895032	19.38022	-0.32935939	CRCP	CGRP receptor component
ILMN_1741356	1.03e-11	3.75e-13	-7.891481	19.35991	-0.89461878	PRICKLE1	prickle planar cell polarity protein 1
ILMN_1782745	1.03e-11	3.75e-13	7.891377	19.35932	0.30080686	RBL1	RB transcriptional corepressor like 1
ILMN_2367020	1.04e-11	3.77e-13	7.890779	19.3559	0.72877897	SEC61G	Sec61 translocon gamma subunit
ILMN_3218820	1.04e-11	3.79e-13	7.889804	19.35032	0.66116793
ILMN_1805121	1.05e-11	3.82e-13	-7.888452	19.34259	-0.4043234
ILMN_2392274	1.05e-11	3.82e-13	-7.888366	19.3421	-0.38818083	CD82	CD82 molecule
ILMN_3260618	1.05e-11	3.84e-13	7.887448	19.33685	0.65204145
ILMN_1750092	1.05e-11	3.85e-13	-7.887072	19.3347	-0.61418279	SEPSECS	Sep (O-phosphoserine) tRNA:Sec (selenocysteine) tRNA synthase
ILMN_1695290	1.06e-11	3.87e-13	-7.88624	19.32994	-0.63599627	FERMT2	fermitin family member 2
ILMN_1852827	1.06e-11	3.87e-13	-7.886187	19.32964	-0.28179845
ILMN_1651237	1.06e-11	3.87e-13	7.885935	19.3282	0.80930898	CDT1	chromatin licensing and DNA replication factor 1
ILMN_1786278	1.06e-11	3.89e-13	-7.885484	19.32562	-0.78988971	FAM149A	family with sequence similarity 149 member A
ILMN_1747556	1.07e-11	3.90e-13	-7.884634	19.32077	-0.53825537	CDK9	cyclin dependent kinase 9
ILMN_1666594	1.07e-11	3.91e-13	-7.884265	19.31865	-0.97999085	IRF8	interferon regulatory factor 8
ILMN_2412564	1.07e-11	3.91e-13	7.884183	19.31819	0.42661269	NCBP2	nuclear cap binding protein subunit 2
ILMN_2298936	1.07e-11	3.92e-13	7.883927	19.31672	0.72418488	THOC3	THO complex 3
ILMN_3208330	1.08e-11	3.95e-13	7.882501	19.30857	0.58030489
ILMN_1726659	1.08e-11	3.98e-13	-7.881456	19.3026	-0.93561997	THOP1	thimet oligopeptidase 1
ILMN_1737394	1.08e-11	3.98e-13	7.881381	19.30217	0.69577374	LMNA	lamin A/C
ILMN_1701596	1.09e-11	3.99e-13	7.880699	19.29828	0.4735393	RPS20	ribosomal protein S20
ILMN_1727815	1.09e-11	4.00e-13	-7.880346	19.29626	-0.96504429	CFI	complement factor I
ILMN_1723007	1.09e-11	4.01e-13	7.88024	19.29565	0.75056611	ZCCHC9	zinc finger CCHC-type containing 9
ILMN_2166524	1.10e-11	4.06e-13	7.877859	19.28205	0.47430063	CCNYL1	cyclin Y like 1
ILMN_1754547	1.12e-11	4.13e-13	7.874901	19.26515	0.33043939	R3HDM1	R3H domain containing 1
ILMN_1761939	1.13e-11	4.15e-13	7.874224	19.26127	0.40540386	TIPIN	TIMELESS interacting protein
ILMN_3243291	1.14e-11	4.19e-13	7.876445	19.25546	1.02771223
ILMN_1671489	1.14e-11	4.21e-13	-7.871607	19.24633	-0.93385305	PC	pyruvate carboxylase
ILMN_2398995	1.16e-11	4.27e-13	7.869304	19.23317	0.90846662	MRPL24	mitochondrial ribosomal protein L24
ILMN_1806023	1.16e-11	4.30e-13	-7.872231	19.22878	-1.05952191	JUN	Jun proto-oncogene, AP-1 transcription factor subunit
ILMN_2382724	1.17e-11	4.33e-13	7.866938	19.21966	0.72143924	METTL23	methyltransferase like 23
ILMN_1703301	1.19e-11	4.39e-13	7.864505	19.20577	0.69447295
ILMN_2326282	1.19e-11	4.39e-13	-7.864494	19.20571	-0.42628429	TMEM259	transmembrane protein 259
ILMN_1790026	1.20e-11	4.44e-13	-7.862446	19.19401	-0.82832429	SFRP5	secreted frizzled related protein 5
ILMN_1739813	1.20e-11	4.46e-13	-7.865923	19.19281	-0.7971481	HYAL1	hyaluronoglucosaminidase 1
ILMN_1750400	1.22e-11	4.52e-13	-7.859555	19.17751	-1.22728339	C19orf66	chromosome 19 open reading frame 66
ILMN_3181215	1.23e-11	4.55e-13	7.858424	19.17105	0.20706427	AGFG1	ArfGAP with FG repeats 1
ILMN_2366177	1.23e-11	4.58e-13	-7.857352	19.16494	-0.26441063	IFT122	intraflagellar transport 122
ILMN_2399877	1.23e-11	4.58e-13	7.857153	19.1638	0.39025217	COG5	component of oligomeric golgi complex 5
ILMN_1678788	1.25e-11	4.64e-13	-7.855036	19.15172	-0.19504895	HAPLN2	hyaluronan and proteoglycan link protein 2
ILMN_1664176	1.26e-11	4.68e-13	-7.853487	19.14288	-0.5633703	FBLN5	fibulin 5
ILMN_1743753	1.28e-11	4.76e-13	7.850664	19.12677	0.2315517	IFT81	intraflagellar transport 81
ILMN_1693394	1.31e-11	4.86e-13	-7.847081	19.10633	-0.59278734	BCKDK	branched chain ketoacid dehydrogenase kinase
ILMN_1733851	1.31e-11	4.86e-13	-7.846981	19.10576	-0.49129143	DACT3	dishevelled binding antagonist of beta catenin 3
ILMN_2070792	1.31e-11	4.86e-13	-7.846981	19.10576	-1.05428783	ACSM5	acyl-CoA synthetase medium-chain family member 5
ILMN_2391891	1.33e-11	4.97e-13	7.84337	19.08517	0.27344716	MAP2K5	mitogen-activated protein kinase kinase 5
ILMN_2369403	1.33e-11	4.97e-13	-7.843251	19.08449	-0.8404238	PALM2	paralemmin 2
ILMN_3179891	1.33e-11	4.98e-13	7.84301	19.08312	0.28282732
ILMN_1747911	1.34e-11	5.02e-13	7.841448	19.07421	0.95297359	CDK1	cyclin dependent kinase 1
ILMN_2343010	1.35e-11	5.06e-13	7.84007	19.06635	0.6568854	BOLA3	bolA family member 3
ILMN_1733311	1.36e-11	5.08e-13	7.839469	19.06292	0.50168436	PIGB	phosphatidylinositol glycan anchor biosynthesis class B
ILMN_1705433	1.37e-11	5.11e-13	7.838563	19.05776	0.28302832	CBLL1	Cbl proto-oncogene like 1
ILMN_1751400	1.39e-11	5.19e-13	-7.843626	19.04473	-1.48108205	SKAP1	src kinase associated phosphoprotein 1
ILMN_1767722	1.39e-11	5.20e-13	7.83554	19.04053	0.32174211	AFTPH	aftiphilin
ILMN_1784749	1.39e-11	5.21e-13	-7.835223	19.03872	-1.0804049	GAS6	growth arrest specific 6
ILMN_3248551	1.42e-11	5.31e-13	-7.831847	19.01948	-0.88160209	C2CD4B	C2 calcium dependent domain containing 4B
ILMN_1678669	1.42e-11	5.34e-13	7.830867	19.01389	0.50198498	RRM2	ribonucleotide reductase regulatory subunit M2
ILMN_1738420	1.44e-11	5.39e-13	7.829344	19.00522	0.29094599	TMEM201	transmembrane protein 201
ILMN_1697742	1.45e-11	5.43e-13	7.827865	18.99679	0.35336913	C3orf38	chromosome 3 open reading frame 38
ILMN_1690099	1.45e-11	5.46e-13	7.827005	18.99189	0.61687671	ITGB1BP1	integrin subunit beta 1 binding protein 1
ILMN_3244483	1.48e-11	5.56e-13	7.824005	18.9748	0.2065676
ILMN_2339627	1.49e-11	5.60e-13	7.822606	18.96683	0.61841591	COPE	coatomer protein complex subunit epsilon
ILMN_2043615	1.49e-11	5.61e-13	7.822524	18.96637	0.55388125	OXLD1	oxidoreductase like domain containing 1
ILMN_1660871	1.50e-11	5.64e-13	-7.821616	18.96119	-0.80872572	NEK6	NIMA related kinase 6
ILMN_1654151	1.50e-11	5.64e-13	7.821506	18.96057	0.58537973	COX6C	cytochrome c oxidase subunit 6C
ILMN_1752741	1.50e-11	5.65e-13	7.821214	18.95891	0.44533252	TRIM23	tripartite motif containing 23
ILMN_1740185	1.50e-11	5.66e-13	-7.820935	18.95731	-0.77748154	TPMT	thiopurine S-methyltransferase
ILMN_1711792	1.50e-11	5.67e-13	7.820621	18.95553	0.51479449	GPBP1	GC-rich promoter binding protein 1
ILMN_1801606	1.51e-11	5.72e-13	7.819123	18.94699	0.58171366	AMZ2	archaelysin family metallopeptidase 2
ILMN_2143155	1.51e-11	5.72e-13	7.818947	18.94599	0.59011269	KIF11	kinesin family member 11
ILMN_1771618	1.52e-11	5.73e-13	-7.818611	18.94408	-0.3900919
ILMN_3246424	1.52e-11	5.76e-13	-7.817854	18.93977	-0.36769592
ILMN_1653367	1.54e-11	5.82e-13	7.816071	18.92962	0.57682703	TAF12	TATA-box binding protein associated factor 12
ILMN_3302177	1.54e-11	5.83e-13	7.815894	18.92861	0.61867959
ILMN_1658800	1.54e-11	5.84e-13	7.815421	18.92591	0.56360558	BRPF3	bromodomain and PHD finger containing 3
ILMN_2259119	1.54e-11	5.85e-13	-7.815134	18.92428	-0.68359578	PRMT2	protein arginine methyltransferase 2
ILMN_2230902	1.55e-11	5.86e-13	7.814805	18.92241	0.53276122	CTNNA1	catenin alpha 1
ILMN_2374633	1.56e-11	5.91e-13	7.813513	18.91505	0.614714
ILMN_2407346	1.58e-11	6.00e-13	-7.810781	18.8995	-0.94372399	LDHD	lactate dehydrogenase D
ILMN_1770692	1.59e-11	6.06e-13	7.809125	18.89008	0.52061738	WDR12	WD repeat domain 12
ILMN_1689831	1.60e-11	6.08e-13	-7.80866	18.88743	-0.28634521	EPB41L4A-AS2	EPB41L4A antisense RNA 2 (head to head)
ILMN_2411139	1.60e-11	6.10e-13	7.807919	18.88321	0.34035558	FIBP	FGF1 intracellular binding protein
ILMN_1750321	1.61e-11	6.13e-13	-7.807083	18.87846	-0.48417907	TRANK1	tetratricopeptide repeat and ankyrin repeat containing 1
ILMN_1764721	1.63e-11	6.22e-13	7.804625	18.86447	0.59022018	RPL8	ribosomal protein L8
ILMN_1672191	1.64e-11	6.24e-13	7.804172	18.86189	0.98986759	ATP5F1	ATP synthase, H+ transporting, mitochondrial Fo complex subunit B1
ILMN_1718449	1.64e-11	6.24e-13	7.804121	18.8616	0.24901111	NSUN5P2	NOP2/Sun RNA methyltransferase family member 5 pseudogene 2
ILMN_2106658	1.64e-11	6.26e-13	-7.803423	18.85763	-0.74540882	BLZF1	basic leucine zipper nuclear factor 1
ILMN_1664644	1.64e-11	6.27e-13	-7.803219	18.85647	-0.44291013	ATG16L2	autophagy related 16 like 2
ILMN_1675359	1.65e-11	6.30e-13	7.802421	18.85193	0.36377709	NKAP	NFKB activating protein
ILMN_1779071	1.65e-11	6.31e-13	-7.80211	18.85016	-0.84045499	FEZ1	fasciculation and elongation protein zeta 1
ILMN_1916642	1.66e-11	6.33e-13	-7.801692	18.84778	-0.21834936
ILMN_2397627	1.66e-11	6.34e-13	7.801317	18.84565	0.52152974	UPF3B	UPF3 regulator of nonsense transcripts homolog B (yeast)
ILMN_1792176	1.67e-11	6.39e-13	7.800037	18.83837	0.37219524	TADA3	transcriptional adaptor 3
ILMN_1693951	1.68e-11	6.44e-13	-7.798675	18.83062	-0.25883973	C14orf180	chromosome 14 open reading frame 180
ILMN_2052208	1.68e-11	6.45e-13	-7.798311	18.82855	-1.04370914	GADD45A	growth arrest and DNA damage inducible alpha
ILMN_1761334	1.69e-11	6.50e-13	7.797116	18.82175	0.28127528	ARID4B	AT-rich interaction domain 4B
ILMN_1765615	1.70e-11	6.52e-13	-7.796469	18.81807	-0.27321271	OR1B1	olfactory receptor family 1 subfamily B member 1 (gene/pseudogene)
ILMN_2129886	1.71e-11	6.55e-13	-7.795826	18.81442	-0.42856158	ABCA8	ATP binding cassette subfamily A member 8
ILMN_1686194	1.71e-11	6.55e-13	7.795814	18.81435	0.48261799	CWC27	CWC27 spliceosome associated protein homolog
ILMN_1694980	1.71e-11	6.57e-13	-7.795262	18.81121	-0.58901032	NAGLU	N-acetyl-alpha-glucosaminidase
ILMN_1709815	1.71e-11	6.58e-13	-7.794942	18.80939	-0.30474457	PURG	purine rich element binding protein G
ILMN_1662791	1.72e-11	6.61e-13	-7.794266	18.80555	-0.3257974
ILMN_3257566	1.72e-11	6.63e-13	7.793683	18.80223	0.39284157	DSTYK	dual serine/threonine and tyrosine protein kinase
ILMN_1807611	1.72e-11	6.64e-13	-7.793446	18.80089	-0.39608703	PPIG	peptidylprolyl isomerase G
ILMN_1799969	1.73e-11	6.66e-13	7.79289	18.79773	0.44374148	SNAPIN	SNAP associated protein
ILMN_2114972	1.75e-11	6.75e-13	-7.79854	18.78879	-0.85710185	FGB	fibrinogen beta chain
ILMN_1661485	1.75e-11	6.73e-13	7.791014	18.78706	0.56456564	RBM34	RNA binding motif protein 34
ILMN_2383305	1.75e-11	6.75e-13	7.790469	18.78396	0.56889979	GPATCH4	G-patch domain containing 4
ILMN_2307740	1.75e-11	6.76e-13	7.79033	18.78317	0.71351818
ILMN_1734827	1.76e-11	6.79e-13	7.789595	18.77899	0.31275741	MKI67	marker of proliferation Ki-67
ILMN_3307782	1.76e-11	6.80e-13	7.789185	18.77666	0.89317402	FBXL18	F-box and leucine rich repeat protein 18
ILMN_2234515	1.77e-11	6.84e-13	-7.788262	18.77141	-0.20051164	SLC7A5P2	solute carrier family 7 member 5 pseudogene 2
ILMN_1795719	1.78e-11	6.89e-13	7.787046	18.7645	0.49846375	RPA1	replication protein A1
ILMN_1748407	1.78e-11	6.91e-13	-7.786541	18.76163	-0.49347471
ILMN_1784753	1.79e-11	6.92e-13	7.786284	18.76017	0.61054481	PAIP2	poly(A) binding protein interacting protein 2
ILMN_1751266	1.84e-11	7.14e-13	-7.780938	18.72979	-0.25342541
ILMN_1721046	1.84e-11	7.14e-13	-7.780886	18.7295	-0.79964455	PTMS	parathymosin
ILMN_1677133	1.84e-11	7.14e-13	7.780791	18.72896	0.48151997	MITD1	microtubule interacting and trafficking domain containing 1
ILMN_1758672	1.84e-11	7.15e-13	-7.78065	18.72815	-0.70367253	FAM107B	family with sequence similarity 107 member B
ILMN_1743396	1.84e-11	7.16e-13	-7.780359	18.7265	-0.52616634	ACOX3	acyl-CoA oxidase 3, pristanoyl
ILMN_3251445	1.84e-11	7.16e-13	7.780336	18.72637	0.32767077	MED27	mediator complex subunit 27
ILMN_1809347	1.85e-11	7.20e-13	7.779309	18.72053	0.38956244
ILMN_1804884	1.85e-11	7.21e-13	7.77907	18.71918	0.211054	C22orf39	chromosome 22 open reading frame 39
ILMN_1714759	1.86e-11	7.25e-13	7.778278	18.71468	0.68356744	CNIH4	cornichon family AMPA receptor auxiliary protein 4
ILMN_3225358	1.89e-11	7.36e-13	7.775701	18.70004	0.29215727
ILMN_1707372	1.89e-11	7.36e-13	7.775523	18.69903	0.4036725	RNF187	ring finger protein 187
ILMN_1734476	1.90e-11	7.39e-13	7.774919	18.6956	0.35506746	KIF2A	kinesin family member 2A
ILMN_1754055	1.96e-11	7.66e-13	-7.792808	18.67193	-1.47117407	APOA5	apolipoprotein A5
ILMN_1784040	1.94e-11	7.58e-13	-7.770505	18.67053	-0.35804544	NAPSA	napsin A aspartic peptidase
ILMN_1662184	1.96e-11	7.64e-13	7.769238	18.66333	0.30200042	C5orf34	chromosome 5 open reading frame 34
ILMN_1696099	1.98e-11	7.72e-13	-7.76738	18.65279	-0.86150983	ALDH4A1	aldehyde dehydrogenase 4 family member A1
ILMN_1655642	1.98e-11	7.73e-13	7.767253	18.65207	0.63158971	FANCI	Fanconi anemia complementation group I
ILMN_3304898	2.00e-11	7.81e-13	7.765367	18.64136	1.01076014
ILMN_1712803	2.01e-11	7.85e-13	7.764578	18.63688	0.6071207	CCNB1	cyclin B1
ILMN_1689327	2.02e-11	7.91e-13	7.7633	18.62963	0.85028888
ILMN_1798254	2.04e-11	7.99e-13	7.761435	18.61904	0.47965452	ACTR10	actin-related protein 10 homolog
ILMN_1729417	2.05e-11	8.03e-13	-7.760655	18.61462	-0.89834965	GNE	glucosamine (UDP-N-acetyl)-2-epimerase/N-acetylmannosamine kinase
ILMN_2398587	2.07e-11	8.11e-13	7.758859	18.60443	0.49386722	ZNRD1	zinc ribbon domain containing 1
ILMN_1776777	2.09e-11	8.20e-13	7.756896	18.59329	0.60377748	ADAR	adenosine deaminase, RNA specific
ILMN_1743299	2.09e-11	8.23e-13	7.756391	18.59042	0.68679019	PEX2	peroxisomal biogenesis factor 2
ILMN_1688755	2.09e-11	8.23e-13	7.756364	18.59027	0.34529471	AAK1	AP2 associated kinase 1
ILMN_1805300	2.09e-11	8.23e-13	7.756292	18.58986	0.2343116
ILMN_1807072	2.10e-11	8.27e-13	7.755438	18.58501	0.23921424	GOSR2	golgi SNAP receptor complex member 2
ILMN_3249546	2.12e-11	8.35e-13	-7.753929	18.57646	-0.30154705	RASA4CP	RAS p21 protein activator 4C, pseudogene
ILMN_1663383	2.12e-11	8.36e-13	7.753626	18.57474	0.31671442	GEMIN5	gem nuclear organelle associated protein 5
ILMN_1799487	2.12e-11	8.37e-13	-7.753428	18.57361	-0.83847902	N4BP2L1	NEDD4 binding protein 2 like 1
ILMN_1751097	2.12e-11	8.37e-13	7.753412	18.57352	0.62441707	CREB3L2	cAMP responsive element binding protein 3 like 2
ILMN_1795778	2.13e-11	8.38e-13	7.753148	18.57202	0.85732245	P4HA2	prolyl 4-hydroxylase subunit alpha 2
ILMN_1695790	2.13e-11	8.40e-13	7.752868	18.57043	0.16628717	UBE2MP1	ubiquitin conjugating enzyme E2 M pseudogene 1
ILMN_1656368	2.19e-11	8.63e-13	-7.748215	18.54404	-0.8363609	ALDH4A1	aldehyde dehydrogenase 4 family member A1
ILMN_1659985	2.19e-11	8.65e-13	-7.747721	18.54125	-0.35094316	RSPH9	radial spoke head 9 homolog
ILMN_1765833	2.20e-11	8.69e-13	-7.747005	18.53718	-0.62278556	SLC9A3R2	SLC9A3 regulator 2
ILMN_1761797	2.20e-11	8.71e-13	7.746539	18.53454	0.89669914	CSTB	cystatin B
ILMN_1711414	2.21e-11	8.74e-13	7.746031	18.53166	0.38684271	MRPS27	mitochondrial ribosomal protein S27
ILMN_1776522	2.22e-11	8.79e-13	7.74494	18.52548	0.90346126	SLC50A1	solute carrier family 50 member 1
ILMN_1691809	2.22e-11	8.79e-13	7.744939	18.52547	0.6647657	PSMA1	proteasome subunit alpha 1
ILMN_1910307	2.24e-11	8.88e-13	-7.743202	18.51563	-0.18945121
ILMN_2388090	2.24e-11	8.88e-13	7.743192	18.51557	0.2634054	MAPK14	mitogen-activated protein kinase 14
ILMN_3201975	2.25e-11	8.93e-13	7.742242	18.51018	0.68310377
ILMN_1734486	2.26e-11	8.99e-13	7.741169	18.5041	0.57884242	TSEN15	tRNA splicing endonuclease subunit 15
ILMN_1755215	2.28e-11	9.04e-13	-7.740217	18.4987	-0.76965139	SAMD5	sterile alpha motif domain containing 5
ILMN_1663438	2.28e-11	9.07e-13	-7.7395	18.49464	-0.16612799
ILMN_2176592	2.38e-11	9.46e-13	-7.768692	18.47145	-1.7654794	BCHE	butyrylcholinesterase
ILMN_3302905	2.34e-11	9.29e-13	7.735345	18.47109	0.62289939
ILMN_3299579	2.35e-11	9.36e-13	-7.734153	18.46434	-0.35562653
ILMN_1766797	2.39e-11	9.50e-13	-7.731638	18.45009	-0.57972279	CCS	copper chaperone for superoxide dismutase
ILMN_1654939	2.39e-11	9.54e-13	7.730874	18.44576	0.48846899	TMED2	transmembrane p24 trafficking protein 2
ILMN_3243297	2.41e-11	9.60e-13	7.729661	18.43889	0.48757362
ILMN_2404906	2.42e-11	9.65e-13	7.728899	18.43458	0.32134604	SGO1	shugoshin 1
ILMN_1776105	2.44e-11	9.72e-13	7.727665	18.42759	0.80145494	PSPH	phosphoserine phosphatase
ILMN_3247578	2.47e-11	9.88e-13	7.732505	18.42068	1.5088305	FAT1	FAT atypical cadherin 1
ILMN_1706652	2.46e-11	9.81e-13	7.726017	18.41825	0.40948781	OGG1	8-oxoguanine DNA glycosylase
ILMN_1742040	2.47e-11	9.87e-13	-7.724922	18.41205	-0.29772351	GDPD4	glycerophosphodiester phosphodiesterase domain containing 4
ILMN_3201530	2.47e-11	9.89e-13	7.724547	18.40993	0.20869716
ILMN_1735680	2.47e-11	9.89e-13	-7.724529	18.40983	-0.51493481	TMEM30A	transmembrane protein 30A
ILMN_2196984	2.48e-11	9.94e-13	7.723737	18.40534	0.90417414	OIP5	Opa interacting protein 5
ILMN_1798189	2.49e-11	9.98e-13	7.723075	18.40159	0.59703406	COX7C	cytochrome c oxidase subunit 7C
ILMN_2356311	2.50e-11	1.00e-12	7.722092	18.39603	0.48004951	SMIM11A	small integral membrane protein 11A
ILMN_1679083	2.54e-11	1.02e-12	-7.719278	18.38009	-0.67691253
ILMN_1695797	2.56e-11	1.03e-12	7.717956	18.37262	0.45149171	NCOA6	nuclear receptor coactivator 6
ILMN_1668469	2.60e-11	1.04e-12	-7.715244	18.35727	-0.65509452	KIAA0922	KIAA0922
ILMN_1793870	2.60e-11	1.05e-12	-7.715036	18.35609	-0.37334958	IL1RAP	interleukin 1 receptor accessory protein
ILMN_1786065	2.61e-11	1.05e-12	7.714559	18.35338	1.07174199	UHRF1	ubiquitin like with PHD and ring finger domains 1
ILMN_1781987	2.62e-11	1.05e-12	7.713712	18.34859	0.48140444	CDK5	cyclin dependent kinase 5
ILMN_2351916	2.63e-11	1.06e-12	7.713245	18.34595	0.24181989	EXO1	exonuclease 1
ILMN_2070940	2.64e-11	1.06e-12	-7.712081	18.33936	-0.49746288	CD302	CD302 molecule
ILMN_1656940	2.64e-11	1.06e-12	-7.712028	18.33907	-0.90289525	ABLIM3	actin binding LIM protein family member 3
ILMN_1802535	2.66e-11	1.07e-12	-7.710517	18.33052	-0.1845381
ILMN_1767837	2.66e-11	1.07e-12	7.710456	18.33017	0.63541547	GOLT1B	golgi transport 1B
ILMN_1681802	2.67e-11	1.08e-12	7.709861	18.32681	0.27988648	GRK6	G protein-coupled receptor kinase 6
ILMN_1778617	2.67e-11	1.08e-12	7.70984	18.32668	0.49144039	AK6	adenylate kinase 6
ILMN_1807981	2.70e-11	1.09e-12	-7.71161	18.31706	-1.14267582
ILMN_1778173	2.71e-11	1.09e-12	-7.707393	18.31284	-0.72352008	AK3	adenylate kinase 3
ILMN_2316918	2.74e-11	1.11e-12	-7.708759	18.30095	-1.34372554	PANK1	pantothenate kinase 1
ILMN_3291352	2.74e-11	1.11e-12	7.705204	18.30046	0.30154444
ILMN_1669465	2.74e-11	1.11e-12	-7.705189	18.30037	-0.22367702	EFCAB6	EF-hand calcium binding domain 6
ILMN_1675472	2.76e-11	1.12e-12	7.703842	18.29276	0.47916246
ILMN_2288784	2.76e-11	1.12e-12	7.703625	18.29153	0.84438639	CCDC34	coiled-coil domain containing 34
ILMN_1682494	2.78e-11	1.13e-12	7.702063	18.2827	0.47793651	RSRC1	arginine and serine rich coiled-coil 1
ILMN_1793829	2.79e-11	1.13e-12	7.701205	18.27784	0.56159562	TMCO1	transmembrane and coiled-coil domains 1
ILMN_1679520	2.81e-11	1.14e-12	7.69997	18.27086	0.52741218	AGPAT1	1-acylglycerol-3-phosphate O-acyltransferase 1
ILMN_2409395	2.83e-11	1.15e-12	7.698957	18.26514	0.7058234	CCNC	cyclin C
ILMN_1688864	2.83e-11	1.15e-12	-7.698745	18.26394	-0.22377798	CABP4	calcium binding protein 4
ILMN_1886026	2.84e-11	1.15e-12	-7.697837	18.2588	-0.34557809
ILMN_2059886	2.85e-11	1.16e-12	-7.6971	18.25463	-0.91459025	TTC38	tetratricopeptide repeat domain 38
ILMN_1745737	2.86e-11	1.16e-12	-7.696462	18.25103	-0.28139828	DIS3L2	DIS3 like 3'-5' exoribonuclease 2
ILMN_1720965	2.87e-11	1.17e-12	7.695895	18.24783	0.55013113	TULP4	tubby like protein 4
ILMN_1719870	2.88e-11	1.17e-12	7.695414	18.2451	0.59767117	FAM72D	family with sequence similarity 72 member D
ILMN_3307921	2.90e-11	1.18e-12	-7.709261	18.24376	-1.82481529	PGLYRP2	peptidoglycan recognition protein 2
ILMN_1789407	2.89e-11	1.18e-12	7.694755	18.24138	0.3762614	TVP23C	trans-golgi network vesicle protein 23 homolog C (S. cerevisiae)
ILMN_1706149	2.91e-11	1.19e-12	7.693234	18.23278	0.57664511	PDCD2L	programmed cell death 2 like
ILMN_1662640	3.04e-11	1.25e-12	-7.77002	18.22315	-2.04265908
ILMN_1681984	2.96e-11	1.21e-12	7.690328	18.21636	0.30498802
ILMN_1781290	2.97e-11	1.21e-12	7.689552	18.21197	0.46474734	RHOA	ras homolog family member A
ILMN_2361427	2.97e-11	1.21e-12	7.68932	18.21067	0.33781867
ILMN_1784880	2.99e-11	1.22e-12	7.688012	18.20328	0.54105869	TAF9B	TATA-box binding protein associated factor 9b
ILMN_1704672	3.00e-11	1.23e-12	7.687211	18.19875	0.54580614	NABP2	nucleic acid binding protein 2
ILMN_1712639	3.02e-11	1.24e-12	7.686085	18.19239	0.46027979	AIFM2	apoptosis inducing factor, mitochondria associated 2
ILMN_3284119	3.02e-11	1.24e-12	7.685834	18.19097	0.91725328
ILMN_1794844	3.24e-11	1.34e-12	-7.833942	18.19038	-2.29935075	THRSP	thyroid hormone responsive
ILMN_1729175	3.03e-11	1.24e-12	7.685306	18.18799	0.52922184	FBXO3	F-box protein 3
ILMN_1773017	3.04e-11	1.24e-12	-7.684991	18.18621	-1.38057989	EXOC3L4	exocyst complex component 3 like 4
ILMN_1653793	3.04e-11	1.24e-12	7.68481	18.18518	0.73061758	PDPK1	3-phosphoinositide dependent protein kinase 1
ILMN_2382558	3.06e-11	1.26e-12	7.6833	18.17665	0.24778882	SERF1A	small EDRK-rich factor 1A
ILMN_1745593	3.06e-11	1.26e-12	7.683045	18.17521	0.32612756	STMN1	stathmin 1
ILMN_1777049	3.06e-11	1.26e-12	-7.683039	18.17518	-0.6556389	ZNF160	zinc finger protein 160
ILMN_3203874	3.09e-11	1.27e-12	7.681362	18.16571	0.21901568
ILMN_1798081	3.10e-11	1.27e-12	7.680828	18.16269	0.65265044	PTPRF	protein tyrosine phosphatase, receptor type F
ILMN_1680436	3.10e-11	1.27e-12	-7.680765	18.16234	-0.26542112	CSHL1	chorionic somatomammotropin hormone like 1
ILMN_1783963	3.10e-11	1.27e-12	-7.680628	18.16156	-1.15839174	AGXT2	alanine--glyoxylate aminotransferase 2
ILMN_1761281	3.18e-11	1.31e-12	-7.699393	18.14748	-1.89876695
ILMN_1725366	3.15e-11	1.29e-12	-7.67793	18.14633	-1.54094845	SLC27A5	solute carrier family 27 member 5
ILMN_1690524	3.19e-11	1.31e-12	7.675509	18.13266	0.59656655	VAMP7	vesicle associated membrane protein 7
ILMN_3275489	3.19e-11	1.32e-12	7.675048	18.13006	0.74903731
ILMN_1755391	3.20e-11	1.32e-12	7.67457	18.12736	0.61487673	ARL2BP	ADP ribosylation factor like GTPase 2 binding protein
ILMN_1704290	3.20e-11	1.32e-12	7.674467	18.12678	0.18086584	SPTLC2	serine palmitoyltransferase long chain base subunit 2
ILMN_1708502	3.21e-11	1.32e-12	7.673972	18.12398	0.49807731	AFF4	AF4/FMR2 family member 4
ILMN_2274923	3.25e-11	1.34e-12	7.671516	18.11012	0.83466499	MOCS2	molybdenum cofactor synthesis 2
ILMN_1666503	3.25e-11	1.34e-12	-7.671345	18.10915	-0.52661931	DENND2A	DENN domain containing 2A
ILMN_1667831	3.26e-11	1.35e-12	-7.670943	18.10688	-0.22415137	HOXB6	homeobox B6
ILMN_3289730	3.26e-11	1.35e-12	7.67083	18.10625	0.53468129
ILMN_1657627	3.26e-11	1.35e-12	-7.670662	18.1053	-0.29286834	CBFA2T3	CBFA2/RUNX1 translocation partner 3
ILMN_2212878	3.29e-11	1.36e-12	7.669203	18.09706	1.06698725	ESM1	endothelial cell specific molecule 1
ILMN_1806320	3.34e-11	1.38e-12	-7.666335	18.08088	-0.51033023	PPFIBP1	PPFIA binding protein 1
ILMN_3251944	3.39e-11	1.41e-12	-7.663518	18.06499	-0.69962521
ILMN_1682675	3.42e-11	1.42e-12	7.66182	18.05541	0.23870093	TWF1	twinfilin actin binding protein 1
ILMN_1737517	3.44e-11	1.43e-12	7.661013	18.05085	0.60119405	RPL29	ribosomal protein L29
ILMN_1813314	3.45e-11	1.43e-12	7.66029	18.04678	1.03624133	HIST1H2BK	histone cluster 1, H2bk
ILMN_1769040	3.45e-11	1.44e-12	7.660064	18.0455	0.3087665	NCOA2	nuclear receptor coactivator 2
ILMN_1721818	3.47e-11	1.44e-12	-7.65933	18.04136	-0.87188391	CLDN10	claudin 10
ILMN_1759453	3.60e-11	1.50e-12	7.652782	18.00444	0.80749514	UQCRB	ubiquinol-cytochrome c reductase binding protein
ILMN_1666967	3.60e-11	1.50e-12	-7.652657	18.00373	-0.83801783	MPC1	mitochondrial pyruvate carrier 1
ILMN_1669286	3.61e-11	1.50e-12	7.651843	17.99915	0.34318832	YWHAZ	tyrosine 3-monooxygenase/tryptophan 5-monooxygenase activation protein zeta
ILMN_1689146	3.62e-11	1.51e-12	-7.651209	17.99557	-0.43134287	GABRP	gamma-aminobutyric acid type A receptor pi subunit
ILMN_2359345	3.64e-11	1.52e-12	7.650474	17.99143	0.41064252	NET1	neuroepithelial cell transforming 1
ILMN_2167922	3.65e-11	1.52e-12	7.650035	17.98895	0.84749073	TRMT5	tRNA methyltransferase 5
ILMN_1692168	3.65e-11	1.52e-12	7.649937	17.9884	0.56174916	UBE2Z	ubiquitin conjugating enzyme E2 Z
ILMN_2066020	3.65e-11	1.52e-12	7.649595	17.98647	0.64607478	TCEB1	transcription elongation factor B subunit 1
ILMN_1716374	3.66e-11	1.53e-12	-7.649015	17.9832	-0.22634724
ILMN_1697802	3.67e-11	1.53e-12	7.648686	17.98135	0.70659671
ILMN_1667925	3.67e-11	1.53e-12	7.648514	17.98038	0.49964332	PDCL3	phosducin like 3
ILMN_1809850	3.70e-11	1.55e-12	-7.646799	17.97072	-0.5328609	RCN3	reticulocalbin 3
ILMN_1766245	3.72e-11	1.56e-12	7.64613	17.96695	0.50826442	SUPT4H1	SPT4 homolog, DSIF elongation factor subunit
ILMN_1776674	3.75e-11	1.57e-12	7.644623	17.95845	0.51984757	SAC3D1	SAC3 domain containing 1
ILMN_1700417	3.78e-11	1.58e-12	-7.6431	17.94987	-0.20988649	SLC22A14	solute carrier family 22 member 14
ILMN_1658995	3.78e-11	1.59e-12	7.642687	17.94755	0.61418512	ACOT9	acyl-CoA thioesterase 9
ILMN_1730848	3.81e-11	1.60e-12	7.641318	17.93983	0.2677483	KRT18	keratin 18
ILMN_2297864	3.83e-11	1.61e-12	7.640593	17.93575	0.2856788	MTMR14	myotubularin related protein 14
ILMN_1694742	3.85e-11	1.62e-12	7.639559	17.92992	0.36216147	RPS29	ribosomal protein S29
ILMN_2141807	3.85e-11	1.62e-12	7.639307	17.9285	0.35666156	KNSTRN	kinetochore localized astrin/SPAG5 binding protein
ILMN_1758907	3.86e-11	1.62e-12	7.63886	17.92598	1.32561213	UGT1A6	UDP glucuronosyltransferase family 1 member A6
ILMN_2408764	3.93e-11	1.66e-12	-7.670343	17.92555	-2.34345261	CYP2A7	cytochrome P450 family 2 subfamily A member 7
ILMN_3283244	3.87e-11	1.63e-12	-7.638411	17.92346	-0.44736731
ILMN_2058141	3.87e-11	1.63e-12	7.637939	17.9208	0.83470374	HMGN2	high mobility group nucleosomal binding domain 2
ILMN_1815010	3.88e-11	1.63e-12	-7.637739	17.91967	-0.35247145	RNF141	ring finger protein 141
ILMN_3247728	3.94e-11	1.66e-12	7.634743	17.9028	0.5149129	RNF115	ring finger protein 115
ILMN_1784870	3.95e-11	1.67e-12	-7.63408	17.89907	-0.39425378	CES5A	carboxylesterase 5A
ILMN_1751444	3.97e-11	1.67e-12	7.633489	17.89574	1.09145295	NCAPG	non-SMC condensin I complex subunit G
ILMN_2043452	3.97e-11	1.68e-12	7.633218	17.89421	0.48084461	FANCE	Fanconi anemia complementation group E
ILMN_3218721	3.97e-11	1.68e-12	-7.633083	17.89345	-0.36460405
ILMN_1854580	3.98e-11	1.68e-12	-7.632488	17.8901	-0.38727441
[truncated: 45,323 more rows]
