# Supplementary material for: Identification of a five-gene signature in association with overall survival for hepatocellular carcinoma
Source: PeerJ. 2021 Apr 28;9:e11273. doi: 10.7717/peerj.11273 (PMC8088210; doi:10.7717/peerj.11273)
Supplement: Supplemental Information 5 [file peerj-09-11273-s005.txt]

1. Up-regulated
CDC20
ACSL4
NCAPG
RACGAP1
SQLE
TOP2A
ECM1
MUC13
GPC3
CAP2
CDKN3
PLVAP
PTTG1
NUSAP1
SPINK1
MELK
REG3A
CCNB2
MDK
RFC4
ASPM
MCM6
MCM2
AURKA
TXNRD1
PRC1

2. Down-regulated
VIPR1
ACSM3
MT1M
AQP9
MT1X
ACSM5
GBA3
ENO3
CRHBP
FAM134B
TDO2
C8orf4
SDS
ACSL1
UPB1
CYP39A1
MT1F
MT1G
CYP2E1
SKAP1
CETP
SLC22A1
PLAC8
C6
C7
C9
RDH16
APOF
CD14
PCK1
HAO2
EGR1
AKR1B10
SLC10A1
CYP4F2
IGF1
CYP2C9
CYP26A1
MARCO
CYP2C8
BHMT
FXYD1
CYP1A2
ID1
PEMT
CPEB3
HAMP
PTH1R
CSAD
PHGDH
FOS
F9
RDH5
CHST4
DNASE1L3
SAA4
AKR1D1
AFM
SPP2
BCHE
GCGR
BBOX1
GNMT
FOSB
KLKB1
FCN2
FCN3
STEAP3
FAM13A
OGDHL
AKR7A3
ACAA1
PHLDA1
PAMR1
ZGPAT
ANXA10
KMO
PLA2G16
MASP2
IGFALS
SLC27A5
LY6E
NNMT
PROZ
GLYAT
SOCS2
SLCO1B3
SRD5A2
DNAJC12
RCL1
RCAN1
CXCL12
NAT2
SHBG
TAT
LECT2
PZP
RND3
CYR61
FTCD
GHR
CLEC1B
HGFAC
MBL2
CYP4A11
DCN
CDHR2
FBP1
GLS2
PON1
LCAT
CYP3A4
APOC4
GSTZ1
CTH
ALDH8A1
